# Supplementary material for: Causal Interplay Between Inflammatory Cytokines and Lipid Metabolites in Serous Ovarian Carcinoma: Insights From a Genetic Association Study
Source: J Clin Lab Anal. 2026 May 8;40(12):e70250. doi: 10.1002/jcla.70250 (PMC13327467; doi:10.1002/jcla.70250)
Supplement: Supplementary file 1 — Data S1: Detailed datasets and Mendelian randomization (MR) analysis results concerning the causal association between circulating inflammatory cytokines and SOC. This file includes the primary MR results, assessments of heterogeneity and horizontal pleiotropy, MR‐PRESSO analysis, and the specific single nucleotide polymorphisms (SNPs) utilized in the analysis. [file JCLA-40-e70250-s002.xlsx]

## Sheet: MR results
MR results: Circulating inflammatory factors to SOC
id.exposure	id.outcome	outcome	exposure	method	nsnp	b	se	pval	pve
GCST90274758	SOC	SOC	eIF4E-BP1	MR Egger	11	-0.296089	0.543331	0.599029	2.73487
GCST90274758	SOC	SOC	eIF4E-BP1	Weighted median	11	0.142665	0.280956	0.611603	2.73487
GCST90274758	SOC	SOC	eIF4E-BP1	Inverse variance weighted	11	0.0277308	0.211995	0.895926	2.73487
GCST90274758	SOC	SOC	eIF4E-BP1	Simple mode	11	-0.513347	0.469139	0.299509	2.73487
GCST90274758	SOC	SOC	eIF4E-BP1	Weighted mode	11	0.214435	0.359668	0.56429	2.73487
GCST90274759	SOC	SOC	ADA	MR Egger	13	0.0797128	0.125064	0.536919	4.14887
GCST90274759	SOC	SOC	ADA	Weighted median	13	0.0368735	0.121304	0.761146	4.14887
GCST90274759	SOC	SOC	ADA	Inverse variance weighted	13	0.0989708	0.100238	0.323468	4.14887
GCST90274759	SOC	SOC	ADA	Simple mode	13	0.120395	0.23492	0.617608	4.14887
GCST90274759	SOC	SOC	ADA	Weighted mode	13	0.036489	0.117862	0.762181	4.14887
GCST90274760	SOC	SOC	ARTN	MR Egger	17	-0.48789	0.499452	0.344136	3.38703
GCST90274760	SOC	SOC	ARTN	Weighted median	17	0.0234457	0.259493	0.928008	3.38703
GCST90274760	SOC	SOC	ARTN	Inverse variance weighted	17	0.164172	0.20199	0.416348	3.38703
GCST90274760	SOC	SOC	ARTN	Simple mode	17	-0.153499	0.430509	0.726086	3.38703
GCST90274760	SOC	SOC	ARTN	Weighted mode	17	-0.141115	0.403955	0.731395	3.38703
GCST90274761	SOC	SOC	AXIN-1	MR Egger	8	0.0893791	0.982043	0.930444	1.63409
GCST90274761	SOC	SOC	AXIN-1	Weighted median	8	0.0221585	0.394754	0.955236	1.63409
GCST90274761	SOC	SOC	AXIN-1	Inverse variance weighted	8	0.102527	0.378062	0.786244	1.63409
GCST90274761	SOC	SOC	AXIN-1	Simple mode	8	0.599179	0.759934	0.456294	1.63409
GCST90274761	SOC	SOC	AXIN-1	Weighted mode	8	-0.439153	0.622478	0.503298	1.63409
GCST90274762	SOC	SOC	B-NGF	MR Egger	21	-0.369834	0.493792	0.463049	4.41464
GCST90274762	SOC	SOC	B-NGF	Weighted median	21	-0.309327	0.254176	0.223612	4.41464
GCST90274762	SOC	SOC	B-NGF	Inverse variance weighted	21	-0.227975	0.190189	0.230653	4.41464
GCST90274762	SOC	SOC	B-NGF	Simple mode	21	-0.376131	0.384893	0.340125	4.41464
GCST90274762	SOC	SOC	B-NGF	Weighted mode	21	-0.363217	0.339426	0.297323	4.41464
GCST90274763	SOC	SOC	CASP8	MR Egger	13	0.120055	0.491213	0.811415	3.03373
GCST90274763	SOC	SOC	CASP8	Weighted median	13	0.0579404	0.270527	0.83041	3.03373
GCST90274763	SOC	SOC	CASP8	Inverse variance weighted	13	-0.0547357	0.258214	0.832124	3.03373
GCST90274763	SOC	SOC	CASP8	Simple mode	13	-0.104021	0.412475	0.805164	3.03373
GCST90274763	SOC	SOC	CASP8	Weighted mode	13	-0.0448572	0.263388	0.867605	3.03373
GCST90274764	SOC	SOC	CCL11	MR Egger	19	0.450459	0.316498	0.172754	5.13995
GCST90274764	SOC	SOC	CCL11	Weighted median	19	0.207476	0.22549	0.357514	5.13995
GCST90274764	SOC	SOC	CCL11	Inverse variance weighted	19	0.271252	0.154023	0.0782187	5.13995
GCST90274764	SOC	SOC	CCL11	Simple mode	19	0.294758	0.373912	0.440776	5.13995
GCST90274764	SOC	SOC	CCL11	Weighted mode	19	0.232879	0.245224	0.354862	5.13995
GCST90274765	SOC	SOC	CCL19	MR Egger	19	-0.233232	0.201434	0.262931	5.09284
GCST90274765	SOC	SOC	CCL19	Weighted median	19	-0.138421	0.151791	0.361811	5.09284
GCST90274765	SOC	SOC	CCL19	Inverse variance weighted	19	-0.186373	0.129875	0.151281	5.09284
GCST90274765	SOC	SOC	CCL19	Simple mode	19	0.47088	0.353638	0.199632	5.09284
GCST90274765	SOC	SOC	CCL19	Weighted mode	19	-0.182727	0.166931	0.288112	5.09284
GCST90274766	SOC	SOC	CCL20	MR Egger	21	-1.3618	0.45584	0.00756903	4.64408
GCST90274766	SOC	SOC	CCL20	Weighted median	21	-0.328126	0.271698	0.227168	4.64408
GCST90274766	SOC	SOC	CCL20	Inverse variance weighted	21	-0.259612	0.206152	0.207915	4.64408
GCST90274766	SOC	SOC	CCL20	Simple mode	21	-0.416091	0.459425	0.375889	4.64408
GCST90274766	SOC	SOC	CCL20	Weighted mode	21	-0.295268	0.412146	0.482016	4.64408
GCST90274767	SOC	SOC	CCL23	MR Egger	22	0.0205562	0.172628	0.906402	5.39576
GCST90274767	SOC	SOC	CCL23	Weighted median	22	-0.0227363	0.140538	0.871479	5.39576
GCST90274767	SOC	SOC	CCL23	Inverse variance weighted	22	0.110344	0.120796	0.360993	5.39576
GCST90274767	SOC	SOC	CCL23	Simple mode	22	0.0459103	0.375897	0.903953	5.39576
GCST90274767	SOC	SOC	CCL23	Weighted mode	22	-0.0136059	0.144234	0.925739	5.39576
GCST90274768	SOC	SOC	CCL25	MR Egger	21	0.0297245	0.175635	0.867397	5.6373
GCST90274768	SOC	SOC	CCL25	Weighted median	21	-0.0595078	0.120502	0.621424	5.6373
GCST90274768	SOC	SOC	CCL25	Inverse variance weighted	21	-0.0887384	0.113053	0.432495	5.6373
GCST90274768	SOC	SOC	CCL25	Simple mode	21	-0.201256	0.258159	0.444766	5.6373
GCST90274768	SOC	SOC	CCL25	Weighted mode	21	-0.0555559	0.12919	0.671769	5.6373
GCST90274769	SOC	SOC	CCL28	MR Egger	20	0.758851	0.416517	0.0851304	4.34817
GCST90274769	SOC	SOC	CCL28	Weighted median	20	0.145357	0.287423	0.613049	4.34817
GCST90274769	SOC	SOC	CCL28	Inverse variance weighted	20	0.152768	0.196099	0.435961	4.34817
GCST90274769	SOC	SOC	CCL28	Simple mode	20	-0.342107	0.484712	0.48888	4.34817
GCST90274769	SOC	SOC	CCL28	Weighted mode	20	-0.158566	0.449067	0.7279	4.34817
GCST90274770	SOC	SOC	CCL4	MR Egger	18	0.0872409	0.127685	0.504222	5.29286
GCST90274770	SOC	SOC	CCL4	Weighted median	18	-0.0633893	0.104046	0.542363	5.29286
GCST90274770	SOC	SOC	CCL4	Inverse variance weighted	18	-0.100405	0.0873229	0.250219	5.29286
GCST90274770	SOC	SOC	CCL4	Simple mode	18	-0.667456	0.267005	0.0229577	5.29286
GCST90274770	SOC	SOC	CCL4	Weighted mode	18	-0.0652865	0.0953959	0.502963	5.29286
GCST90274771	SOC	SOC	2B4	MR Egger	20	-0.111988	0.298401	0.711829	5.14445
GCST90274771	SOC	SOC	2B4	Weighted median	20	-0.104751	0.201232	0.602681	5.14445
GCST90274771	SOC	SOC	2B4	Inverse variance weighted	20	0.00538751	0.140443	0.9694	5.14445
GCST90274771	SOC	SOC	2B4	Simple mode	20	0.0856221	0.323431	0.794068	5.14445
GCST90274771	SOC	SOC	2B4	Weighted mode	20	-0.0890437	0.197082	0.656521	5.14445
GCST90274772	SOC	SOC	CD40L	MR Egger	15	0.0301806	0.196513	0.880298	4.07166
GCST90274772	SOC	SOC	CD40L	Weighted median	15	-0.0062381	0.130938	0.962002	4.07166
GCST90274772	SOC	SOC	CD40L	Inverse variance weighted	15	-0.0149835	0.133755	0.910806	4.07166
GCST90274772	SOC	SOC	CD40L	Simple mode	15	0.163158	0.369467	0.665519	4.07166
GCST90274772	SOC	SOC	CD40L	Weighted mode	15	0.0221929	0.128277	0.865122	4.07166
GCST90274773	SOC	SOC	CD5	MR Egger	19	0.360529	0.479468	0.462374	5.05608
GCST90274773	SOC	SOC	CD5	Weighted median	19	0.140844	0.22033	0.522668	5.05608
GCST90274773	SOC	SOC	CD5	Inverse variance weighted	19	0.0340889	0.167505	0.838737	5.05608
GCST90274773	SOC	SOC	CD5	Simple mode	19	0.376073	0.404446	0.364753	5.05608
GCST90274773	SOC	SOC	CD5	Weighted mode	19	0.200646	0.289603	0.497259	5.05608
GCST90274774	SOC	SOC	CD6	MR Egger	15	0.0383803	0.14451	0.79472	4.63323
GCST90274774	SOC	SOC	CD6	Weighted median	15	0.0608819	0.119095	0.609207	4.63323
GCST90274774	SOC	SOC	CD6	Inverse variance weighted	15	-0.025591	0.101091	0.800153	4.63323
GCST90274774	SOC	SOC	CD6	Simple mode	15	0.0431885	0.313323	0.89233	4.63323
GCST90274774	SOC	SOC	CD6	Weighted mode	15	0.0789332	0.119519	0.519701	4.63323
GCST90274775	SOC	SOC	CDCP1	MR Egger	23	0.330077	0.189955	0.0969159	6.41241
GCST90274775	SOC	SOC	CDCP1	Weighted median	23	0.2152	0.152997	0.159557	6.41241
GCST90274775	SOC	SOC	CDCP1	Inverse variance weighted	23	0.192859	0.109671	0.0786587	6.41241
GCST90274775	SOC	SOC	CDCP1	Simple mode	23	0.0750323	0.264719	0.779488	6.41241
GCST90274775	SOC	SOC	CDCP1	Weighted mode	23	0.238969	0.154259	0.135616	6.41241
GCST90274776	SOC	SOC	CSF1	MR Egger	15	0.748497	0.486769	0.148103	3.43163
GCST90274776	SOC	SOC	CSF1	Weighted median	15	0.451587	0.252712	0.0739436	3.43163
GCST90274776	SOC	SOC	CSF1	Inverse variance weighted	15	0.523308	0.185192	0.00471683	3.43163
GCST90274776	SOC	SOC	CSF1	Simple mode	15	0.68956	0.378088	0.0895965	3.43163
GCST90274776	SOC	SOC	CSF1	Weighted mode	15	0.43198	0.255926	0.11357	3.43163
GCST90274777	SOC	SOC	CST5	MR Egger	31	0.000120818	0.144982	0.999341	8.58457
GCST90274777	SOC	SOC	CST5	Weighted median	31	-0.144594	0.135167	0.284734	8.58457
GCST90274777	SOC	SOC	CST5	Inverse variance weighted	31	-0.0281064	0.0938696	0.76462	8.58457
GCST90274777	SOC	SOC	CST5	Simple mode	31	-0.0826421	0.280528	0.770333	8.58457
GCST90274777	SOC	SOC	CST5	Weighted mode	31	-0.125924	0.135837	0.361316	8.58457
GCST90274778	SOC	SOC	CX3CL1	MR Egger	20	0.535828	0.555106	0.347199	4.37751
GCST90274778	SOC	SOC	CX3CL1	Weighted median	20	0.305553	0.278736	0.272987	4.37751
GCST90274778	SOC	SOC	CX3CL1	Inverse variance weighted	20	0.207821	0.21393	0.331327	4.37751
GCST90274778	SOC	SOC	CX3CL1	Simple mode	20	-0.75107	0.674705	0.279515	4.37751
GCST90274778	SOC	SOC	CX3CL1	Weighted mode	20	0.89834	0.599847	0.150663	4.37751
GCST90274779	SOC	SOC	CXCL1	MR Egger	8	0.156541	0.252989	0.558815	2.18973
GCST90274779	SOC	SOC	CXCL1	Weighted median	8	0.235969	0.179708	0.189161	2.18973
GCST90274779	SOC	SOC	CXCL1	Inverse variance weighted	8	0.333904	0.164287	0.0421084	2.18973
GCST90274779	SOC	SOC	CXCL1	Simple mode	8	0.379493	0.384031	0.355982	2.18973
GCST90274779	SOC	SOC	CXCL1	Weighted mode	8	0.26219	0.193712	0.21797	2.18973
GCST90274780	SOC	SOC	CXCL10	MR Egger	21	0.0925855	0.261956	0.727651	5.40115
GCST90274780	SOC	SOC	CXCL10	Weighted median	21	-0.0715811	0.204795	0.726695	5.40115
GCST90274780	SOC	SOC	CXCL10	Inverse variance weighted	21	-0.0154359	0.148356	0.917133	5.40115
GCST90274780	SOC	SOC	CXCL10	Simple mode	21	0.270039	0.369184	0.47299	5.40115
GCST90274780	SOC	SOC	CXCL10	Weighted mode	21	0.0946739	0.250816	0.709805	5.40115
GCST90274781	SOC	SOC	CXCL11	MR Egger	21	-0.555259	0.392433	0.173275	5.17738
GCST90274781	SOC	SOC	CXCL11	Weighted median	21	-0.0912741	0.225881	0.686154	5.17738
GCST90274781	SOC	SOC	CXCL11	Inverse variance weighted	21	0.0780643	0.150733	0.604529	5.17738
GCST90274781	SOC	SOC	CXCL11	Simple mode	21	0.209601	0.422007	0.624833	5.17738
GCST90274781	SOC	SOC	CXCL11	Weighted mode	21	-0.0865856	0.246881	0.729467	5.17738
GCST90274782	SOC	SOC	CXCL5	MR Egger	14	0.0803609	0.175388	0.655003	4.59226
GCST90274782	SOC	SOC	CXCL5	Weighted median	14	-0.0106162	0.148616	0.943053	4.59226
GCST90274782	SOC	SOC	CXCL5	Inverse variance weighted	14	0.034336	0.111934	0.759032	4.59226
GCST90274782	SOC	SOC	CXCL5	Simple mode	14	-0.430173	0.31474	0.194873	4.59226
GCST90274782	SOC	SOC	CXCL5	Weighted mode	14	-0.0401036	0.15075	0.794391	4.59226
GCST90274783	SOC	SOC	CXCL6	MR Egger	10	-0.409065	0.17677	0.0493714	3.12413
GCST90274783	SOC	SOC	CXCL6	Weighted median	10	-0.223499	0.126956	0.0783334	3.12413
GCST90274783	SOC	SOC	CXCL6	Inverse variance weighted	10	-0.131869	0.131524	0.316041	3.12413
GCST90274783	SOC	SOC	CXCL6	Simple mode	10	-0.448889	0.374624	0.261424	3.12413
GCST90274783	SOC	SOC	CXCL6	Weighted mode	10	-0.232903	0.125198	0.0957701	3.12413
GCST90274784	SOC	SOC	CXCL9	MR Egger	18	0.171321	0.471032	0.720832	4.0135
GCST90274784	SOC	SOC	CXCL9	Weighted median	18	0.0221019	0.27221	0.935287	4.0135
GCST90274784	SOC	SOC	CXCL9	Inverse variance weighted	18	0.0762837	0.202996	0.707073	4.0135
GCST90274784	SOC	SOC	CXCL9	Simple mode	18	0.46097	0.48745	0.357562	4.0135
GCST90274784	SOC	SOC	CXCL9	Weighted mode	18	-0.0621356	0.454003	0.892748	4.0135
GCST90274785	SOC	SOC	DNER	MR Egger	15	0.38238	0.357101	0.303741	4.18049
GCST90274785	SOC	SOC	DNER	Weighted median	15	0.258755	0.208049	0.213601	4.18049
GCST90274785	SOC	SOC	DNER	Inverse variance weighted	15	0.271089	0.155181	0.0806499	4.18049
GCST90274785	SOC	SOC	DNER	Simple mode	15	0.367076	0.305815	0.249933	4.18049
GCST90274785	SOC	SOC	DNER	Weighted mode	15	0.260901	0.210521	0.235605	4.18049
GCST90274786	SOC	SOC	S100-A12	MR Egger	15	0.753458	0.381809	0.0700958	3.61093
GCST90274786	SOC	SOC	S100-A12	Weighted median	15	0.245494	0.257473	0.340351	3.61093
GCST90274786	SOC	SOC	S100-A12	Inverse variance weighted	15	-0.0890348	0.217048	0.681654	3.61093
GCST90274786	SOC	SOC	S100-A12	Simple mode	15	0.0767929	0.517235	0.884091	3.61093
GCST90274786	SOC	SOC	S100-A12	Weighted mode	15	0.278152	0.294759	0.361345	3.61093
GCST90274787	SOC	SOC	FGF19	MR Egger	20	0.241264	0.408773	0.562384	4.75604
GCST90274787	SOC	SOC	FGF19	Weighted median	20	0.076921	0.226968	0.73468	4.75604
GCST90274787	SOC	SOC	FGF19	Inverse variance weighted	20	0.138835	0.163983	0.397194	4.75604
GCST90274787	SOC	SOC	FGF19	Simple mode	20	0.0726617	0.343438	0.834694	4.75604
GCST90274787	SOC	SOC	FGF19	Weighted mode	20	0.0227784	0.241691	0.925901	4.75604
GCST90274788	SOC	SOC	FGF21	MR Egger	14	0.283446	0.386697	0.477638	4.01136
GCST90274788	SOC	SOC	FGF21	Weighted median	14	-0.273383	0.224358	0.223029	4.01136
GCST90274788	SOC	SOC	FGF21	Inverse variance weighted	14	-0.121251	0.163328	0.457859	4.01136
GCST90274788	SOC	SOC	FGF21	Simple mode	14	-0.0894279	0.381252	0.818202	4.01136
GCST90274788	SOC	SOC	FGF21	Weighted mode	14	-0.206836	0.277224	0.468886	4.01136
GCST90274789	SOC	SOC	FGF23	MR Egger	12	-0.593877	0.654379	0.385468	2.87319
GCST90274789	SOC	SOC	FGF23	Weighted median	12	-0.0675321	0.307204	0.826005	2.87319
GCST90274789	SOC	SOC	FGF23	Inverse variance weighted	12	0.214914	0.227238	0.344268	2.87319
GCST90274789	SOC	SOC	FGF23	Simple mode	12	-0.20436	0.528032	0.706123	2.87319
GCST90274789	SOC	SOC	FGF23	Weighted mode	12	-0.14358	0.376547	0.710237	2.87319
GCST90274790	SOC	SOC	FGF5	MR Egger	23	0.0576955	0.145925	0.696551	5.69725
GCST90274790	SOC	SOC	FGF5	Weighted median	23	0.0232544	0.105479	0.825509	5.69725
GCST90274790	SOC	SOC	FGF5	Inverse variance weighted	23	-0.0955328	0.0980865	0.330074	5.69725
GCST90274790	SOC	SOC	FGF5	Simple mode	23	-0.527316	0.317	0.110402	5.69725
GCST90274790	SOC	SOC	FGF5	Weighted mode	23	0.0174046	0.102169	0.866291	5.69725
GCST90274791	SOC	SOC	FLT3LG	MR Egger	26	-0.370174	0.197781	0.0734956	6.76495
GCST90274791	SOC	SOC	FLT3LG	Weighted median	26	-0.223654	0.182022	0.219177	6.76495
GCST90274791	SOC	SOC	FLT3LG	Inverse variance weighted	26	-0.180654	0.121276	0.136327	6.76495
GCST90274791	SOC	SOC	FLT3LG	Simple mode	26	0.0274506	0.29505	0.926616	6.76495
GCST90274791	SOC	SOC	FLT3LG	Weighted mode	26	-0.228947	0.174688	0.201904	6.76495
GCST90274792	SOC	SOC	GDNF	MR Egger	12	-0.103385	0.309035	0.744881	3.33576
GCST90274792	SOC	SOC	GDNF	Weighted median	12	-0.224497	0.20641	0.27676	3.33576
GCST90274792	SOC	SOC	GDNF	Inverse variance weighted	12	-0.134031	0.173947	0.440985	3.33576
GCST90274792	SOC	SOC	GDNF	Simple mode	12	-0.0547174	0.342299	0.875895	3.33576
GCST90274792	SOC	SOC	GDNF	Weighted mode	12	-0.202667	0.208771	0.35253	3.33576
GCST90274793	SOC	SOC	HGF	MR Egger	15	-0.00959957	0.468628	0.983968	3.55632
GCST90274793	SOC	SOC	HGF	Weighted median	15	0.1245	0.283306	0.660332	3.55632
GCST90274793	SOC	SOC	HGF	Inverse variance weighted	15	0.300666	0.206476	0.145343	3.55632
GCST90274793	SOC	SOC	HGF	Simple mode	15	0.335811	0.463087	0.480301	3.55632
GCST90274793	SOC	SOC	HGF	Weighted mode	15	0.126785	0.375215	0.740453	3.55632
GCST90274794	SOC	SOC	IFNG	MR Egger	10	-0.319661	0.389152	0.435196	2.11228
GCST90274794	SOC	SOC	IFNG	Weighted median	10	0.107832	0.301992	0.72104	2.11228
GCST90274794	SOC	SOC	IFNG	Inverse variance weighted	10	0.0659343	0.227903	0.772345	2.11228
GCST90274794	SOC	SOC	IFNG	Simple mode	10	-0.474985	0.559184	0.417666	2.11228
GCST90274794	SOC	SOC	IFNG	Weighted mode	10	-0.493548	0.583545	0.419596	2.11228
GCST90274795	SOC	SOC	IL-10	MR Egger	18	-0.0757195	0.319424	0.815627	4.32273
GCST90274795	SOC	SOC	IL-10	Weighted median	18	0.0840881	0.229575	0.714158	4.32273
GCST90274795	SOC	SOC	IL-10	Inverse variance weighted	18	0.175648	0.15352	0.252568	4.32273
GCST90274795	SOC	SOC	IL-10	Simple mode	18	0.00721036	0.366777	0.984545	4.32273
GCST90274795	SOC	SOC	IL-10	Weighted mode	18	-0.0487116	0.270744	0.859344	4.32273
GCST90274796	SOC	SOC	IL-10RA	MR Egger	10	-0.455567	0.329387	0.204015	1.99214
GCST90274796	SOC	SOC	IL-10RA	Weighted median	10	-0.145259	0.253452	0.566562	1.99214
GCST90274796	SOC	SOC	IL-10RA	Inverse variance weighted	10	-0.0149321	0.226134	0.947352	1.99214
GCST90274796	SOC	SOC	IL-10RA	Simple mode	10	-0.167197	0.41837	0.698741	1.99214
GCST90274796	SOC	SOC	IL-10RA	Weighted mode	10	-0.143499	0.278795	0.619155	1.99214
GCST90274797	SOC	SOC	IL-10RB	MR Egger	18	-0.178774	0.145253	0.236192	4.52731
GCST90274797	SOC	SOC	IL-10RB	Weighted median	18	-0.102807	0.114445	0.369024	4.52731
GCST90274797	SOC	SOC	IL-10RB	Inverse variance weighted	18	-0.0335618	0.102301	0.742858	4.52731
GCST90274797	SOC	SOC	IL-10RB	Simple mode	18	-0.277052	0.320905	0.399964	4.52731
GCST90274797	SOC	SOC	IL-10RB	Weighted mode	18	-0.104533	0.120655	0.398347	4.52731
GCST90274798	SOC	SOC	IL-12B	MR Egger	27	0.038328	0.122218	0.756425	8.5623
GCST90274798	SOC	SOC	IL-12B	Weighted median	27	0.000866694	0.103342	0.993309	8.5623
GCST90274798	SOC	SOC	IL-12B	Inverse variance weighted	27	-0.0266796	0.0781046	0.732661	8.5623
GCST90274798	SOC	SOC	IL-12B	Simple mode	27	-0.242411	0.223258	0.287539	8.5623
GCST90274798	SOC	SOC	IL-12B	Weighted mode	27	-0.021651	0.0972458	0.825554	8.5623
GCST90274799	SOC	SOC	IL-13	MR Egger	11	0.398266	0.384488	0.327308	2.27848
GCST90274799	SOC	SOC	IL-13	Weighted median	11	0.160303	0.244675	0.51236	2.27848
GCST90274799	SOC	SOC	IL-13	Inverse variance weighted	11	0.0941356	0.18976	0.619839	2.27848
GCST90274799	SOC	SOC	IL-13	Simple mode	11	0.0402768	0.371598	0.915832	2.27848
GCST90274799	SOC	SOC	IL-13	Weighted mode	11	0.19534	0.350153	0.589203	2.27848
GCST90274800	SOC	SOC	IL-15RA	MR Egger	12	-0.338822	0.225676	0.16416	3.66032
GCST90274800	SOC	SOC	IL-15RA	Weighted median	12	-0.121746	0.117524	0.300237	3.66032
GCST90274800	SOC	SOC	IL-15RA	Inverse variance weighted	12	-0.0602273	0.138171	0.662917	3.66032
GCST90274800	SOC	SOC	IL-15RA	Simple mode	12	-0.0871845	0.24445	0.728097	3.66032
GCST90274800	SOC	SOC	IL-15RA	Weighted mode	12	-0.126915	0.121248	0.317676	3.66032
GCST90274801	SOC	SOC	IL-17A	MR Egger	11	-0.714765	0.727067	0.351256	2.206
GCST90274801	SOC	SOC	IL-17A	Weighted median	11	-0.0225066	0.326716	0.945079	2.206
GCST90274801	SOC	SOC	IL-17A	Inverse variance weighted	11	0.0625516	0.287016	0.827478	2.206
GCST90274801	SOC	SOC	IL-17A	Simple mode	11	-0.485306	0.575915	0.419112	2.206
GCST90274801	SOC	SOC	IL-17A	Weighted mode	11	0.0255603	0.579003	0.965658	2.206
GCST90274802	SOC	SOC	IL-17C	MR Egger	17	0.338364	0.560514	0.555085	3.60602
GCST90274802	SOC	SOC	IL-17C	Weighted median	17	-0.172006	0.263233	0.513476	3.60602
GCST90274802	SOC	SOC	IL-17C	Inverse variance weighted	17	-0.233259	0.183552	0.203798	3.60602
GCST90274802	SOC	SOC	IL-17C	Simple mode	17	-0.303621	0.460832	0.51936	3.60602
GCST90274802	SOC	SOC	IL-17C	Weighted mode	17	-0.220086	0.397648	0.587593	3.60602
GCST90274803	SOC	SOC	IL-18	MR Egger	21	-0.00980202	0.299574	0.974239	5.4788
GCST90274803	SOC	SOC	IL-18	Weighted median	21	0.145221	0.178882	0.416892	5.4788
GCST90274803	SOC	SOC	IL-18	Inverse variance weighted	21	0.252254	0.139673	0.0709134	5.4788
GCST90274803	SOC	SOC	IL-18	Simple mode	21	0.253968	0.29195	0.394676	5.4788
GCST90274803	SOC	SOC	IL-18	Weighted mode	21	0.142281	0.182117	0.443798	5.4788
GCST90274804	SOC	SOC	IL-18R1	MR Egger	22	0.0725232	0.158998	0.653213	6.88912
GCST90274804	SOC	SOC	IL-18R1	Weighted median	22	0.165866	0.126494	0.189771	6.88912
GCST90274804	SOC	SOC	IL-18R1	Inverse variance weighted	22	0.126991	0.101578	0.211233	6.88912
GCST90274804	SOC	SOC	IL-18R1	Simple mode	22	0.230669	0.290192	0.435573	6.88912
GCST90274804	SOC	SOC	IL-18R1	Weighted mode	22	0.0632783	0.102136	0.542221	6.88912
GCST90274805	SOC	SOC	IL-1A	MR Egger	11	-0.438194	0.415838	0.31946	2.64869
GCST90274805	SOC	SOC	IL-1A	Weighted median	11	-0.247281	0.290766	0.395076	2.64869
GCST90274805	SOC	SOC	IL-1A	Inverse variance weighted	11	-0.298584	0.210214	0.155497	2.64869
GCST90274805	SOC	SOC	IL-1A	Simple mode	11	-0.486234	0.424211	0.278396	2.64869
GCST90274805	SOC	SOC	IL-1A	Weighted mode	11	-0.298506	0.319084	0.371567	2.64869
GCST90274806	SOC	SOC	IL-2	MR Egger	14	-0.118133	0.577744	0.84141	2.76762
GCST90274806	SOC	SOC	IL-2	Weighted median	14	-0.1717	0.277781	0.536502	2.76762
GCST90274806	SOC	SOC	IL-2	Inverse variance weighted	14	-0.0949114	0.212265	0.654776	2.76762
GCST90274806	SOC	SOC	IL-2	Simple mode	14	-0.121741	0.42605	0.779577	2.76762
GCST90274806	SOC	SOC	IL-2	Weighted mode	14	-0.150355	0.374943	0.694928	2.76762
GCST90274807	SOC	SOC	IL-20	MR Egger	10	0.584846	0.702561	0.429304	2.03185
GCST90274807	SOC	SOC	IL-20	Weighted median	10	0.514301	0.369946	0.164467	2.03185
GCST90274807	SOC	SOC	IL-20	Inverse variance weighted	10	0.621763	0.299984	0.0382045	2.03185
GCST90274807	SOC	SOC	IL-20	Simple mode	10	0.625691	0.620747	0.339801	2.03185
GCST90274807	SOC	SOC	IL-20	Weighted mode	10	0.52892	0.475052	0.29439	2.03185
GCST90274808	SOC	SOC	IL-20RA	MR Egger	9	0.0870765	0.632871	0.894439	1.8162
GCST90274808	SOC	SOC	IL-20RA	Weighted median	9	-0.33245	0.337284	0.324297	1.8162
GCST90274808	SOC	SOC	IL-20RA	Inverse variance weighted	9	-0.274956	0.301981	0.362556	1.8162
GCST90274808	SOC	SOC	IL-20RA	Simple mode	9	0.607752	0.628483	0.361857	1.8162
GCST90274808	SOC	SOC	IL-20RA	Weighted mode	9	-0.455005	0.45202	0.343597	1.8162
GCST90274809	SOC	SOC	IL-22RA1	MR Egger	11	-0.715171	0.487689	0.176575	2.1726
GCST90274809	SOC	SOC	IL-22RA1	Weighted median	11	0.0152459	0.362218	0.966427	2.1726
GCST90274809	SOC	SOC	IL-22RA1	Inverse variance weighted	11	-0.132467	0.258968	0.608989	2.1726
GCST90274809	SOC	SOC	IL-22RA1	Simple mode	11	0.0269471	0.555955	0.962296	2.1726
GCST90274809	SOC	SOC	IL-22RA1	Weighted mode	11	0.0038451	0.43623	0.993141	2.1726
GCST90274810	SOC	SOC	IL-24	MR Egger	9	-0.0539382	1.00252	0.958596	1.783
GCST90274810	SOC	SOC	IL-24	Weighted median	9	-0.0296086	0.407989	0.942147	1.783
GCST90274810	SOC	SOC	IL-24	Inverse variance weighted	9	-0.0886944	0.414347	0.830502	1.783
GCST90274810	SOC	SOC	IL-24	Simple mode	9	-0.0955416	0.54201	0.86446	1.783
GCST90274810	SOC	SOC	IL-24	Weighted mode	9	-0.112908	0.497339	0.826099	1.783
GCST90274811	SOC	SOC	IL-2RB	MR Egger	11	-0.442013	0.633023	0.502657	2.17589
GCST90274811	SOC	SOC	IL-2RB	Weighted median	11	-0.0763222	0.359555	0.831897	2.17589
GCST90274811	SOC	SOC	IL-2RB	Inverse variance weighted	11	0.0132026	0.279352	0.962305	2.17589
GCST90274811	SOC	SOC	IL-2RB	Simple mode	11	-0.648696	0.677687	0.361025	2.17589
GCST90274811	SOC	SOC	IL-2RB	Weighted mode	11	-0.611371	0.592998	0.326839	2.17589
GCST90274812	SOC	SOC	IL-33	MR Egger	11	-0.558792	0.549429	0.335694	2.15295
GCST90274812	SOC	SOC	IL-33	Weighted median	11	0.151538	0.28761	0.598271	2.15295
GCST90274812	SOC	SOC	IL-33	Inverse variance weighted	11	0.132889	0.211769	0.530321	2.15295
GCST90274812	SOC	SOC	IL-33	Simple mode	11	0.0327896	0.455905	0.944082	2.15295
GCST90274812	SOC	SOC	IL-33	Weighted mode	11	0.0869929	0.373919	0.820725	2.15295
GCST90274813	SOC	SOC	IL-4	MR Egger	9	0.639238	0.797203	0.448999	1.81857
GCST90274813	SOC	SOC	IL-4	Weighted median	9	0.308966	0.347101	0.373395	1.81857
GCST90274813	SOC	SOC	IL-4	Inverse variance weighted	9	0.255642	0.302013	0.397297	1.81857
GCST90274813	SOC	SOC	IL-4	Simple mode	9	0.791692	0.626297	0.241786	1.81857
GCST90274813	SOC	SOC	IL-4	Weighted mode	9	0.433227	0.538298	0.444188	1.81857
GCST90274814	SOC	SOC	IL-5	MR Egger	11	0.203241	0.396647	0.62071	2.20397
GCST90274814	SOC	SOC	IL-5	Weighted median	11	0.165628	0.283826	0.559521	2.20397
GCST90274814	SOC	SOC	IL-5	Inverse variance weighted	11	-0.0377043	0.209516	0.857185	2.20397
GCST90274814	SOC	SOC	IL-5	Simple mode	11	0.181689	0.378179	0.641257	2.20397
GCST90274814	SOC	SOC	IL-5	Weighted mode	11	0.173068	0.329738	0.611114	2.20397
GCST90274815	SOC	SOC	IL-6	MR Egger	8	-0.118819	0.45154	0.801245	2.0928
GCST90274815	SOC	SOC	IL-6	Weighted median	8	0.0248681	0.262538	0.924536	2.0928
GCST90274815	SOC	SOC	IL-6	Inverse variance weighted	8	-0.00678869	0.221154	0.975511	2.0928
GCST90274815	SOC	SOC	IL-6	Simple mode	8	-0.0500397	0.361985	0.893946	2.0928
GCST90274815	SOC	SOC	IL-6	Weighted mode	8	0.00423023	0.268381	0.987864	2.0928
GCST90274816	SOC	SOC	IL-7	MR Egger	11	0.0335208	0.818679	0.968234	2.23354
GCST90274816	SOC	SOC	IL-7	Weighted median	11	-0.0554065	0.343457	0.871841	2.23354
GCST90274816	SOC	SOC	IL-7	Inverse variance weighted	11	0.102001	0.251376	0.684911	2.23354
GCST90274816	SOC	SOC	IL-7	Simple mode	11	-0.403282	0.625845	0.53383	2.23354
GCST90274816	SOC	SOC	IL-7	Weighted mode	11	-0.413152	0.604865	0.51009	2.23354
GCST90274817	SOC	SOC	IL-8	MR Egger	16	0.42908	0.425314	0.330163	3.51745
GCST90274817	SOC	SOC	IL-8	Weighted median	16	0.213921	0.291779	0.46346	3.51745
GCST90274817	SOC	SOC	IL-8	Inverse variance weighted	16	0.476013	0.202502	0.0187405	3.51745
GCST90274817	SOC	SOC	IL-8	Simple mode	16	0.924544	0.534206	0.10402	3.51745
GCST90274817	SOC	SOC	IL-8	Weighted mode	16	0.0514123	0.363964	0.889547	3.51745
GCST90274818	SOC	SOC	LAP(TGF-B1)	MR Egger	19	-0.0587482	0.276597	0.834324	4.4791
GCST90274818	SOC	SOC	LAP(TGF-B1)	Weighted median	19	0.169804	0.235115	0.470159	4.4791
GCST90274818	SOC	SOC	LAP(TGF-B1)	Inverse variance weighted	19	0.189293	0.160141	0.237189	4.4791
GCST90274818	SOC	SOC	LAP(TGF-B1)	Simple mode	19	0.281368	0.339764	0.418442	4.4791
GCST90274818	SOC	SOC	LAP(TGF-B1)	Weighted mode	19	0.179912	0.244759	0.471775	4.4791
GCST90274819	SOC	SOC	LIF	MR Egger	11	-0.721234	0.490912	0.175853	2.16141
GCST90274819	SOC	SOC	LIF	Weighted median	11	-0.390467	0.333122	0.241139	2.16141
GCST90274819	SOC	SOC	LIF	Inverse variance weighted	11	-0.0635888	0.231169	0.783258	2.16141
GCST90274819	SOC	SOC	LIF	Simple mode	11	-0.441917	0.584034	0.466705	2.16141
GCST90274819	SOC	SOC	LIF	Weighted mode	11	-0.529201	0.473575	0.289926	2.16141
GCST90274820	SOC	SOC	LIFR	MR Egger	13	-0.0933916	0.472327	0.846865	2.78075
GCST90274820	SOC	SOC	LIFR	Weighted median	13	0.0411188	0.26022	0.874444	2.78075
GCST90274820	SOC	SOC	LIFR	Inverse variance weighted	13	-0.106971	0.200679	0.594001	2.78075
GCST90274820	SOC	SOC	LIFR	Simple mode	13	0.297269	0.4723	0.540881	2.78075
GCST90274820	SOC	SOC	LIFR	Weighted mode	13	0.148329	0.349081	0.678419	2.78075
GCST90274821	SOC	SOC	MCP-1	MR Egger	21	-0.107861	0.238089	0.655659	5.54724
GCST90274821	SOC	SOC	MCP-1	Weighted median	21	0.0908825	0.175855	0.605294	5.54724
GCST90274821	SOC	SOC	MCP-1	Inverse variance weighted	21	0.177575	0.143459	0.215788	5.54724
GCST90274821	SOC	SOC	MCP-1	Simple mode	21	0.158537	0.260188	0.549173	5.54724
GCST90274821	SOC	SOC	MCP-1	Weighted mode	21	0.12085	0.159513	0.457513	5.54724
GCST90274822	SOC	SOC	MCP-2	MR Egger	28	0.126815	0.0970501	0.202758	9.5554
GCST90274822	SOC	SOC	MCP-2	Weighted median	28	-0.0222017	0.0995894	0.823588	9.5554
GCST90274822	SOC	SOC	MCP-2	Inverse variance weighted	28	-0.0132976	0.0813848	0.870211	9.5554
GCST90274822	SOC	SOC	MCP-2	Simple mode	28	-0.694306	0.234539	0.00633154	9.5554
GCST90274822	SOC	SOC	MCP-2	Weighted mode	28	0.00287192	0.0783901	0.971045	9.5554
GCST90274823	SOC	SOC	MCP-3	MR Egger	16	0.355524	0.336433	0.308522	4.04136
GCST90274823	SOC	SOC	MCP-3	Weighted median	16	0.199771	0.227192	0.379237	4.04136
GCST90274823	SOC	SOC	MCP-3	Inverse variance weighted	16	0.0393837	0.155891	0.800549	4.04136
GCST90274823	SOC	SOC	MCP-3	Simple mode	16	0.292276	0.361636	0.431604	4.04136
GCST90274823	SOC	SOC	MCP-3	Weighted mode	16	0.248246	0.266038	0.365535	4.04136
GCST90274824	SOC	SOC	MCP-4	MR Egger	18	0.169951	0.241298	0.491358	5.92452
GCST90274824	SOC	SOC	MCP-4	Weighted median	18	0.046035	0.165638	0.781069	5.92452
GCST90274824	SOC	SOC	MCP-4	Inverse variance weighted	18	0.0959591	0.118043	0.416266	5.92452
GCST90274824	SOC	SOC	MCP-4	Simple mode	18	0.0189333	0.272364	0.945391	5.92452
GCST90274824	SOC	SOC	MCP-4	Weighted mode	18	0.138091	0.186447	0.469017	5.92452
GCST90274825	SOC	SOC	MIP-1a	MR Egger	12	0.278716	0.204006	0.201807	3.68519
GCST90274825	SOC	SOC	MIP-1a	Weighted median	12	0.184756	0.145881	0.20534	3.68519
GCST90274825	SOC	SOC	MIP-1a	Inverse variance weighted	12	0.156953	0.127792	0.219374	3.68519
GCST90274825	SOC	SOC	MIP-1a	Simple mode	12	-0.0270036	0.353481	0.940478	3.68519
GCST90274825	SOC	SOC	MIP-1a	Weighted mode	12	0.195049	0.143049	0.199974	3.68519
GCST90274826	SOC	SOC	MMP-1	MR Egger	16	1.1377	0.335714	0.00440916	4.43346
GCST90274826	SOC	SOC	MMP-1	Weighted median	16	0.720746	0.216894	0.000890424	4.43346
GCST90274826	SOC	SOC	MMP-1	Inverse variance weighted	16	0.404926	0.216034	0.0608805	4.43346
GCST90274826	SOC	SOC	MMP-1	Simple mode	16	0.641919	0.329068	0.0700284	4.43346
GCST90274826	SOC	SOC	MMP-1	Weighted mode	16	0.706432	0.219528	0.00574844	4.43346
GCST90274827	SOC	SOC	MMP-10	MR Egger	14	-0.164844	0.232109	0.491152	4.40049
GCST90274827	SOC	SOC	MMP-10	Weighted median	14	0.00665139	0.20468	0.974076	4.40049
GCST90274827	SOC	SOC	MMP-10	Inverse variance weighted	14	0.110839	0.151613	0.464737	4.40049
GCST90274827	SOC	SOC	MMP-10	Simple mode	14	0.260415	0.390934	0.516972	4.40049
GCST90274827	SOC	SOC	MMP-10	Weighted mode	14	-0.0557561	0.209254	0.794071	4.40049
GCST90274828	SOC	SOC	NRTN	MR Egger	13	-0.168605	0.308017	0.595043	2.58388
GCST90274828	SOC	SOC	NRTN	Weighted median	13	-0.267663	0.240327	0.265387	2.58388
GCST90274828	SOC	SOC	NRTN	Inverse variance weighted	13	-0.174869	0.174862	0.317291	2.58388
GCST90274828	SOC	SOC	NRTN	Simple mode	13	-0.320797	0.360931	0.391576	2.58388
GCST90274828	SOC	SOC	NRTN	Weighted mode	13	-0.21898	0.288139	0.461936	2.58388
GCST90274829	SOC	SOC	NT-3	MR Egger	17	-0.339306	0.437335	0.449898	3.51048
GCST90274829	SOC	SOC	NT-3	Weighted median	17	-0.0162263	0.25972	0.950184	3.51048
GCST90274829	SOC	SOC	NT-3	Inverse variance weighted	17	-0.194986	0.196225	0.320376	3.51048
GCST90274829	SOC	SOC	NT-3	Simple mode	17	0.227258	0.455026	0.624268	3.51048
GCST90274829	SOC	SOC	NT-3	Weighted mode	17	0.238823	0.475771	0.622525	3.51048
GCST90274830	SOC	SOC	OPG	MR Egger	18	0.269322	0.329515	0.425745	4.81735
GCST90274830	SOC	SOC	OPG	Weighted median	18	0.0923467	0.228331	0.685888	4.81735
GCST90274830	SOC	SOC	OPG	Inverse variance weighted	18	0.0980589	0.154593	0.525882	4.81735
GCST90274830	SOC	SOC	OPG	Simple mode	18	-0.0444349	0.336977	0.89664	4.81735
GCST90274830	SOC	SOC	OPG	Weighted mode	18	0.12313	0.245661	0.622645	4.81735
GCST90274831	SOC	SOC	OSM	MR Egger	15	-0.675497	0.378174	0.0973971	3.61474
GCST90274831	SOC	SOC	OSM	Weighted median	15	-0.0973518	0.246969	0.693443	3.61474
GCST90274831	SOC	SOC	OSM	Inverse variance weighted	15	-0.0109908	0.191823	0.954309	3.61474
GCST90274831	SOC	SOC	OSM	Simple mode	15	-0.0215381	0.444153	0.962009	3.61474
GCST90274831	SOC	SOC	OSM	Weighted mode	15	-0.0109706	0.343985	0.975008	3.61474
GCST90274832	SOC	SOC	PDL1	MR Egger	13	0.371216	0.542109	0.507666	3.06804
GCST90274832	SOC	SOC	PDL1	Weighted median	13	-0.243785	0.267681	0.362437	3.06804
GCST90274832	SOC	SOC	PDL1	Inverse variance weighted	13	-0.164173	0.228726	0.472898	3.06804
GCST90274832	SOC	SOC	PDL1	Simple mode	13	-0.164946	0.442434	0.715788	3.06804
GCST90274832	SOC	SOC	PDL1	Weighted mode	13	-0.306777	0.329086	0.369605	3.06804
GCST90274833	SOC	SOC	SCF	MR Egger	30	0.0713175	0.235785	0.76453	8.14147
GCST90274833	SOC	SOC	SCF	Weighted median	30	0.143055	0.190543	0.452789	8.14147
GCST90274833	SOC	SOC	SCF	Inverse variance weighted	30	0.129604	0.115399	0.261395	8.14147
GCST90274833	SOC	SOC	SCF	Simple mode	30	-0.43653	0.383421	0.264224	8.14147
GCST90274833	SOC	SOC	SCF	Weighted mode	30	0.18899	0.211742	0.379446	8.14147
GCST90274834	SOC	SOC	SIRT2	MR Egger	13	0.0872855	0.633192	0.89285	2.96375
GCST90274834	SOC	SOC	SIRT2	Weighted median	13	-0.281799	0.31378	0.369144	2.96375
GCST90274834	SOC	SOC	SIRT2	Inverse variance weighted	13	-0.0448056	0.296554	0.879907	2.96375
GCST90274834	SOC	SOC	SIRT2	Simple mode	13	-0.462909	0.577733	0.438565	2.96375
GCST90274834	SOC	SOC	SIRT2	Weighted mode	13	-0.490458	0.497857	0.344003	2.96375
GCST90274835	SOC	SOC	SLAM	MR Egger	22	-0.0381315	0.404715	0.925873	5.14384
GCST90274835	SOC	SOC	SLAM	Weighted median	22	-0.0872835	0.218721	0.689847	5.14384
GCST90274835	SOC	SOC	SLAM	Inverse variance weighted	22	0.0359316	0.167268	0.829912	5.14384
GCST90274835	SOC	SOC	SLAM	Simple mode	22	-0.105286	0.411053	0.800336	5.14384
GCST90274835	SOC	SOC	SLAM	Weighted mode	22	-0.124191	0.339048	0.717811	5.14384
GCST90274836	SOC	SOC	SULT1A1	MR Egger	21	-0.15618	0.361381	0.67048	4.72162
GCST90274836	SOC	SOC	SULT1A1	Weighted median	21	-0.0460495	0.20143	0.819169	4.72162
GCST90274836	SOC	SOC	SULT1A1	Inverse variance weighted	21	0.110927	0.141012	0.431487	4.72162
GCST90274836	SOC	SOC	SULT1A1	Simple mode	21	-0.0104957	0.34158	0.975792	4.72162
GCST90274836	SOC	SOC	SULT1A1	Weighted mode	21	-0.101883	0.241349	0.677425	4.72162
GCST90274837	SOC	SOC	STAMBPL1	MR Egger	9	1.08012	1.45437	0.481854	1.83983
GCST90274837	SOC	SOC	STAMBPL1	Weighted median	9	0.702859	0.439759	0.10998	1.83983
GCST90274837	SOC	SOC	STAMBPL1	Inverse variance weighted	9	0.540106	0.437968	0.217498	1.83983
GCST90274837	SOC	SOC	STAMBPL1	Simple mode	9	1.45675	0.703183	0.0720444	1.83983
GCST90274837	SOC	SOC	STAMBPL1	Weighted mode	9	0.9836	0.684959	0.188928	1.83983
GCST90274838	SOC	SOC	TGF-A	MR Egger	13	-0.0561106	0.435617	0.899835	2.97436
GCST90274838	SOC	SOC	TGF-A	Weighted median	13	0.0801702	0.269365	0.765988	2.97436
GCST90274838	SOC	SOC	TGF-A	Inverse variance weighted	13	0.22977	0.196864	0.243151	2.97436
GCST90274838	SOC	SOC	TGF-A	Simple mode	13	0.80001	0.482962	0.123522	2.97436
GCST90274838	SOC	SOC	TGF-A	Weighted mode	13	0.023834	0.419739	0.955653	2.97436
GCST90274839	SOC	SOC	TNF	MR Egger	17	0.366065	0.582387	0.539091	3.47732
GCST90274839	SOC	SOC	TNF	Weighted median	17	-0.552619	0.297051	0.0628361	3.47732
GCST90274839	SOC	SOC	TNF	Inverse variance weighted	17	-0.432457	0.227959	0.057817	3.47732
GCST90274839	SOC	SOC	TNF	Simple mode	17	-0.372641	0.588826	0.53577	3.47732
GCST90274839	SOC	SOC	TNF	Weighted mode	17	-0.638722	0.509529	0.228013	3.47732
GCST90274840	SOC	SOC	TNF-B	MR Egger	23	0.110685	0.133666	0.41694	6.10893
GCST90274840	SOC	SOC	TNF-B	Weighted median	23	0.0870157	0.10725	0.417173	6.10893
GCST90274840	SOC	SOC	TNF-B	Inverse variance weighted	23	-0.023609	0.0865606	0.785049	6.10893
GCST90274840	SOC	SOC	TNF-B	Simple mode	23	-0.0181245	0.300675	0.952477	6.10893
GCST90274840	SOC	SOC	TNF-B	Weighted mode	23	0.0841247	0.0987928	0.403651	6.10893
GCST90274841	SOC	SOC	TNFRSF9	MR Egger	27	-0.229063	0.314736	0.4735	5.89672
GCST90274841	SOC	SOC	TNFRSF9	Weighted median	27	-0.144714	0.187422	0.440039	5.89672
GCST90274841	SOC	SOC	TNFRSF9	Inverse variance weighted	27	-0.00825053	0.139585	0.952866	5.89672
GCST90274841	SOC	SOC	TNFRSF9	Simple mode	27	-0.105027	0.355964	0.7703	5.89672
GCST90274841	SOC	SOC	TNFRSF9	Weighted mode	27	-0.105027	0.279629	0.710267	5.89672
GCST90274842	SOC	SOC	LIGHT	MR Egger	22	-0.375222	0.219204	0.102407	5.20403
GCST90274842	SOC	SOC	LIGHT	Weighted median	22	-0.238793	0.187263	0.202248	5.20403
GCST90274842	SOC	SOC	LIGHT	Inverse variance weighted	22	-0.225106	0.136297	0.0986202	5.20403
GCST90274842	SOC	SOC	LIGHT	Simple mode	22	-0.435202	0.370037	0.252714	5.20403
GCST90274842	SOC	SOC	LIGHT	Weighted mode	22	-0.22331	0.202483	0.282568	5.20403
GCST90274843	SOC	SOC	TRAIL	MR Egger	26	-0.0785819	0.147117	0.598154	8.05663
GCST90274843	SOC	SOC	TRAIL	Weighted median	26	-0.0529598	0.12664	0.675807	8.05663
GCST90274843	SOC	SOC	TRAIL	Inverse variance weighted	26	-0.0683612	0.0903291	0.449168	8.05663
GCST90274843	SOC	SOC	TRAIL	Simple mode	26	-0.142975	0.216851	0.515715	8.05663
GCST90274843	SOC	SOC	TRAIL	Weighted mode	26	-0.0688479	0.127168	0.593029	8.05663
GCST90274844	SOC	SOC	TRANCE	MR Egger	25	-0.01889	0.219873	0.932279	7.17956
GCST90274844	SOC	SOC	TRANCE	Weighted median	25	0.0811624	0.168113	0.629249	7.17956
GCST90274844	SOC	SOC	TRANCE	Inverse variance weighted	25	0.112728	0.115356	0.328463	7.17956
GCST90274844	SOC	SOC	TRANCE	Simple mode	25	0.338216	0.303841	0.276676	7.17956
GCST90274844	SOC	SOC	TRANCE	Weighted mode	25	0.0478563	0.195177	0.80839	7.17956
GCST90274845	SOC	SOC	TSLP	MR Egger	13	-0.499155	0.468664	0.30967	2.63649
GCST90274845	SOC	SOC	TSLP	Weighted median	13	-0.114771	0.28808	0.690335	2.63649
GCST90274845	SOC	SOC	TSLP	Inverse variance weighted	13	-0.122917	0.211168	0.560511	2.63649
GCST90274845	SOC	SOC	TSLP	Simple mode	13	-0.166144	0.464692	0.726901	2.63649
GCST90274845	SOC	SOC	TSLP	Weighted mode	13	-0.150452	0.438641	0.737534	2.63649
GCST90274846	SOC	SOC	TWEAK	MR Egger	23	0.222574	0.303789	0.471865	5.80003
GCST90274846	SOC	SOC	TWEAK	Weighted median	23	0.0962593	0.204962	0.638609	5.80003
GCST90274846	SOC	SOC	TWEAK	Inverse variance weighted	23	0.154438	0.141408	0.27477	5.80003
GCST90274846	SOC	SOC	TWEAK	Simple mode	23	0.0419409	0.329354	0.899826	5.80003
GCST90274846	SOC	SOC	TWEAK	Weighted mode	23	0.13135	0.237866	0.586377	5.80003
GCST90274847	SOC	SOC	uPA	MR Egger	18	0.0225402	0.292395	0.939509	4.90784
GCST90274847	SOC	SOC	uPA	Weighted median	18	-0.026397	0.207822	0.898927	4.90784
GCST90274847	SOC	SOC	uPA	Inverse variance weighted	18	-0.0276704	0.146165	0.849851	4.90784
GCST90274847	SOC	SOC	uPA	Simple mode	18	0.0822511	0.357434	0.820748	4.90784
GCST90274847	SOC	SOC	uPA	Weighted mode	18	-0.0748854	0.258687	0.775713	4.90784
GCST90274848	SOC	SOC	VEGF-A	MR Egger	19	0.0946158	0.185356	0.616297	5.12151
GCST90274848	SOC	SOC	VEGF-A	Weighted median	19	0.204758	0.126078	0.104363	5.12151
GCST90274848	SOC	SOC	VEGF-A	Inverse variance weighted	19	0.214427	0.109325	0.0498347	5.12151
GCST90274848	SOC	SOC	VEGF-A	Simple mode	19	0.249619	0.315419	0.43902	5.12151
GCST90274848	SOC	SOC	VEGF-A	Weighted mode	19	0.207985	0.129333	0.125205	5.12151

## Sheet: heterogeneity
Heterogeneity: Circulating inflammatory factors to SOC
id.exposure	id.outcome	outcome	exposure	method	Q	Q_df	Q_pval
GCST90274758	SOC	SOC	eIF4E-BP1	MR Egger	10.1538	9	0.338179
GCST90274758	SOC	SOC	eIF4E-BP1	Inverse variance weighted	10.6317	10	0.386918
GCST90274759	SOC	SOC	ADA	MR Egger	5.36205	11	0.912373
GCST90274759	SOC	SOC	ADA	Inverse variance weighted	5.42836	12	0.942122
GCST90274760	SOC	SOC	ARTN	MR Egger	17.2415	15	0.304632
GCST90274760	SOC	SOC	ARTN	Inverse variance weighted	19.5568	16	0.240847
GCST90274761	SOC	SOC	AXIN-1	MR Egger	13.511	6	0.0356014
GCST90274761	SOC	SOC	AXIN-1	Inverse variance weighted	13.5115	7	0.0605833
GCST90274762	SOC	SOC	B-NGF	MR Egger	11.8185	19	0.893234
GCST90274762	SOC	SOC	B-NGF	Inverse variance weighted	11.9155	20	0.918955
GCST90274763	SOC	SOC	CASP8	MR Egger	21.0112	11	0.0332548
GCST90274763	SOC	SOC	CASP8	Inverse variance weighted	21.3551	12	0.0454166
GCST90274764	SOC	SOC	CCL11	MR Egger	17.6304	17	0.412509
GCST90274764	SOC	SOC	CCL11	Inverse variance weighted	18.0706	18	0.451013
GCST90274765	SOC	SOC	CCL19	MR Egger	22.6597	17	0.160662
GCST90274765	SOC	SOC	CCL19	Inverse variance weighted	22.7879	18	0.198871
GCST90274766	SOC	SOC	CCL20	MR Egger	19.4778	19	0.42659
GCST90274766	SOC	SOC	CCL20	Inverse variance weighted	26.5933	20	0.147099
GCST90274767	SOC	SOC	CCL23	MR Egger	24.2421	20	0.231976
GCST90274767	SOC	SOC	CCL23	Inverse variance weighted	24.8987	21	0.251579
GCST90274768	SOC	SOC	CCL25	MR Egger	24.3834	19	0.181854
GCST90274768	SOC	SOC	CCL25	Inverse variance weighted	25.388	20	0.186987
GCST90274769	SOC	SOC	CCL28	MR Egger	16.1898	18	0.579305
GCST90274769	SOC	SOC	CCL28	Inverse variance weighted	18.9102	19	0.462613
GCST90274770	SOC	SOC	CCL4	MR Egger	11.5915	16	0.77159
GCST90274770	SOC	SOC	CCL4	Inverse variance weighted	15.649	17	0.548843
GCST90274771	SOC	SOC	2B4	MR Egger	18.4236	18	0.428096
GCST90274771	SOC	SOC	2B4	Inverse variance weighted	18.6283	19	0.4809
GCST90274772	SOC	SOC	CD40L	MR Egger	20.3485	13	0.0868556
GCST90274772	SOC	SOC	CD40L	Inverse variance weighted	20.5122	14	0.114803
GCST90274773	SOC	SOC	CD5	MR Egger	21.5398	17	0.20307
GCST90274773	SOC	SOC	CD5	Inverse variance weighted	22.2113	18	0.222739
GCST90274774	SOC	SOC	CD6	MR Egger	11.4561	13	0.572664
GCST90274774	SOC	SOC	CD6	Inverse variance weighted	11.8399	14	0.61916
GCST90274775	SOC	SOC	CDCP1	MR Egger	19.4005	21	0.559465
GCST90274775	SOC	SOC	CDCP1	Inverse variance weighted	20.1832	22	0.571579
GCST90274776	SOC	SOC	CSF1	MR Egger	14.8781	13	0.315022
GCST90274776	SOC	SOC	CSF1	Inverse variance weighted	15.1673	14	0.366816
GCST90274777	SOC	SOC	CST5	MR Egger	29.0686	29	0.461495
GCST90274777	SOC	SOC	CST5	Inverse variance weighted	29.1342	30	0.510556
GCST90274778	SOC	SOC	CX3CL1	MR Egger	23.7345	18	0.163921
GCST90274778	SOC	SOC	CX3CL1	Inverse variance weighted	24.2782	19	0.185697
GCST90274779	SOC	SOC	CXCL1	MR Egger	6.21852	6	0.399162
GCST90274779	SOC	SOC	CXCL1	Inverse variance weighted	7.11244	7	0.417268
GCST90274780	SOC	SOC	CXCL10	MR Egger	16.7016	19	0.610079
GCST90274780	SOC	SOC	CXCL10	Inverse variance weighted	16.9519	20	0.656096
GCST90274781	SOC	SOC	CXCL11	MR Egger	16.4517	19	0.626957
GCST90274781	SOC	SOC	CXCL11	Inverse variance weighted	19.5069	20	0.489127
GCST90274782	SOC	SOC	CXCL5	MR Egger	9.25269	12	0.681209
GCST90274782	SOC	SOC	CXCL5	Inverse variance weighted	9.36887	13	0.744549
GCST90274783	SOC	SOC	CXCL6	MR Egger	8.0002	8	0.43345
GCST90274783	SOC	SOC	CXCL6	Inverse variance weighted	12.1651	9	0.204163
GCST90274784	SOC	SOC	CXCL9	MR Egger	22.6272	16	0.12407
GCST90274784	SOC	SOC	CXCL9	Inverse variance weighted	22.6989	17	0.159313
GCST90274785	SOC	SOC	DNER	MR Egger	3.30858	13	0.996572
GCST90274785	SOC	SOC	DNER	Inverse variance weighted	3.42832	14	0.998037
GCST90274786	SOC	SOC	S100-A12	MR Egger	13.5804	13	0.40404
GCST90274786	SOC	SOC	S100-A12	Inverse variance weighted	20.2186	14	0.123399
GCST90274787	SOC	SOC	FGF19	MR Egger	23.0118	18	0.190138
GCST90274787	SOC	SOC	FGF19	Inverse variance weighted	23.1084	19	0.232601
GCST90274788	SOC	SOC	FGF21	MR Egger	11.0138	12	0.527736
GCST90274788	SOC	SOC	FGF21	Inverse variance weighted	12.3469	13	0.499426
GCST90274789	SOC	SOC	FGF23	MR Egger	9.76816	10	0.461064
GCST90274789	SOC	SOC	FGF23	Inverse variance weighted	11.495	11	0.402769
GCST90274790	SOC	SOC	FGF5	MR Egger	23.0759	21	0.339943
GCST90274790	SOC	SOC	FGF5	Inverse variance weighted	25.2136	22	0.286971
GCST90274791	SOC	SOC	FLT3LG	MR Egger	17.2624	24	0.837255
GCST90274791	SOC	SOC	FLT3LG	Inverse variance weighted	18.7339	25	0.809698
GCST90274792	SOC	SOC	GDNF	MR Egger	12.381	10	0.260365
GCST90274792	SOC	SOC	GDNF	Inverse variance weighted	12.3997	11	0.334361
GCST90274793	SOC	SOC	HGF	MR Egger	10.8198	13	0.625914
GCST90274793	SOC	SOC	HGF	Inverse variance weighted	11.3637	14	0.657259
GCST90274794	SOC	SOC	IFNG	MR Egger	8.1463	8	0.419311
GCST90274794	SOC	SOC	IFNG	Inverse variance weighted	9.63047	9	0.381221
GCST90274795	SOC	SOC	IL-10	MR Egger	15.2841	16	0.503934
GCST90274795	SOC	SOC	IL-10	Inverse variance weighted	16.0894	17	0.517504
GCST90274796	SOC	SOC	IL-10RA	MR Egger	9.87053	8	0.274231
GCST90274796	SOC	SOC	IL-10RA	Inverse variance weighted	13.4799	9	0.142066
GCST90274797	SOC	SOC	IL-10RB	MR Egger	16.5511	16	0.415202
GCST90274797	SOC	SOC	IL-10RB	Inverse variance weighted	18.5068	17	0.357565
GCST90274798	SOC	SOC	IL-12B	MR Egger	16.7564	25	0.890439
GCST90274798	SOC	SOC	IL-12B	Inverse variance weighted	17.2346	26	0.901825
GCST90274799	SOC	SOC	IL-13	MR Egger	2.89697	9	0.96824
GCST90274799	SOC	SOC	IL-13	Inverse variance weighted	3.72413	10	0.958935
GCST90274800	SOC	SOC	IL-15RA	MR Egger	15.1304	10	0.12738
GCST90274800	SOC	SOC	IL-15RA	Inverse variance weighted	18.6	11	0.0686632
GCST90274801	SOC	SOC	IL-17A	MR Egger	14.2199	9	0.114716
GCST90274801	SOC	SOC	IL-17A	Inverse variance weighted	16.3461	10	0.0901452
GCST90274802	SOC	SOC	IL-17C	MR Egger	15.1704	15	0.439212
GCST90274802	SOC	SOC	IL-17C	Inverse variance weighted	16.3472	16	0.429003
GCST90274803	SOC	SOC	IL-18	MR Egger	21.1506	19	0.328538
GCST90274803	SOC	SOC	IL-18	Inverse variance weighted	22.2394	20	0.327664
GCST90274804	SOC	SOC	IL-18R1	MR Egger	35.5855	20	0.0171985
GCST90274804	SOC	SOC	IL-18R1	Inverse variance weighted	35.9482	21	0.02216
GCST90274805	SOC	SOC	IL-1A	MR Egger	10.4588	9	0.314636
GCST90274805	SOC	SOC	IL-1A	Inverse variance weighted	10.6405	10	0.386206
GCST90274806	SOC	SOC	IL-2	MR Egger	15.6434	12	0.208119
GCST90274806	SOC	SOC	IL-2	Inverse variance weighted	15.6459	13	0.268781
GCST90274807	SOC	SOC	IL-20	MR Egger	13.691	8	0.0901844
GCST90274807	SOC	SOC	IL-20	Inverse variance weighted	13.6969	9	0.133523
GCST90274808	SOC	SOC	IL-20RA	MR Egger	12.7516	7	0.0783965
GCST90274808	SOC	SOC	IL-20RA	Inverse variance weighted	13.5412	8	0.0945355
GCST90274809	SOC	SOC	IL-22RA1	MR Egger	7.18006	9	0.618379
GCST90274809	SOC	SOC	IL-22RA1	Inverse variance weighted	9.1683	10	0.516209
GCST90274810	SOC	SOC	IL-24	MR Egger	15.6349	7	0.0286697
GCST90274810	SOC	SOC	IL-24	Inverse variance weighted	15.6382	8	0.0478609
GCST90274811	SOC	SOC	IL-2RB	MR Egger	11.6221	9	0.235464
GCST90274811	SOC	SOC	IL-2RB	Inverse variance weighted	12.4587	10	0.255528
GCST90274812	SOC	SOC	IL-33	MR Egger	6.87554	9	0.650076
GCST90274812	SOC	SOC	IL-33	Inverse variance weighted	8.73691	10	0.557241
GCST90274813	SOC	SOC	IL-4	MR Egger	11.8671	7	0.105015
GCST90274813	SOC	SOC	IL-4	Inverse variance weighted	12.3332	8	0.136946
GCST90274814	SOC	SOC	IL-5	MR Egger	5.36564	9	0.801341
GCST90274814	SOC	SOC	IL-5	Inverse variance weighted	5.87744	10	0.825453
GCST90274815	SOC	SOC	IL-6	MR Egger	6.42453	6	0.37735
GCST90274815	SOC	SOC	IL-6	Inverse variance weighted	6.51322	7	0.481255
GCST90274816	SOC	SOC	IL-7	MR Egger	8.78948	9	0.456929
GCST90274816	SOC	SOC	IL-7	Inverse variance weighted	8.79721	10	0.551451
GCST90274817	SOC	SOC	IL-8	MR Egger	15.3468	14	0.354863
GCST90274817	SOC	SOC	IL-8	Inverse variance weighted	15.3645	15	0.425496
GCST90274818	SOC	SOC	LAP(TGF-B1)	MR Egger	14.2149	17	0.651834
GCST90274818	SOC	SOC	LAP(TGF-B1)	Inverse variance weighted	15.4246	18	0.632637
GCST90274819	SOC	SOC	LIF	MR Egger	6.66265	9	0.672196
GCST90274819	SOC	SOC	LIF	Inverse variance weighted	8.96861	10	0.535085
GCST90274820	SOC	SOC	LIFR	MR Egger	15.1972	11	0.173647
GCST90274820	SOC	SOC	LIFR	Inverse variance weighted	15.1986	12	0.230755
GCST90274821	SOC	SOC	MCP-1	MR Egger	28.509	19	0.0741103
GCST90274821	SOC	SOC	MCP-1	Inverse variance weighted	31.7901	20	0.0455867
GCST90274822	SOC	SOC	MCP-2	MR Egger	30.7713	26	0.236898
GCST90274822	SOC	SOC	MCP-2	Inverse variance weighted	37.0424	27	0.0942793
GCST90274823	SOC	SOC	MCP-3	MR Egger	11.9888	14	0.607201
GCST90274823	SOC	SOC	MCP-3	Inverse variance weighted	13.1132	15	0.593552
GCST90274824	SOC	SOC	MCP-4	MR Egger	15.023	16	0.522955
GCST90274824	SOC	SOC	MCP-4	Inverse variance weighted	15.1466	17	0.584923
GCST90274825	SOC	SOC	MIP-1a	MR Egger	10.0735	10	0.434067
GCST90274825	SOC	SOC	MIP-1a	Inverse variance weighted	10.6669	11	0.471574
GCST90274826	SOC	SOC	MMP-1	MR Egger	18.2342	14	0.19632
GCST90274826	SOC	SOC	MMP-1	Inverse variance weighted	27.0828	15	0.0280691
GCST90274827	SOC	SOC	MMP-10	MR Egger	11.2612	12	0.506673
GCST90274827	SOC	SOC	MMP-10	Inverse variance weighted	13.6389	13	0.399757
GCST90274828	SOC	SOC	NRTN	MR Egger	9.77829	11	0.550434
GCST90274828	SOC	SOC	NRTN	Inverse variance weighted	9.7789	12	0.635351
GCST90274829	SOC	SOC	NT-3	MR Egger	6.00319	15	0.979694
GCST90274829	SOC	SOC	NT-3	Inverse variance weighted	6.13954	16	0.986517
GCST90274830	SOC	SOC	OPG	MR Egger	12.5105	16	0.708157
GCST90274830	SOC	SOC	OPG	Inverse variance weighted	12.8568	17	0.745716
GCST90274831	SOC	SOC	OSM	MR Egger	13.3864	13	0.41843
GCST90274831	SOC	SOC	OSM	Inverse variance weighted	17.4254	14	0.234216
GCST90274832	SOC	SOC	PDL1	MR Egger	14.5655	11	0.203265
GCST90274832	SOC	SOC	PDL1	Inverse variance weighted	16.1316	12	0.185282
GCST90274833	SOC	SOC	SCF	MR Egger	25.8354	28	0.582091
GCST90274833	SOC	SOC	SCF	Inverse variance weighted	25.9158	29	0.629988
GCST90274834	SOC	SOC	SIRT2	MR Egger	25.1105	11	0.00878317
GCST90274834	SOC	SOC	SIRT2	Inverse variance weighted	25.2409	12	0.0137219
GCST90274835	SOC	SOC	SLAM	MR Egger	12.9367	20	0.880082
GCST90274835	SOC	SOC	SLAM	Inverse variance weighted	12.9771	21	0.909423
GCST90274836	SOC	SOC	SULT1A1	MR Egger	16.8887	19	0.59741
GCST90274836	SOC	SOC	SULT1A1	Inverse variance weighted	17.5331	20	0.618135
GCST90274837	SOC	SOC	STAMBPL1	MR Egger	15.9134	7	0.0259191
GCST90274837	SOC	SOC	STAMBPL1	Inverse variance weighted	16.2622	8	0.038777
GCST90274838	SOC	SOC	TGF-A	MR Egger	8.74111	11	0.645775
GCST90274838	SOC	SOC	TGF-A	Inverse variance weighted	9.28233	12	0.678645
GCST90274839	SOC	SOC	TNF	MR Egger	17.6183	15	0.283264
GCST90274839	SOC	SOC	TNF	Inverse variance weighted	20.1936	16	0.211627
GCST90274840	SOC	SOC	TNF-B	MR Egger	18.6029	21	0.610598
GCST90274840	SOC	SOC	TNF-B	Inverse variance weighted	20.3414	22	0.561694
GCST90274841	SOC	SOC	TNFRSF9	MR Egger	28.9564	25	0.265744
GCST90274841	SOC	SOC	TNFRSF9	Inverse variance weighted	29.6687	26	0.281563
GCST90274842	SOC	SOC	LIGHT	MR Egger	22.5708	20	0.310355
GCST90274842	SOC	SOC	LIGHT	Inverse variance weighted	23.4398	21	0.320986
GCST90274843	SOC	SOC	TRAIL	MR Egger	15.039	24	0.919614
GCST90274843	SOC	SOC	TRAIL	Inverse variance weighted	15.0467	25	0.940284
GCST90274844	SOC	SOC	TRANCE	MR Egger	18.9895	23	0.701837
GCST90274844	SOC	SOC	TRANCE	Inverse variance weighted	19.4839	24	0.725716
GCST90274845	SOC	SOC	TSLP	MR Egger	7.62076	11	0.746819
GCST90274845	SOC	SOC	TSLP	Inverse variance weighted	8.42939	12	0.750739
GCST90274846	SOC	SOC	TWEAK	MR Egger	14.8833	21	0.828761
GCST90274846	SOC	SOC	TWEAK	Inverse variance weighted	14.9475	22	0.86448
GCST90274847	SOC	SOC	uPA	MR Egger	16.4874	16	0.419492
GCST90274847	SOC	SOC	uPA	Inverse variance weighted	16.5283	17	0.486738
GCST90274848	SOC	SOC	VEGF-A	MR Egger	15.8761	17	0.532636
GCST90274848	SOC	SOC	VEGF-A	Inverse variance weighted	16.5168	18	0.556529

## Sheet: pleiotropy
Pleiotropy: Circulating inflammatory factors to SOC
id.exposure	id.outcome	outcome	exposure	egger_intercept	se	pval
GCST90274758	SOC	SOC	eIF4E-BP1	0.0338195	0.0519599	0.531389
GCST90274759	SOC	SOC	ADA	0.00702447	0.0272793	0.801545
GCST90274760	SOC	SOC	ARTN	0.0619737	0.0436663	0.176271
GCST90274761	SOC	SOC	AXIN-1	0.00134473	0.0913464	0.988732
GCST90274762	SOC	SOC	B-NGF	0.0136106	0.0437216	0.758961
GCST90274763	SOC	SOC	CASP8	-0.0279276	0.0658246	0.679545
GCST90274764	SOC	SOC	CCL11	-0.0234854	0.0360485	0.523438
GCST90274765	SOC	SOC	CCL19	0.00919478	0.0296395	0.760164
GCST90274766	SOC	SOC	CCL20	0.111316	0.0422522	0.016333
GCST90274767	SOC	SOC	CCL23	0.0187238	0.0254406	0.470286
GCST90274768	SOC	SOC	CCL25	-0.0222444	0.0251411	0.387336
GCST90274769	SOC	SOC	CCL28	-0.0581239	0.0352403	0.116416
GCST90274770	SOC	SOC	CCL4	-0.061073	0.0303194	0.0611047
GCST90274771	SOC	SOC	2B4	0.0132476	0.0296161	0.659987
GCST90274772	SOC	SOC	CD40L	-0.00973781	0.0301117	0.751543
GCST90274773	SOC	SOC	CD5	-0.0354892	0.0487501	0.476533
GCST90274774	SOC	SOC	CD6	-0.0166868	0.0269366	0.546302
GCST90274775	SOC	SOC	CDCP1	-0.0205181	0.0231916	0.386324
GCST90274776	SOC	SOC	CSF1	-0.0258824	0.051493	0.623624
GCST90274777	SOC	SOC	CST5	-0.0043947	0.0171878	0.799997
GCST90274778	SOC	SOC	CX3CL1	-0.029834	0.0464599	0.528873
GCST90274779	SOC	SOC	CXCL1	0.0350075	0.0376947	0.388873
GCST90274780	SOC	SOC	CXCL10	-0.0127276	0.0254381	0.622584
GCST90274781	SOC	SOC	CXCL11	0.0710418	0.0406438	0.0966206
GCST90274782	SOC	SOC	CXCL5	-0.00915564	0.0268603	0.739101
GCST90274783	SOC	SOC	CXCL6	0.0672513	0.0329539	0.0755832
GCST90274784	SOC	SOC	CXCL9	-0.0106687	0.0473917	0.824738
GCST90274785	SOC	SOC	DNER	-0.0123832	0.0357862	0.734855
GCST90274786	SOC	SOC	S100-A12	-0.10734	0.0425818	0.0255655
GCST90274787	SOC	SOC	FGF19	-0.0125193	0.0455407	0.786521
GCST90274788	SOC	SOC	FGF21	-0.0496909	0.0430378	0.270734
GCST90274789	SOC	SOC	FGF23	0.0784631	0.0597081	0.218153
GCST90274790	SOC	SOC	FGF5	-0.0368948	0.0264527	0.177672
GCST90274791	SOC	SOC	FLT3LG	0.0244296	0.0201392	0.236919
GCST90274792	SOC	SOC	GDNF	-0.00585377	0.0476653	0.904691
GCST90274793	SOC	SOC	HGF	0.0362965	0.0492144	0.47391
GCST90274794	SOC	SOC	IFNG	0.0542415	0.0449289	0.261807
GCST90274795	SOC	SOC	IL-10	0.0302589	0.0337193	0.382823
GCST90274796	SOC	SOC	IL-10RA	0.0762159	0.0445611	0.125566
GCST90274797	SOC	SOC	IL-10RB	0.0348424	0.0253406	0.188092
GCST90274798	SOC	SOC	IL-12B	-0.0137746	0.019919	0.495605
GCST90274799	SOC	SOC	IL-13	-0.0392722	0.0431807	0.386802
GCST90274800	SOC	SOC	IL-15RA	0.0627031	0.0414071	0.160896
GCST90274801	SOC	SOC	IL-17A	0.084321	0.0726877	0.275878
GCST90274802	SOC	SOC	IL-17C	-0.0578908	0.0536683	0.297773
GCST90274803	SOC	SOC	IL-18	0.0342866	0.0346693	0.335109
GCST90274804	SOC	SOC	IL-18R1	0.0181716	0.0402498	0.656509
GCST90274805	SOC	SOC	IL-1A	0.020061	0.0507341	0.701746
GCST90274806	SOC	SOC	IL-2	0.00268641	0.0617565	0.966018
GCST90274807	SOC	SOC	IL-20	0.00626916	0.106376	0.95445
GCST90274808	SOC	SOC	IL-20RA	-0.0607437	0.0922639	0.53135
GCST90274809	SOC	SOC	IL-22RA1	0.0875309	0.0620764	0.192135
GCST90274810	SOC	SOC	IL-24	-0.00410374	0.106191	0.970253
GCST90274811	SOC	SOC	IL-2RB	0.048153	0.059823	0.441607
GCST90274812	SOC	SOC	IL-33	0.0751926	0.0551136	0.205605
GCST90274813	SOC	SOC	IL-4	-0.0406884	0.0776009	0.616238
GCST90274814	SOC	SOC	IL-5	-0.0333034	0.0465519	0.492501
GCST90274815	SOC	SOC	IL-6	0.0149056	0.0517904	0.783177
GCST90274816	SOC	SOC	IL-7	0.00557186	0.0633936	0.931886
GCST90274817	SOC	SOC	IL-8	0.00473829	0.0373694	0.900905
GCST90274818	SOC	SOC	LAP(TGF-B1)	0.034411	0.031287	0.28673
GCST90274819	SOC	SOC	LIF	0.0772209	0.050852	0.163194
GCST90274820	SOC	SOC	LIFR	-0.00165376	0.0515476	0.974981
GCST90274821	SOC	SOC	MCP-1	0.0490321	0.0331578	0.155595
GCST90274822	SOC	SOC	MCP-2	-0.0559718	0.0243155	0.0296046
GCST90274823	SOC	SOC	MCP-3	-0.0430126	0.040563	0.306919
GCST90274824	SOC	SOC	MCP-4	-0.0114724	0.0326306	0.729737
GCST90274825	SOC	SOC	MIP-1a	-0.0245145	0.0319399	0.46051
GCST90274826	SOC	SOC	MMP-1	-0.0988235	0.0379144	0.020714
GCST90274827	SOC	SOC	MMP-10	0.0536679	0.034805	0.14903
GCST90274828	SOC	SOC	NRTN	-0.000959569	0.0388456	0.980735
GCST90274829	SOC	SOC	NT-3	0.0147925	0.0400605	0.717098
GCST90274830	SOC	SOC	OPG	-0.0232811	0.039558	0.564391
GCST90274831	SOC	SOC	OSM	0.0801315	0.0404598	0.0692092
GCST90274832	SOC	SOC	PDL1	-0.0514969	0.0473516	0.300052
GCST90274833	SOC	SOC	SCF	0.00707611	0.0249618	0.778897
GCST90274834	SOC	SOC	SIRT2	-0.0173132	0.0724438	0.815509
GCST90274835	SOC	SOC	SLAM	0.00714628	0.0355594	0.842754
GCST90274836	SOC	SOC	SULT1A1	0.0304665	0.037952	0.432039
GCST90274837	SOC	SOC	STAMBPL1	-0.0617504	0.157648	0.706933
GCST90274838	SOC	SOC	TGF-A	0.0352804	0.0479565	0.477323
GCST90274839	SOC	SOC	TNF	-0.0794048	0.053625	0.159373
GCST90274840	SOC	SOC	TNF-B	-0.0389628	0.0295503	0.201528
GCST90274841	SOC	SOC	TNFRSF9	0.0261301	0.0333199	0.440279
GCST90274842	SOC	SOC	LIGHT	0.0239957	0.0273463	0.390648
GCST90274843	SOC	SOC	TRAIL	0.00235391	0.0267436	0.930593
GCST90274844	SOC	SOC	TRANCE	0.0189433	0.0269404	0.489015
GCST90274845	SOC	SOC	TSLP	0.0464083	0.0516083	0.387786
GCST90274846	SOC	SOC	TWEAK	-0.0081841	0.0322952	0.802412
GCST90274847	SOC	SOC	uPA	-0.00603555	0.0302857	0.844549
GCST90274848	SOC	SOC	VEGF-A	0.0253043	0.0316131	0.434503

## Sheet: Presso
Presso: Circulating inflammatory factors to SOC
	Exposure	MR Analysis	Causal Estimate	Sd	T-stat	P-value
GCST90274758.1	beta.exposure	Raw	0.0277308	0.211995	0.130809	0.898521
GCST90274758.2	beta.exposure	Outlier-corrected	NA	NA	NA	NA
GCST90274759.1	beta.exposure	Raw	0.0989708	0.0674181	1.46801	0.167818
GCST90274759.2	beta.exposure	Outlier-corrected	NA	NA	NA	NA
GCST90274760.1	beta.exposure	Raw	0.164172	0.20199	0.812774	0.428276
GCST90274760.2	beta.exposure	Outlier-corrected	NA	NA	NA	NA
GCST90274761.1	beta.exposure	Raw	0.102527	0.378062	0.271191	0.794068
GCST90274761.2	beta.exposure	Outlier-corrected	NA	NA	NA	NA
GCST90274762.1	beta.exposure	Raw	-0.227975	0.1468	-1.55297	0.136112
GCST90274762.2	beta.exposure	Outlier-corrected	NA	NA	NA	NA
GCST90274763.1	beta.exposure	Raw	-0.0547357	0.258214	-0.211978	0.835682
GCST90274763.2	beta.exposure	Outlier-corrected	NA	NA	NA	NA
GCST90274764.1	beta.exposure	Raw	0.271252	0.154023	1.76112	0.0951967
GCST90274764.2	beta.exposure	Outlier-corrected	NA	NA	NA	NA
GCST90274765.1	beta.exposure	Raw	-0.186373	0.129875	-1.43502	0.168429
GCST90274765.2	beta.exposure	Outlier-corrected	NA	NA	NA	NA
GCST90274766.1	beta.exposure	Raw	-0.259612	0.206152	-1.25932	0.222415
GCST90274766.2	beta.exposure	Outlier-corrected	NA	NA	NA	NA
GCST90274767.1	beta.exposure	Raw	0.110344	0.120796	0.913475	0.371362
GCST90274767.2	beta.exposure	Outlier-corrected	NA	NA	NA	NA
GCST90274768.1	beta.exposure	Raw	-0.0887384	0.113053	-0.78493	0.441694
GCST90274768.2	beta.exposure	Outlier-corrected	NA	NA	NA	NA
GCST90274769.1	beta.exposure	Raw	0.152768	0.195635	0.78088	0.444494
GCST90274769.2	beta.exposure	Outlier-corrected	NA	NA	NA	NA
GCST90274770.1	beta.exposure	Raw	-0.100405	0.0837812	-1.19843	0.247192
GCST90274770.2	beta.exposure	Outlier-corrected	NA	NA	NA	NA
GCST90274771.1	beta.exposure	Raw	0.00538751	0.139063	0.0387416	0.969501
GCST90274771.2	beta.exposure	Outlier-corrected	NA	NA	NA	NA
GCST90274772.1	beta.exposure	Raw	-0.0149835	0.133755	-0.112022	0.912396
GCST90274772.2	beta.exposure	Outlier-corrected	NA	NA	NA	NA
GCST90274773.1	beta.exposure	Raw	0.0340889	0.167505	0.20351	0.84102
GCST90274773.2	beta.exposure	Outlier-corrected	NA	NA	NA	NA
GCST90274774.1	beta.exposure	Raw	-0.025591	0.0929652	-0.275275	0.787126
GCST90274774.2	beta.exposure	Outlier-corrected	NA	NA	NA	NA
GCST90274775.1	beta.exposure	Raw	0.192859	0.105045	1.83596	0.0799164
GCST90274775.2	beta.exposure	Outlier-corrected	NA	NA	NA	NA
GCST90274776.1	beta.exposure	Raw	0.523308	0.185192	2.82576	0.0134788
GCST90274776.2	beta.exposure	Outlier-corrected	NA	NA	NA	NA
GCST90274777.1	beta.exposure	Raw	-0.0281064	0.0925051	-0.303836	0.76335
GCST90274777.2	beta.exposure	Outlier-corrected	NA	NA	NA	NA
GCST90274778.1	beta.exposure	Raw	0.207821	0.21393	0.971445	0.343532
GCST90274778.2	beta.exposure	Outlier-corrected	NA	NA	NA	NA
GCST90274779.1	beta.exposure	Raw	0.333904	0.164287	2.03245	0.0816176
GCST90274779.2	beta.exposure	Outlier-corrected	NA	NA	NA	NA
GCST90274780.1	beta.exposure	Raw	-0.0154359	0.136584	-0.113014	0.911146
GCST90274780.2	beta.exposure	Outlier-corrected	NA	NA	NA	NA
GCST90274781.1	beta.exposure	Raw	0.0780643	0.148863	0.524404	0.605762
GCST90274781.2	beta.exposure	Outlier-corrected	NA	NA	NA	NA
GCST90274782.1	beta.exposure	Raw	0.034336	0.095024	0.36134	0.72365
GCST90274782.2	beta.exposure	Outlier-corrected	NA	NA	NA	NA
GCST90274783.1	beta.exposure	Raw	-0.131869	0.131524	-1.00263	0.342234
GCST90274783.2	beta.exposure	Outlier-corrected	NA	NA	NA	NA
GCST90274784.1	beta.exposure	Raw	0.0762837	0.202996	0.37579	0.711722
GCST90274784.2	beta.exposure	Outlier-corrected	NA	NA	NA	NA
GCST90274785.1	beta.exposure	Raw	0.271089	0.0767916	3.53019	0.00332937
GCST90274785.2	beta.exposure	Outlier-corrected	NA	NA	NA	NA
GCST90274786.1	beta.exposure	Raw	-0.0890348	0.217048	-0.410207	0.687862
GCST90274786.2	beta.exposure	Outlier-corrected	NA	NA	NA	NA
GCST90274787.1	beta.exposure	Raw	0.138835	0.163983	0.846642	0.407732
GCST90274787.2	beta.exposure	Outlier-corrected	NA	NA	NA	NA
GCST90274788.1	beta.exposure	Raw	-0.121251	0.159172	-0.761759	0.459801
GCST90274788.2	beta.exposure	Outlier-corrected	NA	NA	NA	NA
GCST90274789.1	beta.exposure	Raw	0.214914	0.227238	0.945766	0.36458
GCST90274789.2	beta.exposure	Outlier-corrected	NA	NA	NA	NA
GCST90274790.1	beta.exposure	Raw	-0.0955328	0.0980865	-0.973966	0.340662
GCST90274790.2	beta.exposure	Outlier-corrected	NA	NA	NA	NA
GCST90274791.1	beta.exposure	Raw	-0.180654	0.104983	-1.72079	0.0976446
GCST90274791.2	beta.exposure	Outlier-corrected	NA	NA	NA	NA
GCST90274792.1	beta.exposure	Raw	-0.134031	0.173947	-0.770531	0.457215
GCST90274792.2	beta.exposure	Outlier-corrected	NA	NA	NA	NA
GCST90274793.1	beta.exposure	Raw	0.300666	0.186022	1.61629	0.128335
GCST90274793.2	beta.exposure	Outlier-corrected	NA	NA	NA	NA
GCST90274794.1	beta.exposure	Raw	0.0659343	0.227903	0.289308	0.778899
GCST90274794.2	beta.exposure	Outlier-corrected	NA	NA	NA	NA
GCST90274795.1	beta.exposure	Raw	0.175648	0.149352	1.17607	0.255776
GCST90274795.2	beta.exposure	Outlier-corrected	NA	NA	NA	NA
GCST90274796.1	beta.exposure	Raw	-0.0149321	0.226134	-0.066032	0.948796
GCST90274796.2	beta.exposure	Outlier-corrected	NA	NA	NA	NA
GCST90274797.1	beta.exposure	Raw	-0.0335618	0.102301	-0.328071	0.746864
GCST90274797.2	beta.exposure	Outlier-corrected	NA	NA	NA	NA
GCST90274798.1	beta.exposure	Raw	-0.0266796	0.0635902	-0.419555	0.678257
GCST90274798.2	beta.exposure	Outlier-corrected	NA	NA	NA	NA
GCST90274799.1	beta.exposure	Raw	0.0941356	0.115802	0.8129	0.435201
GCST90274799.2	beta.exposure	Outlier-corrected	NA	NA	NA	NA
GCST90274800.1	beta.exposure	Raw	-0.0602273	0.138171	-0.43589	0.671347
GCST90274800.2	beta.exposure	Outlier-corrected	NA	NA	NA	NA
GCST90274801.1	beta.exposure	Raw	0.0625516	0.287016	0.217937	0.831861
GCST90274801.2	beta.exposure	Outlier-corrected	NA	NA	NA	NA
GCST90274802.1	beta.exposure	Raw	-0.233259	0.183552	-1.2708	0.221965
GCST90274802.2	beta.exposure	Outlier-corrected	NA	NA	NA	NA
GCST90274803.1	beta.exposure	Raw	0.252254	0.139673	1.80603	0.0859871
GCST90274803.2	beta.exposure	Outlier-corrected	NA	NA	NA	NA
GCST90274804.1	beta.exposure	Raw	0.126991	0.101578	1.25018	0.224985
GCST90274804.2	beta.exposure	Outlier-corrected	NA	NA	NA	NA
GCST90274805.1	beta.exposure	Raw	-0.298584	0.210214	-1.42038	0.185916
GCST90274805.2	beta.exposure	Outlier-corrected	NA	NA	NA	NA
GCST90274806.1	beta.exposure	Raw	-0.0949114	0.212265	-0.447137	0.662135
GCST90274806.2	beta.exposure	Outlier-corrected	NA	NA	NA	NA
GCST90274807.1	beta.exposure	Raw	0.621763	0.299984	2.07265	0.0680708
GCST90274807.2	beta.exposure	Outlier-corrected	NA	NA	NA	NA
GCST90274808.1	beta.exposure	Raw	-0.274956	0.301981	-0.910506	0.389165
GCST90274808.2	beta.exposure	Outlier-corrected	NA	NA	NA	NA
GCST90274809.1	beta.exposure	Raw	-0.132467	0.247965	-0.534215	0.604865
GCST90274809.2	beta.exposure	Outlier-corrected	NA	NA	NA	NA
GCST90274810.1	beta.exposure	Raw	-0.0886944	0.414347	-0.214058	0.835857
GCST90274810.2	beta.exposure	Outlier-corrected	NA	NA	NA	NA
GCST90274811.1	beta.exposure	Raw	0.0132026	0.279352	0.0472616	0.963235
GCST90274811.2	beta.exposure	Outlier-corrected	NA	NA	NA	NA
GCST90274812.1	beta.exposure	Raw	0.132889	0.197944	0.671345	0.517208
GCST90274812.2	beta.exposure	Outlier-corrected	NA	NA	NA	NA
GCST90274813.1	beta.exposure	Raw	0.255642	0.302013	0.846459	0.421893
GCST90274813.2	beta.exposure	Outlier-corrected	NA	NA	NA	NA
GCST90274814.1	beta.exposure	Raw	-0.0377043	0.160624	-0.234736	0.81915
GCST90274814.2	beta.exposure	Outlier-corrected	NA	NA	NA	NA
GCST90274815.1	beta.exposure	Raw	-0.0067887	0.213326	-0.0318231	0.975501
GCST90274815.2	beta.exposure	Outlier-corrected	NA	NA	NA	NA
GCST90274816.1	beta.exposure	Raw	0.102001	0.235774	0.432622	0.674471
GCST90274816.2	beta.exposure	Outlier-corrected	NA	NA	NA	NA
GCST90274817.1	beta.exposure	Raw	0.476013	0.202502	2.35065	0.0328364
GCST90274817.2	beta.exposure	Outlier-corrected	NA	NA	NA	NA
GCST90274818.1	beta.exposure	Raw	0.189293	0.148243	1.27691	0.21786
GCST90274818.2	beta.exposure	Outlier-corrected	NA	NA	NA	NA
GCST90274819.1	beta.exposure	Raw	-0.0635888	0.218923	-0.290462	0.777398
GCST90274819.2	beta.exposure	Outlier-corrected	NA	NA	NA	NA
GCST90274820.1	beta.exposure	Raw	-0.106971	0.200679	-0.533046	0.603733
GCST90274820.2	beta.exposure	Outlier-corrected	NA	NA	NA	NA
GCST90274821.1	beta.exposure	Raw	0.177575	0.143459	1.23781	0.230122
GCST90274821.2	beta.exposure	Outlier-corrected	NA	NA	NA	NA
GCST90274822.1	beta.exposure	Raw	-0.0132976	0.0813848	-0.163391	0.871427
GCST90274822.2	beta.exposure	Outlier-corrected	NA	NA	NA	NA
GCST90274823.1	beta.exposure	Raw	0.0393837	0.145757	0.270201	0.790688
GCST90274823.2	beta.exposure	Outlier-corrected	NA	NA	NA	NA
GCST90274824.1	beta.exposure	Raw	0.0959591	0.111423	0.861218	0.401103
GCST90274824.2	beta.exposure	Outlier-corrected	NA	NA	NA	NA
GCST90274825.1	beta.exposure	Raw	0.156953	0.125842	1.24722	0.238218
GCST90274825.2	beta.exposure	Outlier-corrected	NA	NA	NA	NA
GCST90274826.1	beta.exposure	Raw	0.404926	0.216034	1.87436	0.0804908
GCST90274826.2	beta.exposure	Outlier-corrected	NA	NA	NA	NA
GCST90274827.1	beta.exposure	Raw	0.110839	0.151613	0.731068	0.477708
GCST90274827.2	beta.exposure	Outlier-corrected	NA	NA	NA	NA
GCST90274828.1	beta.exposure	Raw	-0.174869	0.157852	-1.10781	0.289657
GCST90274828.2	beta.exposure	Outlier-corrected	NA	NA	NA	NA
GCST90274829.1	beta.exposure	Raw	-0.194986	0.121552	-1.60413	0.128239
GCST90274829.2	beta.exposure	Outlier-corrected	NA	NA	NA	NA
GCST90274830.1	beta.exposure	Raw	0.0980589	0.134441	0.729382	0.475698
GCST90274830.2	beta.exposure	Outlier-corrected	NA	NA	NA	NA
GCST90274831.1	beta.exposure	Raw	-0.0109908	0.191823	-0.0572963	0.955119
GCST90274831.2	beta.exposure	Outlier-corrected	NA	NA	NA	NA
GCST90274832.1	beta.exposure	Raw	-0.164173	0.228726	-0.717771	0.486637
GCST90274832.2	beta.exposure	Outlier-corrected	NA	NA	NA	NA
GCST90274833.1	beta.exposure	Raw	0.129604	0.10909	1.18805	0.244453
GCST90274833.2	beta.exposure	Outlier-corrected	NA	NA	NA	NA
GCST90274834.1	beta.exposure	Raw	-0.0448056	0.296554	-0.151087	0.882417
GCST90274834.2	beta.exposure	Outlier-corrected	NA	NA	NA	NA
GCST90274835.1	beta.exposure	Raw	0.0359316	0.13149	0.273266	0.787318
GCST90274835.2	beta.exposure	Outlier-corrected	NA	NA	NA	NA
GCST90274836.1	beta.exposure	Raw	0.110927	0.13203	0.84017	0.410745
GCST90274836.2	beta.exposure	Outlier-corrected	NA	NA	NA	NA
GCST90274837.1	beta.exposure	Raw	0.540106	0.437968	1.23321	0.252502
GCST90274837.2	beta.exposure	Outlier-corrected	NA	NA	NA	NA
GCST90274838.1	beta.exposure	Raw	0.22977	0.173143	1.32705	0.209189
GCST90274838.2	beta.exposure	Outlier-corrected	NA	NA	NA	NA
GCST90274839.1	beta.exposure	Raw	-0.432457	0.227959	-1.89708	0.0760167
GCST90274839.2	beta.exposure	Outlier-corrected	NA	NA	NA	NA
GCST90274840.1	beta.exposure	Raw	-0.023609	0.0832338	-0.283647	0.779333
GCST90274840.2	beta.exposure	Outlier-corrected	NA	NA	NA	NA
GCST90274841.1	beta.exposure	Raw	-0.00825053	0.139585	-0.0591076	0.953318
GCST90274841.2	beta.exposure	Outlier-corrected	NA	NA	NA	NA
GCST90274842.1	beta.exposure	Raw	-0.225106	0.136297	-1.65158	0.113496
GCST90274842.2	beta.exposure	Outlier-corrected	NA	NA	NA	NA
GCST90274843.1	beta.exposure	Raw	-0.0683612	0.0700774	-0.97551	0.338653
GCST90274843.2	beta.exposure	Outlier-corrected	NA	NA	NA	NA
GCST90274844.1	beta.exposure	Raw	0.112728	0.103938	1.08457	0.288887
GCST90274844.2	beta.exposure	Outlier-corrected	NA	NA	NA	NA
GCST90274845.1	beta.exposure	Raw	-0.122917	0.176985	-0.694507	0.50059
GCST90274845.2	beta.exposure	Outlier-corrected	NA	NA	NA	NA
GCST90274846.1	beta.exposure	Raw	0.154438	0.116559	1.32497	0.198778
GCST90274846.2	beta.exposure	Outlier-corrected	NA	NA	NA	NA
GCST90274847.1	beta.exposure	Raw	-0.0276704	0.144123	-0.191991	0.850024
GCST90274847.2	beta.exposure	Outlier-corrected	NA	NA	NA	NA
GCST90274848.1	beta.exposure	Raw	0.214427	0.104724	2.04755	0.0554836
GCST90274848.2	beta.exposure	Outlier-corrected	NA	NA	NA	NA

## Sheet: SNP
SNP: Circulating inflammatory factors to SOC
SNP	effect_allele.exposure	other_allele.exposure	effect_allele.outcome	other_allele.outcome	beta.exposure	beta.outcome	eaf.exposure	eaf.outcome	remove	palindromic	ambiguous	id.outcome	chr.outcome	pos.outcome	gene.outcome	pval.outcome	se.outcome	outcome	mr_keep.outcome	pval_origin.outcome	id.exposure	chr.exposure	pos.exposure	se.exposure	pval.exposure	samplesize.exposure	exposure	mr_keep.exposure	pval_origin.exposure	R2	F	maf	INITIAL.SAMPLE.SIZE	action	mr_keep	samplesize.outcome
rs1001495	T	C	T	C	0.0983	0.0574176	0.9113	0.906337	FALSE	FALSE	FALSE	SOC	2	240707925	KIF1A	0.492924	0.08374	SOC	TRUE	reported	GCST90274767	2	241647342	0.0215	4.83e-06	13650	CCL23	TRUE	reported	0.00155502	20.9009	0.0887	14,736 European ancestry individuals	2	TRUE	NA
rs11017721	A	G	A	G	0.0971	0.0900412	0.1154	0.100312	FALSE	FALSE	FALSE	SOC	10	131107162	TCERG1L	0.269184	0.0814894	SOC	TRUE	reported	GCST90274767	10	132905425	0.0186	1.79e-07	14288	CCL23	TRUE	reported	0.00202635	27.2488	0.1154	14,736 European ancestry individuals	2	TRUE	NA
rs113959305	T	C	T	C	-0.1397	0.0219133	0.0559	0.0317941	FALSE	FALSE	FALSE	SOC	22	50637853	ARSA	0.878855	0.143768	SOC	TRUE	reported	GCST90274767	22	51076281	0.0285	9.5e-07	13224	CCL23	TRUE	reported	0.00178694	24.0236	0.0559	14,736 European ancestry individuals	2	TRUE	NA
rs116683909	A	G	A	G	-0.21	0.0835567	0.0278	0.0269202	FALSE	FALSE	FALSE	SOC	3	14404403	SLC6A6	0.582666	0.152061	SOC	TRUE	reported	GCST90274767	3	14445911	0.0426	8.24e-07	14724	CCL23	TRUE	reported	0.00180724	24.2971	0.0278	14,736 European ancestry individuals	2	TRUE	NA
rs117639761	A	C	A	C	-0.3246	-0.121897	0.9561	0.978988	FALSE	FALSE	FALSE	SOC	17	35868176	HEATR9	0.476041	0.171038	SOC	TRUE	reported	GCST90274767	17	34195180	0.0413	3.85e-15	14736	CCL23	TRUE	reported	0.00458127	61.7635	0.0439	14,736 European ancestry individuals	2	TRUE	NA
rs12204524	C	G	C	G	0.1164	0.0156433	0.9291	0.950807	FALSE	TRUE	FALSE	SOC	6	85435025	NT5E	0.890807	0.113949	SOC	TRUE	reported	GCST90274767	6	86144743	0.0237	9.04e-07	14727	CCL23	TRUE	reported	0.00179396	24.1182	0.0709	14,736 European ancestry individuals	2	TRUE	NA
rs12949647	A	G	A	G	-0.0643	0.0828257	0.7287	0.700579	FALSE	FALSE	FALSE	SOC	17	21483148	C17orf51	0.119202	0.0531571	SOC	TRUE	reported	GCST90274767	17	21386459	0.0137	2.69e-06	14288	CCL23	TRUE	reported	0.00163852	22.025	0.2713	14,736 European ancestry individuals	2	TRUE	NA
rs146074782	A	G	A	G	-0.3061	0.00436382	0.0116	0.0117541	FALSE	FALSE	FALSE	SOC	1	203472132	PRELP	0.984511	0.224778	SOC	TRUE	reported	GCST90274767	1	203441260	0.0626	1.01e-06	12935	CCL23	TRUE	reported	0.00177823	23.9064	0.0116	14,736 European ancestry individuals	2	TRUE	NA
rs17735284	A	T	A	T	0.0927	-0.0917078	0.0922	0.0569761	FALSE	TRUE	FALSE	SOC	11	84661469	DLG2	0.385552	0.105689	SOC	TRUE	reported	GCST90274767	11	84372512	0.0202	4.45e-06	14725	CCL23	TRUE	reported	0.0015666	21.0568	0.0922	14,736 European ancestry individuals	2	TRUE	NA
rs1926742	A	G	A	G	0.0574	-0.00255924	0.3093	0.315123	FALSE	FALSE	FALSE	SOC	10	18006553	SLC39A12	0.961184	0.0525858	SOC	TRUE	reported	GCST90274767	10	18295482	0.0125	4.39e-06	14725	CCL23	TRUE	reported	0.00156857	21.0833	0.3093	14,736 European ancestry individuals	2	TRUE	NA
rs2870238	T	C	T	C	0.0574	0.0502951	0.4869	0.453887	FALSE	FALSE	FALSE	SOC	4	76451926	SHROOM3	0.307035	0.0492384	SOC	TRUE	reported	GCST90274767	4	77373079	0.0114	4.78e-07	14736	CCL23	TRUE	reported	0.00188529	25.3483	0.4869	14,736 European ancestry individuals	2	TRUE	NA
rs4317138	T	C	T	C	0.0585	0.0220669	0.6736	0.661832	FALSE	FALSE	FALSE	SOC	3	46420653	CCRL2	0.670491	0.0518642	SOC	TRUE	reported	GCST90274767	3	46462144	0.0127	4.1e-06	14288	CCL23	TRUE	reported	0.00157834	21.2148	0.3264	14,736 European ancestry individuals	2	TRUE	NA
rs438811	T	C	T	C	0.0669	0.0329208	0.2405	0.235702	FALSE	FALSE	FALSE	SOC	19	44913484	APOC1	0.571375	0.058161	SOC	TRUE	reported	GCST90274767	19	45416741	0.0138	1.25e-06	14720	CCL23	TRUE	reported	0.0017479	23.4979	0.2405	14,736 European ancestry individuals	2	TRUE	NA
rs4719850	T	C	T	C	-0.0548	-0.00812462	0.5907	0.711505	FALSE	FALSE	FALSE	SOC	7	3199346	SDK1	0.88115	0.0543408	SOC	TRUE	reported	GCST90274767	7	3238978	0.0118	3.42e-06	14726	CCL23	TRUE	reported	0.00160429	21.5642	0.4093	14,736 European ancestry individuals	2	TRUE	NA
rs712048	A	C	A	C	-0.5147	0.0132808	0.1497	0.121242	FALSE	FALSE	FALSE	SOC	17	35999179	CCL15,CCL15-CCL14	0.859482	0.0750186	SOC	TRUE	reported	GCST90274767	17	34326215	0.0158	1e-200	14723	CCL23	TRUE	reported	0.0732706	1061.03	0.1497	14,736 European ancestry individuals	2	TRUE	NA
rs73071153	A	G	A	G	-0.1497	0.0338858	0.0393	0.0317216	FALSE	FALSE	FALSE	SOC	7	17506340	RP11-507K12.1	0.809873	0.140845	SOC	TRUE	reported	GCST90274767	7	17545964	0.0319	2.7e-06	14728	CCL23	TRUE	reported	0.00163807	22.019	0.0393	14,736 European ancestry individuals	2	TRUE	NA
rs73114426	A	G	A	G	0.0948	-0.0155949	0.0846	0.100122	FALSE	FALSE	FALSE	SOC	12	57011265	TAC3	0.84701	0.0808295	SOC	TRUE	reported	GCST90274767	12	57405049	0.0207	4.66e-06	14731	CCL23	TRUE	reported	0.0015602	20.9706	0.0846	14,736 European ancestry individuals	2	TRUE	NA
rs74127049	C	G	C	G	0.0603	0.108322	0.608	0.592312	FALSE	TRUE	FALSE	SOC	1	161612410	FCGR3B	0.0357791	0.051596	SOC	TRUE	reported	GCST90274767	1	161582200	0.0132	4.92e-06	13422	CCL23	TRUE	reported	0.00155237	20.8652	0.392	14,736 European ancestry individuals	2	TRUE	NA
rs74491711	A	G	A	G	0.1273	-0.208664	0.048	0.0546905	FALSE	FALSE	FALSE	SOC	3	40012867	MYRIP	0.0522096	0.107481	SOC	TRUE	reported	GCST90274767	3	40054358	0.0278	4.67e-06	14735	CCL23	TRUE	reported	0.00155981	20.9654	0.048	14,736 European ancestry individuals	2	TRUE	NA
rs77083410	C	G	C	G	0.224	0.215765	0.0223	0.0371316	FALSE	TRUE	FALSE	SOC	11	115211066	CADM1	0.0926446	0.128309	SOC	TRUE	reported	GCST90274767	11	115081786	0.0416	7.26e-08	14734	CCL23	TRUE	reported	0.00215553	28.9898	0.0223	14,736 European ancestry individuals	2	TRUE	NA
rs77354000	A	G	A	G	-0.2064	-0.387983	0.9788	0.978354	FALSE	FALSE	FALSE	SOC	10	34144868	PARD3	0.00911864	0.148791	SOC	TRUE	reported	GCST90274767	10	34433796	0.0437	2.32e-06	14735	CCL23	TRUE	reported	0.00165927	22.3045	0.0212	14,736 European ancestry individuals	2	TRUE	NA
rs77527696	T	C	T	C	-0.2538	-0.112289	0.0298	0.0327837	FALSE	FALSE	FALSE	SOC	17	36460238	TBC1D3F	0.415096	0.137786	SOC	TRUE	reported	GCST90274767	17	34816052	0.0465	4.81e-08	13829	CCL23	TRUE	reported	0.00221461	29.786	0.0298	14,736 European ancestry individuals	2	TRUE	NA
rs10021230	A	T	A	T	0.1179	0.076408	0.2293	0.223803	FALSE	TRUE	FALSE	SOC	4	73879833	CXCL1	0.193487	0.0587604	SOC	TRUE	reported	GCST90274783	4	74745550	0.0138	1.3e-17	14744	CXCL6	TRUE	reported	0.00492717	72.9811	0.2293	14,744 European ancestry individuals	2	TRUE	NA
rs10031141	A	G	A	G	-0.392	0.0890031	0.594	0.633739	FALSE	FALSE	FALSE	SOC	4	73728326	CXCL8	0.0798528	0.0508142	SOC	TRUE	reported	GCST90274783	4	74594043	0.0119	1e-200	14296	CXCL6	TRUE	reported	0.0685652	1084.97	0.406	14,744 European ancestry individuals	2	TRUE	NA
rs11547311	T	C	T	C	0.1285	0.192349	0.0649	0.0247372	FALSE	FALSE	FALSE	SOC	16	2172285	TRAF7	0.228118	0.159597	SOC	TRUE	reported	GCST90274783	16	2222286	0.0272	2.31e-06	13232	CXCL6	TRUE	reported	0.00151177	22.3156	0.0649	14,744 European ancestry individuals	2	TRUE	NA
rs117109857	C	G	C	G	0.1897	-0.159654	0.0242	0.00835842	FALSE	TRUE	FALSE	SOC	21	37727584	KCNJ6	0.554378	0.270045	SOC	TRUE	reported	GCST90274783	21	39099887	0.0415	4.85e-06	14743	CXCL6	TRUE	reported	0.00141546	20.892	0.0242	14,744 European ancestry individuals	2	TRUE	NA
rs12075	A	G	A	G	0.0816	0.0842939	0.5554	0.53288	FALSE	FALSE	FALSE	SOC	1	159205564	ACKR1	0.0858282	0.0490701	SOC	TRUE	reported	GCST90274783	1	159175354	0.0115	1.29e-12	14741	CXCL6	TRUE	reported	0.0034039	50.3414	0.4446	14,744 European ancestry individuals	2	TRUE	NA
rs184103539	T	C	T	C	-0.1603	0.0972453	0.039	0.0752936	FALSE	FALSE	FALSE	SOC	1	221976321	DUSP10	0.289884	0.0918816	SOC	TRUE	reported	GCST90274783	1	222149663	0.0351	4.95e-06	12841	CXCL6	TRUE	reported	0.0014129	20.8542	0.039	14,744 European ancestry individuals	2	TRUE	NA
rs3184504	T	C	T	C	0.0679	-0.00945129	0.4766	0.409416	FALSE	FALSE	FALSE	SOC	12	111446804	SH2B3	0.848967	0.0496297	SOC	TRUE	reported	GCST90274783	12	111884608	0.0131	2.18e-07	11793	CXCL6	TRUE	reported	0.00181919	26.862	0.4766	14,744 European ancestry individuals	2	TRUE	NA
rs34080302	T	G	T	G	0.0605	0.066828	0.715	0.694752	FALSE	FALSE	FALSE	SOC	14	88936198	TTC8	0.208854	0.0531764	SOC	TRUE	reported	GCST90274783	14	89402542	0.0131	3.87e-06	14296	CXCL6	TRUE	reported	0.00144482	21.326	0.285	14,744 European ancestry individuals	2	TRUE	NA
rs574432935	A	T	A	T	0.3432	-0.0989219	0.9894	0.985497	FALSE	TRUE	FALSE	SOC	10	35196996	CREM	0.630689	0.205762	SOC	TRUE	reported	GCST90274783	10	35485924	0.0692	7.07e-07	12778	CXCL6	TRUE	reported	0.00166583	24.5937	0.0106	14,744 European ancestry individuals	2	TRUE	NA
rs9371716	T	C	T	C	-0.0919	0.0720227	0.1328	0.143337	FALSE	FALSE	FALSE	SOC	6	153678884	OPRM1	0.306622	0.0704491	SOC	TRUE	reported	GCST90274783	6	154000019	0.0193	1.92e-06	12412	CXCL6	TRUE	reported	0.00153576	22.6703	0.1328	14,744 European ancestry individuals	2	TRUE	NA
rs10024178	T	C	T	C	-0.0925	-0.104143	0.905	0.868903	FALSE	FALSE	FALSE	SOC	4	5800007	CRMP1,EVC	0.153113	0.0728978	SOC	TRUE	reported	GCST90274759	4	5801734	0.0199	3.35e-06	14716	ADA	TRUE	reported	0.00146615	21.6032	0.095	14,736 European ancestry individuals	2	TRUE	NA
rs111478357	T	C	T	C	0.2044	0.129334	0.0243	0.0157501	FALSE	FALSE	FALSE	SOC	2	143892866	GTDC1	0.504672	0.193859	SOC	TRUE	reported	GCST90274759	2	144650434	0.044	3.39e-06	13801	ADA	TRUE	reported	0.0014644	21.5773	0.0243	14,736 European ancestry individuals	2	TRUE	NA
rs112665079	T	C	T	C	0.8932	-0.0110002	0.051	0.0455012	FALSE	FALSE	FALSE	SOC	20	44492042	TTPAL	0.924974	0.116812	SOC	TRUE	reported	GCST90274759	20	43120683	0.026	1e-200	14720	ADA	TRUE	reported	0.0742481	1180.03	0.051	14,736 European ancestry individuals	2	TRUE	NA
rs115657851	A	G	A	G	0.139	-0.0393342	0.0462	0.0661573	FALSE	FALSE	FALSE	SOC	1	56888175	C8A	0.688416	0.098089	SOC	TRUE	reported	GCST90274759	1	57353848	0.0293	2.1e-06	14715	ADA	TRUE	reported	0.00152711	22.5027	0.0462	14,736 European ancestry individuals	2	TRUE	NA
rs117645472	A	T	A	T	0.3494	0.461515	0.0125	0.00176933	FALSE	TRUE	FALSE	SOC	18	917375	ADCYAP1	0.454864	0.617552	SOC	TRUE	reported	GCST90274759	18	917376	0.0754	3.59e-06	11095	ADA	TRUE	reported	0.00145717	21.4706	0.0125	14,736 European ancestry individuals	2	TRUE	NA
rs12479560	A	G	A	G	0.12	-0.00684769	0.32	0.37463	FALSE	FALSE	FALSE	SOC	20	44672026	ADA	0.893232	0.0510198	SOC	TRUE	reported	GCST90274759	20	43300667	0.0147	3.26e-16	12404	ADA	TRUE	reported	0.00450822	66.6298	0.32	14,736 European ancestry individuals	2	TRUE	NA
rs1608554	A	G	A	G	0.0598	0.00832837	0.656	0.685271	FALSE	FALSE	FALSE	SOC	7	22768015	AC073072.1	0.874096	0.052559	SOC	TRUE	reported	GCST90274759	7	22807634	0.0122	9.5e-07	14733	ADA	TRUE	reported	0.0016301	24.0228	0.344	14,736 European ancestry individuals	2	TRUE	NA
rs189104742	A	T	A	T	0.2754	0.0747631	0.9857	0.96989	FALSE	TRUE	FALSE	SOC	4	74740352	BTC	0.604458	0.14433	SOC	TRUE	reported	GCST90274759	4	75665562	0.0584	2.41e-06	14729	ADA	TRUE	reported	0.00150899	22.2353	0.0143	14,736 European ancestry individuals	2	TRUE	NA
rs2527856	T	C	T	C	0.0562	-0.0153815	0.5989	0.58059	FALSE	FALSE	FALSE	SOC	7	81049607	SEMA3C	0.756856	0.0496799	SOC	TRUE	reported	GCST90274759	7	80678923	0.0122	4.09e-06	14288	ADA	TRUE	reported	0.00144001	21.2175	0.4011	14,736 European ancestry individuals	2	TRUE	NA
rs541944924	T	C	T	C	0.1673	0.0886763	0.0316	0.0569982	FALSE	FALSE	FALSE	SOC	1	204698449	LRRN2	0.399718	0.105301	SOC	TRUE	reported	GCST90274759	1	204667577	0.0358	2.97e-06	14080	ADA	TRUE	reported	0.00148191	21.8357	0.0316	14,736 European ancestry individuals	2	TRUE	NA
rs62319741	T	C	T	C	0.1281	-0.00420897	0.9456	0.92732	FALSE	FALSE	FALSE	SOC	4	123650740	SPRY1	0.964505	0.0945821	SOC	TRUE	reported	GCST90274759	4	124571895	0.0258	6.87e-07	14733	ADA	TRUE	reported	0.00167252	24.649	0.0544	14,736 European ancestry individuals	2	TRUE	NA
rs7292320	A	G	A	G	-0.0599	-0.0200822	0.2529	0.205837	FALSE	FALSE	FALSE	SOC	22	37525418	CARD10	0.738776	0.0602211	SOC	TRUE	reported	GCST90274759	22	37921425	0.0131	4.82e-06	14729	ADA	TRUE	reported	0.00141884	20.9051	0.2529	14,736 European ancestry individuals	2	TRUE	NA
rs80212763	T	C	T	C	0.9687	0.311803	0.0189	0.0121162	FALSE	FALSE	FALSE	SOC	20	44595289	PKIG	0.161582	0.222753	SOC	TRUE	reported	GCST90274759	20	43223930	0.0448	1.1e-103	14249	ADA	TRUE	reported	0.0307948	467.481	0.0189	14,736 European ancestry individuals	2	TRUE	NA
rs10042665	C	G	C	G	0.0583	0.00735434	0.3043	0.329035	FALSE	TRUE	FALSE	SOC	5	79479276	HOMER1	0.887645	0.0520533	SOC	TRUE	reported	GCST90274776	5	78775099	0.0122	1.76e-06	14727	CSF1	TRUE	reported	0.00201058	22.8318	0.3043	14,734 European ancestry individuals	2	TRUE	NA
rs115370595	A	G	A	G	-0.2277	-0.564175	0.9815	0.990326	FALSE	FALSE	FALSE	SOC	2	139727401	LRP1B	0.0236265	0.249288	SOC	TRUE	reported	GCST90274776	2	140484970	0.0496	4.42e-06	13799	CSF1	TRUE	reported	0.00185581	21.071	0.0185	14,734 European ancestry individuals	2	TRUE	NA
rs116443177	T	C	T	C	0.0827	0.0817768	0.1595	0.175837	FALSE	FALSE	FALSE	SOC	2	27541255	AC109829.1	0.203023	0.0642402	SOC	TRUE	reported	GCST90274776	2	27764122	0.0173	1.75e-06	12403	CSF1	TRUE	reported	0.00201198	22.8477	0.1595	14,734 European ancestry individuals	2	TRUE	NA
rs11685487	T	C	T	C	0.0944	0.0592215	0.1197	0.121592	FALSE	FALSE	FALSE	SOC	2	8635190	ID2	0.432674	0.0754776	SOC	TRUE	reported	GCST90274776	2	8775320	0.0196	1.46e-06	14286	CSF1	TRUE	reported	0.00204231	23.1929	0.1197	14,734 European ancestry individuals	2	TRUE	NA
rs117591817	C	G	C	G	-0.1989	-0.364383	0.0348	0.0293851	FALSE	TRUE	FALSE	SOC	19	58364206	ZNF497	0.0125869	0.146031	SOC	TRUE	reported	GCST90274776	19	58875573	0.0435	4.82e-06	14286	CSF1	TRUE	reported	0.00184107	20.9033	0.0348	14,734 European ancestry individuals	2	TRUE	NA
rs142421172	A	G	A	G	0.1439	0.123153	0.044	0.0661759	FALSE	FALSE	FALSE	SOC	1	179712952	TDRD5	0.215134	0.0993517	SOC	TRUE	reported	GCST90274776	1	179682087	0.031	3.45e-06	12840	CSF1	TRUE	reported	0.00189737	21.5438	0.044	14,734 European ancestry individuals	2	TRUE	NA
rs1605333	C	G	C	G	-0.0601	-0.0218595	0.6484	0.619572	FALSE	TRUE	FALSE	SOC	12	57994449	ATP23	0.664678	0.0504298	SOC	TRUE	reported	GCST90274776	12	58388232	0.0124	1.25e-06	13237	CSF1	TRUE	reported	0.00206816	23.4871	0.3516	14,734 European ancestry individuals	2	TRUE	NA
rs17610659	T	C	T	C	0.1684	0.0661922	0.4821	0.507946	FALSE	FALSE	FALSE	SOC	1	109960674	AHCYL1	0.17448	0.0487442	SOC	TRUE	reported	GCST90274776	1	110503296	0.0118	3.31e-46	14286	CSF1	TRUE	reported	0.0176508	203.631	0.4821	14,734 European ancestry individuals	2	TRUE	NA
rs17734417	T	C	T	C	-0.1225	-0.096266	0.9466	0.954081	FALSE	FALSE	FALSE	SOC	14	57994886	C14orf37	0.412002	0.117344	SOC	TRUE	reported	GCST90274776	14	58461604	0.0265	3.79e-06	14723	CSF1	TRUE	reported	0.00188166	21.365	0.0534	14,734 European ancestry individuals	2	TRUE	NA
rs7227917	A	G	A	G	-0.0872	-0.0669468	0.8823	0.860234	FALSE	FALSE	FALSE	SOC	18	48019814	ZBTB7C	0.339905	0.0701489	SOC	TRUE	reported	GCST90274776	18	45546185	0.0185	2.43e-06	14286	CSF1	TRUE	reported	0.00195622	22.2133	0.1177	14,734 European ancestry individuals	2	TRUE	NA
rs72783071	T	C	T	C	-0.199	0.346766	0.0231	0.0151598	FALSE	FALSE	FALSE	SOC	16	60404059	RP11-457D20.2	0.0791681	0.197527	SOC	TRUE	reported	GCST90274776	16	60437963	0.0414	1.53e-06	14247	CSF1	TRUE	reported	0.00203423	23.1009	0.0231	14,734 European ancestry individuals	2	TRUE	NA
rs74849049	T	G	T	G	-0.0914	-0.0931725	0.8992	0.895965	FALSE	FALSE	FALSE	SOC	3	171713145	PLD1	0.245819	0.0802821	SOC	TRUE	reported	GCST90274776	3	171430935	0.02	4.88e-06	14286	CSF1	TRUE	reported	0.00183913	20.8812	0.1008	14,734 European ancestry individuals	2	TRUE	NA
rs7538029	A	C	A	C	0.0775	0.0192925	0.2211	0.27648	FALSE	FALSE	FALSE	SOC	1	109932073	CSF1	0.723986	0.0546316	SOC	TRUE	reported	GCST90274776	1	110474695	0.0165	2.64e-06	11335	CSF1	TRUE	reported	0.00194254	22.0576	0.2211	14,734 European ancestry individuals	2	TRUE	NA
rs75869070	A	G	A	G	0.1151	-0.0915473	0.936	0.964356	FALSE	FALSE	FALSE	SOC	14	78227265	NRXN3	0.493638	0.133737	SOC	TRUE	reported	GCST90274776	14	78693608	0.0239	1.47e-06	14715	CSF1	TRUE	reported	0.00204195	23.1888	0.064	14,734 European ancestry individuals	2	TRUE	NA
rs76421506	A	G	A	G	0.0778	-0.01371	0.853	0.852339	FALSE	FALSE	FALSE	SOC	3	115576833	GAP43	0.842535	0.069015	SOC	TRUE	reported	GCST90274776	3	115295680	0.0168	3.64e-06	14286	CSF1	TRUE	reported	0.00188842	21.4419	0.147	14,734 European ancestry individuals	2	TRUE	NA
rs10043720	A	G	A	G	-0.4981	-0.0230236	0.3025	0.249969	FALSE	FALSE	FALSE	SOC	5	159340325	IL12B	0.68309	0.0563958	SOC	TRUE	reported	GCST90274798	5	158767333	0.0132	1e-200	12402	IL-12B	TRUE	reported	0.102989	1423.69	0.3025	14,735 European ancestry individuals	2	TRUE	NA
rs11039216	T	C	T	C	0.0588	-0.0255002	0.5207	0.439635	FALSE	FALSE	FALSE	SOC	11	47385041	SPI1	0.604997	0.0493017	SOC	TRUE	reported	GCST90274798	11	47406592	0.0116	4e-07	14730	IL-12B	TRUE	reported	0.00206751	25.6903	0.4793	14,735 European ancestry individuals	2	TRUE	NA
rs11130215	A	G	A	G	-0.1009	0.0465871	0.8154	0.727949	FALSE	FALSE	FALSE	SOC	3	4984323	BHLHE40	0.394402	0.0547014	SOC	TRUE	reported	GCST90274798	3	5026008	0.0151	2.36e-11	14732	IL-12B	TRUE	reported	0.00358737	44.6435	0.1846	14,735 European ancestry individuals	2	TRUE	NA
rs117888068	T	C	T	C	0.219	0.26672	0.9787	0.980471	FALSE	FALSE	FALSE	SOC	8	4740320	CSMD1	0.129338	0.175853	SOC	TRUE	reported	GCST90274798	8	4597842	0.0472	3.49e-06	11783	IL-12B	TRUE	reported	0.00173284	21.5246	0.0213	14,735 European ancestry individuals	2	TRUE	NA
rs12588969	C	G	C	G	-0.1297	0.0441062	0.6875	0.792156	FALSE	TRUE	FALSE	SOC	14	102764421	TRAF3	0.464573	0.0603089	SOC	TRUE	reported	GCST90274798	14	103230758	0.0127	1.74e-24	14287	IL-12B	TRUE	reported	0.00833957	104.28	0.3125	14,735 European ancestry individuals	2	TRUE	NA
rs12766137	C	G	C	G	0.0709	-0.108244	0.8109	0.808642	FALSE	TRUE	FALSE	SOC	10	92766026	EXOC6	0.0806251	0.0619571	SOC	TRUE	reported	GCST90274798	10	94525783	0.0149	1.95e-06	14726	IL-12B	TRUE	reported	0.00182237	22.6386	0.1891	14,735 European ancestry individuals	2	TRUE	NA
rs1398590	A	G	A	G	-0.197	-0.0941438	0.0298	0.0212171	FALSE	FALSE	FALSE	SOC	12	17161137	LMO3	0.580044	0.170144	SOC	TRUE	reported	GCST90274798	12	17314071	0.0363	5.73e-08	14726	IL-12B	TRUE	reported	0.00236918	29.4475	0.0298	14,735 European ancestry individuals	2	TRUE	NA
rs144850787	T	G	T	G	0.3161	-0.0722091	0.9869	0.992115	FALSE	FALSE	FALSE	SOC	5	159266356	UBLCP1	0.794943	0.277837	SOC	TRUE	reported	GCST90274798	5	158693364	0.056	1.66e-08	14287	IL-12B	TRUE	reported	0.00256252	31.8569	0.0131	14,735 European ancestry individuals	2	TRUE	NA
rs148549227	T	C	T	C	0.1088	0.119513	0.0889	0.09264	FALSE	FALSE	FALSE	SOC	3	171630920	PLD1	0.15784	0.0846188	SOC	TRUE	reported	GCST90274798	3	171348710	0.0228	1.82e-06	12403	IL-12B	TRUE	reported	0.00183274	22.7676	0.0889	14,735 European ancestry individuals	2	TRUE	NA
rs149993822	T	C	T	C	0.0984	0.038171	0.1662	0.152542	FALSE	FALSE	FALSE	SOC	2	111289383	BCL2L11	0.590647	0.0709632	SOC	TRUE	reported	GCST90274798	2	112046960	0.0194	3.93e-07	14287	IL-12B	TRUE	reported	0.00207012	25.7227	0.1662	14,735 European ancestry individuals	2	TRUE	NA
rs17056751	A	G	A	G	0.1694	-0.0559485	0.9592	0.939654	FALSE	FALSE	FALSE	SOC	5	159425192	IL12B	0.589537	0.103703	SOC	TRUE	reported	GCST90274798	5	158852200	0.0325	1.87e-07	14735	IL-12B	TRUE	reported	0.00218584	27.1638	0.0408	14,735 European ancestry individuals	2	TRUE	NA
rs17722688	T	C	T	C	-0.0857	-0.0348722	0.7246	0.722011	FALSE	FALSE	FALSE	SOC	5	159480729	IL12B	0.523692	0.0546873	SOC	TRUE	reported	GCST90274798	5	158907737	0.0131	6.07e-11	14729	IL-12B	TRUE	reported	0.00343899	42.7907	0.2754	14,735 European ancestry individuals	2	TRUE	NA
rs1950897	T	C	T	C	0.0798	0.0415839	0.7151	0.689051	FALSE	FALSE	FALSE	SOC	14	68293424	RAD51B	0.431575	0.0528722	SOC	TRUE	reported	GCST90274798	14	68760141	0.0128	4.54e-10	14735	IL-12B	TRUE	reported	0.00312417	38.8612	0.2849	14,735 European ancestry individuals	2	TRUE	NA
rs3130510	A	G	A	G	0.1155	0.0451979	0.2275	0.150574	FALSE	FALSE	FALSE	SOC	6	31186716	POU5F1	0.510027	0.0686069	SOC	TRUE	reported	GCST90274798	6	31154493	0.014	1.58e-16	14735	IL-12B	TRUE	reported	0.00545807	68.0515	0.2275	14,735 European ancestry individuals	2	TRUE	NA
rs3184504	T	C	T	C	0.1332	-0.00945129	0.4766	0.409416	FALSE	FALSE	FALSE	SOC	12	111446804	SH2B3	0.848967	0.0496297	SOC	TRUE	reported	GCST90274798	12	111884608	0.0131	2.76e-24	11785	IL-12B	TRUE	reported	0.0082674	103.37	0.4766	14,735 European ancestry individuals	2	TRUE	NA
rs5014495	T	C	T	C	0.207	-0.0632712	0.0363	0.0640405	FALSE	FALSE	FALSE	SOC	4	189606778	FRG1	0.539545	0.103132	SOC	TRUE	reported	GCST90274798	4	190527932	0.0442	2.82e-06	10208	IL-12B	TRUE	reported	0.00176538	21.9294	0.0363	14,735 European ancestry individuals	2	TRUE	NA
rs516978	C	G	C	G	0.0721	-0.0235764	0.3473	0.371714	FALSE	TRUE	FALSE	SOC	12	120759750	SPPL3	0.642485	0.0507862	SOC	TRUE	reported	GCST90274798	12	121197553	0.0122	3.42e-09	14725	IL-12B	TRUE	reported	0.00280826	34.9205	0.3473	14,735 European ancestry individuals	2	TRUE	NA
rs539598	T	C	T	C	-0.0672	0.00660908	0.2822	0.215854	FALSE	FALSE	FALSE	SOC	11	96292910	MAML2	0.911402	0.059397	SOC	TRUE	reported	GCST90274798	11	96026074	0.0129	1.9e-07	14731	IL-12B	TRUE	reported	0.00218332	27.1325	0.2822	14,735 European ancestry individuals	2	TRUE	NA
rs6750065	T	C	T	C	0.0628	0.0101918	0.7333	0.77264	FALSE	FALSE	FALSE	SOC	2	64662774	SERTAD2	0.860728	0.0580904	SOC	TRUE	reported	GCST90274798	2	64889908	0.0134	2.78e-06	14286	IL-12B	TRUE	reported	0.00176787	21.9604	0.2667	14,735 European ancestry individuals	2	TRUE	NA
rs6968201	T	G	T	G	-0.0622	0.0204363	0.5425	0.480916	FALSE	FALSE	FALSE	SOC	7	6369165	RAC1	0.676913	0.0490455	SOC	TRUE	reported	GCST90274798	7	6408796	0.0119	1.72e-07	14287	IL-12B	TRUE	reported	0.00219806	27.316	0.4575	14,735 European ancestry individuals	2	TRUE	NA
rs72993671	A	G	A	G	-0.204	-0.257581	0.0216	0.00800394	FALSE	FALSE	FALSE	SOC	11	115896865	CADM1	0.349982	0.275598	SOC	TRUE	reported	GCST90274798	11	115767583	0.0435	2.74e-06	14246	IL-12B	TRUE	reported	0.00177019	21.9893	0.0216	14,735 European ancestry individuals	2	TRUE	NA
rs73416208	A	G	A	G	-0.1477	-0.0543139	0.0654	0.0881423	FALSE	FALSE	FALSE	SOC	22	37485173	MFNG	0.528707	0.0862152	SOC	TRUE	reported	GCST90274798	22	37881211	0.0246	1.92e-09	14729	IL-12B	TRUE	reported	0.00289827	36.043	0.0654	14,735 European ancestry individuals	2	TRUE	NA
rs76428106	T	C	T	C	-0.3406	0.316677	0.9832	0.987352	FALSE	FALSE	FALSE	SOC	13	28029870	FLT3	0.158894	0.224785	SOC	TRUE	reported	GCST90274798	13	28604007	0.0535	1.94e-10	13800	IL-12B	TRUE	reported	0.00325741	40.5239	0.0168	14,735 European ancestry individuals	2	TRUE	NA
rs780679	T	C	T	C	-0.0695	0.0550829	0.2389	0.24811	FALSE	FALSE	FALSE	SOC	10	71354752	SLC29A3	0.331697	0.0567454	SOC	TRUE	reported	GCST90274798	10	73114509	0.0139	5.73e-07	14729	IL-12B	TRUE	reported	0.00201175	24.996	0.2389	14,735 European ancestry individuals	2	TRUE	NA
rs8026767	A	G	A	G	-0.0743	0.02612	0.2595	0.22428	FALSE	FALSE	FALSE	SOC	15	79968212	BCL2A1	0.655399	0.058529	SOC	TRUE	reported	GCST90274798	15	80260554	0.0132	1.81e-08	14734	IL-12B	TRUE	reported	0.00254818	31.6781	0.2595	14,735 European ancestry individuals	2	TRUE	NA
rs9815073	A	C	A	C	0.2861	-0.0424038	0.3539	0.328175	FALSE	FALSE	FALSE	SOC	3	188397894	LPP	0.418816	0.052449	SOC	TRUE	reported	GCST90274798	3	188115682	0.013	2.43e-107	14287	IL-12B	TRUE	reported	0.0375854	484.26	0.3539	14,735 European ancestry individuals	2	TRUE	NA
rs9965402	A	G	A	G	0.0918	-0.00256967	0.9081	0.905923	FALSE	FALSE	FALSE	SOC	18	29044927	CDH2	0.975432	0.0834417	SOC	TRUE	reported	GCST90274798	18	26624891	0.0201	4.94e-06	14729	IL-12B	TRUE	reported	0.00167908	20.8556	0.0919	14,735 European ancestry individuals	2	TRUE	NA
rs10044847	C	G	C	G	-0.0781	0.0298886	0.8283	0.821414	FALSE	TRUE	FALSE	SOC	5	2103277	IRX4	0.639487	0.0638078	SOC	TRUE	reported	GCST90274775	5	2103391	0.0156	5.55e-07	14719	CDCP1	TRUE	reported	0.00169995	25.0607	0.1717	14,734 European ancestry individuals	2	TRUE	NA
rs10964983	C	G	C	G	-0.0616	-0.0120105	0.5862	0.58808	FALSE	TRUE	FALSE	SOC	9	21413804	IFNA1	0.810122	0.0499878	SOC	TRUE	reported	GCST90274775	9	21413803	0.0114	6.53e-08	14724	CDCP1	TRUE	reported	0.00197976	29.1939	0.4138	14,734 European ancestry individuals	2	TRUE	NA
rs111476793	A	G	A	G	0.0895	-0.0767972	0.1339	0.104127	FALSE	FALSE	FALSE	SOC	4	53085329	SCFD2	0.343925	0.0811435	SOC	TRUE	reported	GCST90274775	4	53951496	0.0182	8.76e-07	12790	CDCP1	TRUE	reported	0.00164026	24.1793	0.1339	14,734 European ancestry individuals	2	TRUE	NA
rs118116993	A	T	A	T	0.0957	0.141821	0.0969	0.131655	FALSE	TRUE	FALSE	SOC	6	161905806	PARK2	0.0493787	0.0721621	SOC	TRUE	reported	GCST90274775	6	162326838	0.0197	1.19e-06	14286	CDCP1	TRUE	reported	0.00160073	23.5957	0.0969	14,734 European ancestry individuals	2	TRUE	NA
rs12290068	A	G	A	G	0.1221	0.0167753	0.3187	0.297382	FALSE	FALSE	FALSE	SOC	11	126391669	ST3GAL4	0.754545	0.0536547	SOC	TRUE	reported	GCST90274775	11	126261564	0.0122	1.4e-23	14726	CDCP1	TRUE	reported	0.00675909	100.15	0.3187	14,734 European ancestry individuals	2	TRUE	NA
rs12928188	A	T	A	T	-0.0658	-0.0332147	0.2312	0.177523	FALSE	TRUE	FALSE	SOC	16	79149850	WWOX	0.603319	0.0639195	SOC	TRUE	reported	GCST90274775	16	79183747	0.0134	9.09e-07	14715	CDCP1	TRUE	reported	0.00163551	24.1092	0.2312	14,734 European ancestry individuals	2	TRUE	NA
rs146583535	A	G	A	G	0.4557	0.051648	0.0265	0.0333764	FALSE	FALSE	FALSE	SOC	20	18781209	DTD1	0.704872	0.136364	SOC	TRUE	reported	GCST90274775	20	18761853	0.0968	2.51e-06	8372	CDCP1	TRUE	reported	0.0015034	22.1589	0.0265	14,734 European ancestry individuals	2	TRUE	NA
rs17078000	A	G	A	G	0.0609	-0.0113902	0.7179	0.766545	FALSE	FALSE	FALSE	SOC	13	84341765	SLITRK1	0.844555	0.0580925	SOC	TRUE	reported	GCST90274775	13	84915900	0.0128	1.96e-06	14286	CDCP1	TRUE	reported	0.00153557	22.6337	0.2821	14,734 European ancestry individuals	2	TRUE	NA
rs2276862	C	G	C	G	0.303	0.106837	0.8212	0.807188	FALSE	TRUE	FALSE	SOC	3	45146293	CDCP1	0.0842442	0.061878	SOC	TRUE	reported	GCST90274775	3	45187785	0.0146	1.14e-95	14730	CDCP1	TRUE	reported	0.0284299	430.646	0.1788	14,734 European ancestry individuals	2	TRUE	NA
rs28535751	T	C	T	C	-0.0541	-0.00155155	0.6294	0.651003	FALSE	FALSE	FALSE	SOC	14	58543931	KIAA0586	0.97582	0.0511899	SOC	TRUE	reported	GCST90274775	14	59010649	0.0118	4.55e-06	14733	CDCP1	TRUE	reported	0.00142604	21.017	0.3706	14,734 European ancestry individuals	2	TRUE	NA
rs34027772	T	C	T	C	0.0757	-0.00172202	0.2607	0.309628	FALSE	FALSE	FALSE	SOC	3	43382467	ANO10,SNRK	0.974171	0.0531859	SOC	TRUE	reported	GCST90274775	3	43423959	0.0143	1.2e-07	12403	CDCP1	TRUE	reported	0.00190027	28.0195	0.2607	14,734 European ancestry individuals	2	TRUE	NA
rs35478654	T	C	T	C	-0.148	-0.114502	0.0367	0.0424111	FALSE	FALSE	FALSE	SOC	3	58468030	KCTD6	0.345222	0.121308	SOC	TRUE	reported	GCST90274775	3	58453757	0.0312	2.1e-06	14725	CDCP1	TRUE	reported	0.00152641	22.4986	0.0367	14,734 European ancestry individuals	2	TRUE	NA
rs4804148	T	C	T	C	-0.0619	-0.0571217	0.7187	0.698177	FALSE	FALSE	FALSE	SOC	19	11160191	KANK2	0.283668	0.0532795	SOC	TRUE	reported	GCST90274775	19	11270867	0.0125	7.35e-07	14734	CDCP1	TRUE	reported	0.00166326	24.519	0.2813	14,734 European ancestry individuals	2	TRUE	NA
rs544425471	C	G	C	G	0.3879	0.148097	0.9894	0.970134	FALSE	TRUE	FALSE	SOC	16	46428445	SHCBP1	0.301429	0.143314	SOC	TRUE	reported	GCST90274775	16	46462357	0.084	3.88e-06	8827	CDCP1	TRUE	reported	0.00144668	21.3217	0.0106	14,734 European ancestry individuals	2	TRUE	NA
rs59872649	A	G	A	G	-0.1093	-0.0806441	0.0652	0.0938518	FALSE	FALSE	FALSE	SOC	2	147672815	ACVR2A	0.335412	0.0837189	SOC	TRUE	reported	GCST90274775	2	148430383	0.0232	2.46e-06	14734	CDCP1	TRUE	reported	0.00150568	22.1925	0.0652	14,734 European ancestry individuals	2	TRUE	NA
rs61782461	T	C	T	C	-0.2176	0.183158	0.9829	0.993362	FALSE	FALSE	FALSE	SOC	1	101338773	S1PR1	0.550822	0.307039	SOC	TRUE	reported	GCST90274775	1	101804329	0.0471	3.84e-06	14286	CDCP1	TRUE	reported	0.001448	21.3411	0.0171	14,734 European ancestry individuals	2	TRUE	NA
rs6452820	A	G	A	G	-0.0738	0.0240525	0.8367	0.79672	FALSE	FALSE	FALSE	SOC	5	73115508	TMEM171	0.691629	0.0606397	SOC	TRUE	reported	GCST90274775	5	72411335	0.0159	3.46e-06	14286	CDCP1	TRUE	reported	0.00146152	21.5407	0.1633	14,734 European ancestry individuals	2	TRUE	NA
rs672806	A	G	A	G	0.0816	0.0941767	0.4097	0.396829	FALSE	FALSE	FALSE	SOC	11	126318510	DCPS	0.0586476	0.0498073	SOC	TRUE	reported	GCST90274775	11	126188405	0.0116	2e-12	14286	CDCP1	TRUE	reported	0.00335065	49.4772	0.4097	14,734 European ancestry individuals	2	TRUE	NA
rs6991332	T	C	T	C	-0.0579	0.120422	0.6455	0.645778	FALSE	FALSE	FALSE	SOC	8	61024994	CLVS1	0.0194232	0.0515217	SOC	TRUE	reported	GCST90274775	8	61937553	0.0119	1.14e-06	14286	CDCP1	TRUE	reported	0.00160578	23.6703	0.3545	14,734 European ancestry individuals	2	TRUE	NA
rs74811341	T	C	T	C	-0.1323	0.0149462	0.0513	0.0540368	FALSE	FALSE	FALSE	SOC	17	40564574	CCR7	0.889876	0.107945	SOC	TRUE	reported	GCST90274775	17	38720826	0.0277	1.79e-06	14734	CDCP1	TRUE	reported	0.00154742	22.8087	0.0513	14,734 European ancestry individuals	2	TRUE	NA
rs7506429	A	C	A	C	0.0737	0.0272277	0.7965	0.799877	FALSE	FALSE	FALSE	SOC	18	22411356	CTAGE1	0.657251	0.0613635	SOC	TRUE	reported	GCST90274775	18	19991319	0.0144	3.09e-07	14286	CDCP1	TRUE	reported	0.00177648	26.1909	0.2035	14,734 European ancestry individuals	2	TRUE	NA
rs7618923	T	C	T	C	-0.1738	0.0168417	0.1811	0.186356	FALSE	FALSE	FALSE	SOC	3	45089233	CDCP1	0.790564	0.0634153	SOC	TRUE	reported	GCST90274775	3	45130725	0.0151	1.18e-30	14286	CDCP1	TRUE	reported	0.00892023	132.461	0.1811	14,734 European ancestry individuals	2	TRUE	NA
rs9272226	T	C	T	C	-0.0933	0.0471167	0.6505	0.660126	FALSE	FALSE	FALSE	SOC	6	32634619	HLA-DQA1	0.361259	0.0516082	SOC	TRUE	reported	GCST90274775	6	32602396	0.0118	2.64e-15	14733	CDCP1	TRUE	reported	0.00422941	62.5087	0.3495	14,734 European ancestry individuals	2	TRUE	NA
rs10067443	T	C	T	C	-0.0753	0.0243059	0.8011	0.81602	FALSE	FALSE	FALSE	SOC	5	19244223	CDH18	0.700237	0.0631323	SOC	TRUE	reported	GCST90274795	5	19244332	0.0149	4.33e-07	14296	IL-10	TRUE	reported	0.00178331	25.5362	0.1989	14,744 European ancestry individuals	2	TRUE	NA
rs12123181	A	G	A	G	-0.0996	-0.0111673	0.2042	0.213241	FALSE	FALSE	FALSE	SOC	1	206781221	IL10	0.852399	0.0600202	SOC	TRUE	reported	GCST90274795	1	206954566	0.0151	4.22e-11	14296	IL-10	TRUE	reported	0.0030341	43.5015	0.2042	14,744 European ancestry individuals	2	TRUE	NA
rs138203589	T	G	T	G	0.1937	0.0453469	0.0455	0.0253011	FALSE	FALSE	FALSE	SOC	2	125181697	CNTNAP5	0.770275	0.15529	SOC	TRUE	reported	GCST90274795	2	125939274	0.0418	3.59e-06	14730	IL-10	TRUE	reported	0.00149982	21.4707	0.0455	14,744 European ancestry individuals	2	TRUE	NA
rs148332061	C	G	C	G	0.1112	0.062523	0.1005	0.143857	FALSE	TRUE	FALSE	SOC	7	551120	PRKAR1B	0.37938	0.0711265	SOC	TRUE	reported	GCST90274795	7	590757	0.0239	3.28e-06	13232	IL-10	TRUE	reported	0.00151197	21.6448	0.1005	14,744 European ancestry individuals	2	TRUE	NA
rs150408090	A	G	A	G	0.3666	-0.108481	0.9898	0.971306	FALSE	FALSE	FALSE	SOC	6	122388363	HSF2	0.457667	0.146064	SOC	TRUE	reported	GCST90274795	6	122709508	0.0761	1.45e-06	12313	IL-10	TRUE	reported	0.00162068	23.2036	0.0102	14,744 European ancestry individuals	2	TRUE	NA
rs17654493	T	C	T	C	0.2951	-0.200369	0.014	0.0112114	FALSE	FALSE	FALSE	SOC	6	18825648	RNF144B	0.395918	0.236024	SOC	TRUE	reported	GCST90274795	6	18825879	0.0626	2.43e-06	12313	IL-10	TRUE	reported	0.00155203	22.2192	0.014	14,744 European ancestry individuals	2	TRUE	NA
rs188535859	T	C	T	C	-0.2351	-0.302476	0.0174	0.0148113	FALSE	FALSE	FALSE	SOC	2	200863660	CLK1	0.138459	0.204162	SOC	TRUE	reported	GCST90274795	2	201728383	0.0486	1.32e-06	14741	IL-10	TRUE	reported	0.00163421	23.3976	0.0174	14,744 European ancestry individuals	2	TRUE	NA
rs3135932	A	G	A	G	-0.1597	-0.067226	0.823	0.798299	FALSE	FALSE	FALSE	SOC	11	117993348	IL10RA	0.271238	0.0611024	SOC	TRUE	reported	GCST90274795	11	117864063	0.0154	3.39e-25	14744	IL-10	TRUE	reported	0.00746619	107.525	0.177	14,744 European ancestry individuals	2	TRUE	NA
rs3769274	A	G	A	G	0.0771	0.0128424	0.8403	0.853419	FALSE	FALSE	FALSE	SOC	2	172893258	RAPGEF4	0.852714	0.0691729	SOC	TRUE	reported	GCST90274795	2	173757986	0.0162	1.94e-06	14742	IL-10	TRUE	reported	0.00158189	22.6474	0.1597	14,744 European ancestry individuals	2	TRUE	NA
rs385697	T	C	T	C	0.0555	-0.0658154	0.6126	0.578222	FALSE	FALSE	FALSE	SOC	6	7879794	BMP6	0.185048	0.0496581	SOC	TRUE	reported	GCST90274795	6	7880027	0.0119	3.1e-06	14727	IL-10	TRUE	reported	0.00151921	21.7486	0.3874	14,744 European ancestry individuals	2	TRUE	NA
rs389239	A	G	A	G	-0.0574	-0.0409504	0.6162	0.623955	FALSE	FALSE	FALSE	SOC	6	169064980	THBS2	0.421447	0.0509388	SOC	TRUE	reported	GCST90274795	6	169465075	0.0125	4.39e-06	14296	IL-10	TRUE	reported	0.00147282	21.0835	0.3838	14,744 European ancestry individuals	2	TRUE	NA
rs398518	A	G	A	G	-0.1293	0.0195988	0.9146	0.914169	FALSE	FALSE	FALSE	SOC	3	8913275	RAD18	0.824044	0.0881454	SOC	TRUE	reported	GCST90274795	3	8954959	0.0218	3.01e-09	14296	IL-10	TRUE	reported	0.00245472	35.1741	0.0854	14,744 European ancestry individuals	2	TRUE	NA
rs4655953	A	G	A	G	0.0565	-0.00960591	0.3683	0.375802	FALSE	FALSE	FALSE	SOC	1	87367012	LMO4	0.848715	0.0503563	SOC	TRUE	reported	GCST90274795	1	87832695	0.0121	3.02e-06	14722	IL-10	TRUE	reported	0.00152282	21.8004	0.3683	14,744 European ancestry individuals	2	TRUE	NA
rs66624860	T	C	T	C	0.0681	0.11337	0.2791	0.391821	FALSE	FALSE	FALSE	SOC	8	60948480	CHD7	0.0243736	0.0503598	SOC	TRUE	reported	GCST90274795	8	61861039	0.0143	1.91e-06	12799	IL-10	TRUE	reported	0.00158387	22.6757	0.2791	14,744 European ancestry individuals	2	TRUE	NA
rs67037615	T	C	T	C	-0.1528	0.0340228	0.8893	0.810002	FALSE	FALSE	FALSE	SOC	6	32485386	HLA-DRB5	0.588627	0.0629088	SOC	TRUE	reported	GCST90274795	6	32453163	0.0196	6.39e-15	14296	IL-10	TRUE	reported	0.00423329	60.7678	0.1107	14,744 European ancestry individuals	2	TRUE	NA
rs72701782	A	G	A	G	0.0981	0.0833103	0.0999	0.126562	FALSE	FALSE	FALSE	SOC	4	184383718	IRF2	0.262149	0.0742963	SOC	TRUE	reported	GCST90274795	4	185304872	0.0211	3.33e-06	14296	IL-10	TRUE	reported	0.00150974	21.6129	0.0999	14,744 European ancestry individuals	2	TRUE	NA
rs79438518	A	T	A	T	-0.2845	-0.643767	0.0122	0.00152182	FALSE	TRUE	FALSE	SOC	9	18625668	ADAMTSL1	0.315593	0.641487	SOC	TRUE	reported	GCST90274795	9	18625666	0.0618	4.15e-06	13809	IL-10	TRUE	reported	0.00148023	21.1898	0.0122	14,744 European ancestry individuals	2	TRUE	NA
rs9266257	C	G	C	G	-0.065	-0.0681596	0.6959	0.724311	FALSE	TRUE	FALSE	SOC	6	31358109	HLA-B	0.215839	0.0550709	SOC	TRUE	reported	GCST90274795	6	31325886	0.0129	4.69e-07	14728	IL-10	TRUE	reported	0.00177281	25.3855	0.3041	14,744 European ancestry individuals	2	TRUE	NA
rs10091841	T	G	T	G	0.064	0.121531	0.4945	0.40796	FALSE	FALSE	FALSE	SOC	8	9246754	PPP1R3B	0.015803	0.0503561	SOC	TRUE	reported	GCST90274796	8	9104264	0.0135	2.13e-06	11345	IL-10RA	TRUE	reported	0.0019771	22.4707	0.4945	11,793 European ancestry individuals	2	TRUE	NA
rs143313574	T	C	T	C	-0.3868	0.169591	0.0107	0.0264349	FALSE	FALSE	FALSE	SOC	16	5197085	EEF2KMT	0.268809	0.153364	SOC	TRUE	reported	GCST90274796	16	5247086	0.0841	4.24e-06	9956	IL-10RA	TRUE	reported	0.00186109	21.1497	0.0107	11,793 European ancestry individuals	2	TRUE	NA
rs17832137	A	G	A	G	0.1676	-0.173733	0.0481	0.0534127	FALSE	FALSE	FALSE	SOC	14	54538817	CGRRF1	0.111512	0.109168	SOC	TRUE	reported	GCST90274796	14	55005535	0.0343	1.03e-06	10289	IL-10RA	TRUE	reported	0.00210011	23.8717	0.0481	11,793 European ancestry individuals	2	TRUE	NA
rs180893431	A	C	A	C	0.4057	0.55201	0.9896	0.99751	FALSE	FALSE	FALSE	SOC	6	77994030	MEI4	0.290929	0.522695	SOC	TRUE	reported	GCST90274796	6	78703747	0.0865	2.73e-06	9340	IL-10RA	TRUE	reported	0.00193523	21.9938	0.0104	11,793 European ancestry individuals	2	TRUE	NA
rs286605	T	G	T	G	0.0623	0.015612	0.5891	0.575835	FALSE	FALSE	FALSE	SOC	5	155064079	KIF4B	0.751919	0.0493879	SOC	TRUE	reported	GCST90274796	5	154443639	0.0131	1.98e-06	11793	IL-10RA	TRUE	reported	0.00198959	22.6129	0.4109	11,793 European ancestry individuals	2	TRUE	NA
rs3135932	A	G	A	G	-0.0844	-0.067226	0.8171	0.798299	FALSE	FALSE	FALSE	SOC	11	117993348	IL10RA	0.271238	0.0611024	SOC	TRUE	reported	GCST90274796	11	117864063	0.0168	5.07e-07	11793	IL-10RA	TRUE	reported	0.00221971	25.2342	0.1829	11,793 European ancestry individuals	2	TRUE	NA
rs41272625	T	G	T	G	0.082	-0.0701799	0.1526	0.101615	FALSE	FALSE	FALSE	SOC	3	158822502	MFSD1	0.389718	0.0815923	SOC	TRUE	reported	GCST90274796	3	158540291	0.0179	4.63e-06	11784	IL-10RA	TRUE	reported	0.00184635	20.9819	0.1526	11,793 European ancestry individuals	2	TRUE	NA
rs6670799	A	G	A	G	-0.1247	-0.0482717	0.0839	0.0975749	FALSE	FALSE	FALSE	SOC	1	56100680	PLPP3	0.559725	0.0827635	SOC	TRUE	reported	GCST90274796	1	56566352	0.0252	7.48e-07	11345	IL-10RA	TRUE	reported	0.00215373	24.4825	0.0839	11,793 European ancestry individuals	2	TRUE	NA
rs74719858	A	G	A	G	0.3915	-0.00306245	0.9853	0.962648	FALSE	FALSE	FALSE	SOC	14	65940970	FUT8	0.98096	0.128324	SOC	TRUE	reported	GCST90274796	14	66407688	0.0823	1.97e-06	10858	IL-10RA	TRUE	reported	0.00199065	22.6249	0.0147	11,793 European ancestry individuals	2	TRUE	NA
rs80137559	T	C	T	C	0.2347	-0.0985979	0.9822	0.975144	FALSE	FALSE	FALSE	SOC	10	18046174	SLC39A12	0.527074	0.155891	SOC	TRUE	reported	GCST90274796	10	18335103	0.0511	4.37e-06	11791	IL-10RA	TRUE	reported	0.00185598	21.0915	0.0178	11,793 European ancestry individuals	2	TRUE	NA
rs10101219	C	G	C	G	-0.4015	0.0971011	0.9895	0.985985	FALSE	TRUE	FALSE	SOC	8	98906440	STK3	0.64551	0.211086	SOC	TRUE	reported	GCST90274841	8	99918668	0.0847	2.13e-06	9540	TNFRSF9	TRUE	reported	0.00190336	22.4662	0.0105	11,784 European ancestry individuals	2	TRUE	NA
rs10178845	A	G	A	G	-0.0682	0.0385319	0.3043	0.34507	FALSE	FALSE	FALSE	SOC	2	8303673	ID2	0.45626	0.0517193	SOC	TRUE	reported	GCST90274841	2	8443803	0.0144	2.18e-06	11765	TNFRSF9	TRUE	reported	0.00190004	22.4269	0.3043	11,784 European ancestry individuals	2	TRUE	NA
rs10744409	A	G	A	G	0.064	-0.0184955	0.4447	0.410628	FALSE	FALSE	FALSE	SOC	12	129298893	TMEM132D	0.710117	0.0497596	SOC	TRUE	reported	GCST90274841	12	129783438	0.0131	1.03e-06	11764	TNFRSF9	TRUE	reported	0.00202154	23.864	0.4447	11,784 European ancestry individuals	2	TRUE	NA
rs11202989	T	C	T	C	-0.0995	0.0152234	0.1219	0.186916	FALSE	FALSE	FALSE	SOC	10	89121169	CH25H	0.808669	0.0628691	SOC	TRUE	reported	GCST90274841	10	90880926	0.0212	2.69e-06	11336	TNFRSF9	TRUE	reported	0.00186598	22.0242	0.1219	11,784 European ancestry individuals	2	TRUE	NA
rs118083884	A	G	A	G	0.3284	0.45933	0.019	0.00767732	FALSE	FALSE	FALSE	SOC	17	16619608	ZNF624	0.123133	0.297927	SOC	TRUE	reported	GCST90274841	17	16522922	0.0668	8.83e-07	9785	TNFRSF9	TRUE	reported	0.00204695	24.1646	0.019	11,784 European ancestry individuals	2	TRUE	NA
rs12227836	A	G	A	G	-0.0669	-0.0337187	0.3517	0.397519	FALSE	FALSE	FALSE	SOC	12	66822207	GRIP1	0.501674	0.0501873	SOC	TRUE	reported	GCST90274841	12	67215987	0.014	1.77e-06	11336	TNFRSF9	TRUE	reported	0.00193419	22.8309	0.3517	11,784 European ancestry individuals	2	TRUE	NA
rs12874404	A	G	A	G	-0.1402	0.123156	0.9406	0.963912	FALSE	FALSE	FALSE	SOC	13	108341146	RP11-153I24.5	0.358809	0.13421	SOC	TRUE	reported	GCST90274841	13	108993494	0.0296	2.17e-06	11336	TNFRSF9	TRUE	reported	0.00190034	22.4305	0.0594	11,784 European ancestry individuals	2	TRUE	NA
rs140214797	T	G	T	G	0.2317	-0.243983	0.9796	0.985234	FALSE	FALSE	FALSE	SOC	4	28153463	STIM2	0.234443	0.205202	SOC	TRUE	reported	GCST90274841	4	28155085	0.0504	4.28e-06	11769	TNFRSF9	TRUE	reported	0.00179043	21.1309	0.0204	11,784 European ancestry individuals	2	TRUE	NA
rs143274881	A	T	A	T	-0.3325	-0.0785986	0.9767	0.977525	FALSE	TRUE	FALSE	SOC	13	58180487	PCDH17	0.633849	0.165013	SOC	TRUE	reported	GCST90274841	13	58754621	0.0719	3.76e-06	9353	TNFRSF9	TRUE	reported	0.00181168	21.3822	0.0233	11,784 European ancestry individuals	2	TRUE	NA
rs146380867	A	G	A	G	0.3742	0.0916843	0.0105	0.00334688	FALSE	FALSE	FALSE	SOC	8	49276126	C8orf22	0.831461	0.43079	SOC	TRUE	reported	GCST90274841	8	50188685	0.0814	4.29e-06	10849	TNFRSF9	TRUE	reported	0.0017903	21.1293	0.0105	11,784 European ancestry individuals	2	TRUE	NA
rs150949259	A	G	A	G	0.375	-0.30432	0.0104	0.0142687	FALSE	FALSE	FALSE	SOC	3	178150971	KCNMB2	0.139993	0.206205	SOC	TRUE	reported	GCST90274841	3	177868759	0.0809	3.56e-06	8674	TNFRSF9	TRUE	reported	0.0018202	21.4828	0.0104	11,784 European ancestry individuals	2	TRUE	NA
rs1776354	A	G	A	G	-0.1301	0.0231259	0.5203	0.546807	FALSE	FALSE	FALSE	SOC	1	7912141	TNFRSF9	0.639664	0.0493967	SOC	TRUE	reported	GCST90274841	1	7972201	0.013	1.41e-23	11783	TNFRSF9	TRUE	reported	0.00842823	100.137	0.4797	11,784 European ancestry individuals	2	TRUE	NA
rs1846520	A	G	A	G	-0.1626	-0.102028	0.9533	0.934534	FALSE	FALSE	FALSE	SOC	8	117320825	SLC30A8	0.297859	0.0980057	SOC	TRUE	reported	GCST90274841	8	118333064	0.0313	2.05e-07	11782	TNFRSF9	TRUE	reported	0.00228509	26.9823	0.0467	11,784 European ancestry individuals	2	TRUE	NA
rs192538756	A	T	A	T	0.1189	0.0806417	0.8742	0.857563	FALSE	TRUE	FALSE	SOC	20	2648748	NOP56	0.258632	0.0713876	SOC	TRUE	reported	GCST90274841	20	2629394	0.0242	8.96e-07	9453	TNFRSF9	TRUE	reported	0.00204451	24.1357	0.1258	11,784 European ancestry individuals	2	TRUE	NA
rs2579649	A	C	A	C	-0.0968	-0.102458	0.1322	0.154899	FALSE	FALSE	FALSE	SOC	2	119469205	SCTR	0.130651	0.0677837	SOC	TRUE	reported	GCST90274841	2	120226781	0.0199	1.15e-06	11336	TNFRSF9	TRUE	reported	0.00200409	23.6576	0.1322	11,784 European ancestry individuals	2	TRUE	NA
rs2854008	A	G	A	G	0.0926	0.103576	0.2629	0.168028	FALSE	FALSE	FALSE	SOC	6	31344761	HLA-B	0.115404	0.0657892	SOC	TRUE	reported	GCST90274841	6	31312538	0.0149	5.14e-10	11784	TNFRSF9	TRUE	reported	0.00326717	38.6167	0.2629	11,784 European ancestry individuals	2	TRUE	NA
rs3184504	T	C	T	C	0.0681	-0.00945129	0.476	0.409416	FALSE	FALSE	FALSE	SOC	12	111446804	SH2B3	0.848967	0.0496297	SOC	TRUE	reported	GCST90274841	12	111884608	0.013	1.62e-07	11784	TNFRSF9	TRUE	reported	0.00232349	27.4368	0.476	11,784 European ancestry individuals	2	TRUE	NA
rs4976685	A	G	A	G	-0.0693	0.0434402	0.6695	0.670141	FALSE	FALSE	FALSE	SOC	5	177339176	LMAN2	0.403707	0.052023	SOC	TRUE	reported	GCST90274841	5	176766177	0.0139	6.18e-07	11763	TNFRSF9	TRUE	reported	0.00210507	24.8521	0.3305	11,784 European ancestry individuals	2	TRUE	NA
rs57700441	C	G	C	G	-0.1155	0.0126579	0.901	0.838541	FALSE	TRUE	FALSE	SOC	14	63246640	RHOJ	0.847906	0.0659985	SOC	TRUE	reported	GCST90274841	14	63713358	0.0228	4.07e-07	11773	TNFRSF9	TRUE	reported	0.00217317	25.6579	0.099	11,784 European ancestry individuals	2	TRUE	NA
rs72850206	A	T	A	T	-0.1438	-0.128794	0.0736	0.0338521	FALSE	TRUE	FALSE	SOC	11	2610944	KCNQ1	0.345335	0.13648	SOC	TRUE	reported	GCST90274841	11	2632174	0.0281	3.1e-07	11336	TNFRSF9	TRUE	reported	0.00221761	26.1837	0.0736	11,784 European ancestry individuals	2	TRUE	NA
rs72964492	A	C	A	C	0.3111	-0.96943	0.9869	0.996941	FALSE	FALSE	FALSE	SOC	4	152730077	TIGD4	0.0399236	0.471848	SOC	TRUE	reported	GCST90274841	4	153651229	0.065	1.7e-06	9983	TNFRSF9	TRUE	reported	0.00194032	22.9034	0.0131	11,784 European ancestry individuals	2	TRUE	NA
rs75246422	T	C	T	C	-0.0982	0.122876	0.1231	0.135093	FALSE	FALSE	FALSE	SOC	5	174752757	MSX2	0.0865845	0.0717026	SOC	TRUE	reported	GCST90274841	5	174179760	0.0203	1.32e-06	11784	TNFRSF9	TRUE	reported	0.00198204	23.3968	0.1231	11,784 European ancestry individuals	2	TRUE	NA
rs76428106	T	C	T	C	-0.2714	0.316677	0.9828	0.987352	FALSE	FALSE	FALSE	SOC	13	28029870	FLT3	0.158894	0.224785	SOC	TRUE	reported	GCST90274841	13	28604007	0.0593	4.72e-06	10849	TNFRSF9	TRUE	reported	0.00177453	20.9429	0.0172	11,784 European ancestry individuals	2	TRUE	NA
rs7737635	A	G	A	G	0.0924	0.049619	0.1947	0.138986	FALSE	FALSE	FALSE	SOC	5	124994035	ZNF608	0.489698	0.0718293	SOC	TRUE	reported	GCST90274841	5	124329728	0.0201	4.29e-06	9453	TNFRSF9	TRUE	reported	0.00179027	21.129	0.1947	11,784 European ancestry individuals	2	TRUE	NA
rs7858310	A	G	A	G	0.0707	0.0812077	0.7165	0.691868	FALSE	FALSE	FALSE	SOC	9	85102322	NTRK2	0.125986	0.0530727	SOC	TRUE	reported	GCST90274841	9	87717237	0.0152	3.3e-06	11336	TNFRSF9	TRUE	reported	0.00183273	21.6311	0.2835	11,784 European ancestry individuals	2	TRUE	NA
rs8005108	C	G	C	G	0.0889	0.0144478	0.2828	0.263777	FALSE	TRUE	FALSE	SOC	14	20241834	OR11H4	0.798355	0.0565525	SOC	TRUE	reported	GCST90274841	14	20709993	0.0182	1.04e-06	9453	TNFRSF9	TRUE	reported	0.00202081	23.8554	0.2828	11,784 European ancestry individuals	2	TRUE	NA
rs9669611	T	C	T	C	0.0703	-0.0212684	0.2853	0.25614	FALSE	FALSE	FALSE	SOC	12	6394620	LTBR	0.703035	0.0557894	SOC	TRUE	reported	GCST90274841	12	6503786	0.015	2.78e-06	11783	TNFRSF9	TRUE	reported	0.00186064	21.9611	0.2853	11,784 European ancestry individuals	2	TRUE	NA
rs1013434	T	C	T	C	-0.0732	-0.0956224	0.2201	0.235575	FALSE	FALSE	FALSE	SOC	21	39112084	PSMG1	0.0973531	0.0576797	SOC	TRUE	reported	GCST90274812	21	40484010	0.0158	3.61e-06	11783	IL-33	TRUE	reported	0.00255326	21.4587	0.2201	11,793 European ancestry individuals	2	TRUE	NA
rs10415966	A	C	A	C	-0.1184	0.0871198	0.1177	0.078168	FALSE	FALSE	FALSE	SOC	19	14188927	ADGRL1	0.342398	0.0917594	SOC	TRUE	reported	GCST90274812	19	14299739	0.0233	3.74e-07	10281	IL-33	TRUE	reported	0.0030701	25.8159	0.1177	11,793 European ancestry individuals	2	TRUE	NA
rs112495884	A	G	A	G	0.3432	0.0672875	0.0112	0.0186161	FALSE	FALSE	FALSE	SOC	18	75647160	SMIM21	0.714256	0.183773	SOC	TRUE	reported	GCST90274812	18	73359115	0.0748	4.47e-06	10858	IL-33	TRUE	reported	0.00250437	21.0469	0.0112	11,793 European ancestry individuals	2	TRUE	NA
rs13336496	A	C	A	C	0.0936	0.00915926	0.8755	0.915956	FALSE	FALSE	FALSE	SOC	16	79457679	MAF	0.917556	0.0884842	SOC	TRUE	reported	GCST90274812	16	79491576	0.0203	4.01e-06	11780	IL-33	TRUE	reported	0.00252905	21.2548	0.1245	11,793 European ancestry individuals	2	TRUE	NA
rs17149396	C	G	C	G	0.1833	-0.156223	0.0307	0.00980256	FALSE	TRUE	FALSE	SOC	7	24383826	NPY	0.532613	0.250349	SOC	TRUE	reported	GCST90274812	7	24423445	0.04	4.59e-06	11789	IL-33	TRUE	reported	0.00249813	20.9943	0.0307	11,793 European ancestry individuals	2	TRUE	NA
rs62556318	C	G	C	G	0.1308	0.0243944	0.9172	0.845363	FALSE	TRUE	FALSE	SOC	9	21663052	MTAP	0.724461	0.0692033	SOC	TRUE	reported	GCST90274812	9	21663051	0.0277	2.34e-06	11345	IL-33	TRUE	reported	0.00265216	22.2922	0.0828	11,793 European ancestry individuals	2	TRUE	NA
rs66755903	A	G	A	G	-0.0752	-0.0873711	0.2321	0.239152	FALSE	FALSE	FALSE	SOC	8	86983693	CNBD1	0.12953	0.0576342	SOC	TRUE	reported	GCST90274812	8	87995921	0.0162	3.45e-06	11345	IL-33	TRUE	reported	0.00256323	21.5428	0.2321	11,793 European ancestry individuals	2	TRUE	NA
rs7742625	C	G	C	G	0.0691	0.053516	0.6997	0.66599	FALSE	TRUE	FALSE	SOC	6	38752074	DNAH8	0.306341	0.0523164	SOC	TRUE	reported	GCST90274812	6	38719850	0.0148	3.03e-06	11345	IL-33	TRUE	reported	0.002593	21.7936	0.3003	11,793 European ancestry individuals	2	TRUE	NA
rs77792454	T	C	T	C	-0.1166	0.0142208	0.1064	0.111811	FALSE	FALSE	FALSE	SOC	6	156551127	ARID1B	0.855143	0.0778963	SOC	TRUE	reported	GCST90274812	6	156872261	0.0255	4.82e-06	8817	IL-33	TRUE	reported	0.00248732	20.9032	0.1064	11,793 European ancestry individuals	2	TRUE	NA
rs78455659	A	G	A	G	0.1259	-0.0919808	0.9273	0.882098	FALSE	FALSE	FALSE	SOC	12	96046036	LTA4H	0.229394	0.0765283	SOC	TRUE	reported	GCST90274812	12	96439814	0.0273	3.99e-06	11345	IL-33	TRUE	reported	0.00253001	21.2629	0.0727	11,793 European ancestry individuals	2	TRUE	NA
rs8042883	T	C	T	C	-0.0681	-0.000115846	0.5496	0.555235	FALSE	FALSE	FALSE	SOC	15	66677933	SMAD6	0.998122	0.0492275	SOC	TRUE	reported	GCST90274812	15	66970271	0.0135	4.55e-07	11345	IL-33	TRUE	reported	0.00302557	25.4404	0.4504	11,793 European ancestry individuals	2	TRUE	NA
rs10140592	A	G	A	G	0.2704	-0.0310817	0.0209	0.0271479	FALSE	FALSE	FALSE	SOC	14	69984756	SMOC1	0.836353	0.150472	SOC	TRUE	reported	GCST90274824	14	70451473	0.0553	1.01e-06	13753	MCP-4	TRUE	reported	0.0016202	23.9058	0.0209	14,736 European ancestry individuals	2	TRUE	NA
rs115511138	A	G	A	G	0.1956	0.0776446	0.9694	0.991279	FALSE	FALSE	FALSE	SOC	4	114645835	UGT8	0.769759	0.26528	SOC	TRUE	reported	GCST90274824	4	115566991	0.042	3.21e-06	13944	MCP-4	TRUE	reported	0.00146997	21.686	0.0306	14,736 European ancestry individuals	2	TRUE	NA
rs12075	A	G	A	G	0.189	0.0842939	0.5553	0.53288	FALSE	FALSE	FALSE	SOC	1	159205564	ACKR1	0.0858282	0.0490701	SOC	TRUE	reported	GCST90274824	1	159175354	0.0114	9.89e-62	14733	MCP-4	TRUE	reported	0.0183145	274.824	0.4447	14,736 European ancestry individuals	2	TRUE	NA
rs144118870	A	G	A	G	0.1749	0.0101763	0.963	0.959846	FALSE	FALSE	FALSE	SOC	6	31247030	HLA-C	0.935013	0.124802	SOC	TRUE	reported	GCST90274824	6	31214807	0.0368	2.01e-06	14735	MCP-4	TRUE	reported	0.00153083	22.5853	0.037	14,736 European ancestry individuals	2	TRUE	NA
rs2497351	T	C	T	C	0.0668	0.105862	0.2018	0.195174	FALSE	FALSE	FALSE	SOC	10	92760589	HHEX	0.0852256	0.0615066	SOC	TRUE	reported	GCST90274824	10	94520346	0.0145	4.09e-06	14736	MCP-4	TRUE	reported	0.00143847	21.2206	0.2018	14,736 European ancestry individuals	2	TRUE	NA
rs2631360	A	G	A	G	0.0609	-0.022849	0.5448	0.655141	FALSE	FALSE	FALSE	SOC	5	132371737	SLC22A5	0.65817	0.0516431	SOC	TRUE	reported	GCST90274824	5	131707429	0.0131	3.34e-06	11782	MCP-4	TRUE	reported	0.00146475	21.6089	0.4552	14,736 European ancestry individuals	2	TRUE	NA
rs2721961	T	G	T	G	-0.1201	0.0533813	0.7293	0.691584	FALSE	FALSE	FALSE	SOC	8	115645684	TRPS1	0.313656	0.0529797	SOC	TRUE	reported	GCST90274824	8	116657911	0.0133	1.72e-19	14288	MCP-4	TRUE	reported	0.0055042	81.5312	0.2707	14,736 European ancestry individuals	2	TRUE	NA
rs3136676	A	G	A	G	0.3903	0.011758	0.9384	0.945646	FALSE	FALSE	FALSE	SOC	17	34356270	CCL13	0.913441	0.10817	SOC	TRUE	reported	GCST90274824	17	32683289	0.0251	1.6e-54	14728	MCP-4	TRUE	reported	0.0161469	241.763	0.0616	14,736 European ancestry individuals	2	TRUE	NA
rs3917900	A	G	A	G	0.1557	0.0783575	0.6401	0.663517	FALSE	FALSE	FALSE	SOC	17	34260295	CCL2	0.129891	0.0517371	SOC	TRUE	reported	GCST90274824	17	32587314	0.012	1.7e-38	14730	MCP-4	TRUE	reported	0.0112977	168.328	0.3599	14,736 European ancestry individuals	2	TRUE	NA
rs55842014	A	G	A	G	-0.0638	-0.0414546	0.3598	0.29428	FALSE	FALSE	FALSE	SOC	3	46247622	CCR3	0.442931	0.05403	SOC	TRUE	reported	GCST90274824	3	46289113	0.0131	1.11e-06	12404	MCP-4	TRUE	reported	0.00160734	23.7159	0.3598	14,736 European ancestry individuals	2	TRUE	NA
rs62201455	A	C	A	C	-0.2136	-0.0204672	0.9807	0.949687	FALSE	FALSE	FALSE	SOC	20	12708815	SPTLC3	0.85497	0.111977	SOC	TRUE	reported	GCST90274824	20	12689462	0.0451	2.18e-06	14722	MCP-4	TRUE	reported	0.00152019	22.428	0.0193	14,736 European ancestry individuals	2	TRUE	NA
rs62336911	T	C	T	C	0.1569	0.00366421	0.0417	0.0356636	FALSE	FALSE	FALSE	SOC	4	175512557	GPM6A	0.978319	0.134831	SOC	TRUE	reported	GCST90274824	4	176433708	0.0332	2.29e-06	14288	MCP-4	TRUE	reported	0.00151363	22.3311	0.0417	14,736 European ancestry individuals	2	TRUE	NA
rs72825017	T	G	T	G	-0.1997	0.0413677	0.0594	0.0537993	FALSE	FALSE	FALSE	SOC	17	34202691	ASIC2	0.70209	0.108151	SOC	TRUE	reported	GCST90274824	17	32529710	0.0251	1.77e-15	14730	MCP-4	TRUE	reported	0.00427815	63.2921	0.0594	14,736 European ancestry individuals	2	TRUE	NA
rs74794857	T	C	T	C	0.0674	-0.0595179	0.4123	0.375906	FALSE	FALSE	FALSE	SOC	5	22143479	CDH12	0.244353	0.0511246	SOC	TRUE	reported	GCST90274824	5	22143588	0.0139	1.24e-06	11760	MCP-4	TRUE	reported	0.00159333	23.5088	0.4123	14,736 European ancestry individuals	2	TRUE	NA
rs7612912	T	C	T	C	0.1281	-0.000797459	0.6276	0.655843	FALSE	FALSE	FALSE	SOC	3	42869129	ACKR2,CYP8B1,KRBOX1,RP11-136C24.3	0.987602	0.0513201	SOC	TRUE	reported	GCST90274824	3	42910621	0.012	1.33e-26	14714	MCP-4	TRUE	reported	0.00767535	113.94	0.3724	14,736 European ancestry individuals	2	TRUE	NA
rs8112014	A	G	A	G	-0.0578	-0.00730315	0.2923	0.247865	FALSE	FALSE	FALSE	SOC	19	14662265	ADGRE3	0.89693	0.0563775	SOC	TRUE	reported	GCST90274824	19	14773077	0.0126	4.49e-06	14724	MCP-4	TRUE	reported	0.00142628	21.0405	0.2923	14,736 European ancestry individuals	2	TRUE	NA
rs847767	A	G	A	G	0.077	-0.0399344	0.8533	0.832783	FALSE	FALSE	FALSE	SOC	6	40083849	MOCS1	0.541972	0.0654841	SOC	TRUE	reported	GCST90274824	6	40051588	0.0168	4.58e-06	14733	MCP-4	TRUE	reported	0.00142381	21.0041	0.1467	14,736 European ancestry individuals	2	TRUE	NA
rs926646	T	C	T	C	0.1432	-0.251376	0.9545	0.963654	FALSE	FALSE	FALSE	SOC	20	20042682	CRNKL1	0.0534687	0.130171	SOC	TRUE	reported	GCST90274824	20	20023326	0.0304	2.47e-06	14732	MCP-4	TRUE	reported	0.00150381	22.186	0.0455	14,736 European ancestry individuals	2	TRUE	NA
rs10142466	A	G	A	G	0.057	-0.00589735	0.49	0.511894	FALSE	FALSE	FALSE	SOC	14	68805067	ZFP36L1	0.903822	0.0488049	SOC	TRUE	reported	GCST90274830	14	69271784	0.0109	1.7e-07	14721	OPG	TRUE	reported	0.00185343	27.3425	0.49	14,733 European ancestry individuals	2	TRUE	NA
rs112635299	T	G	T	G	0.2618	0.142766	0.0205	0.0200736	FALSE	FALSE	FALSE	SOC	14	94371805	SERPINA1	0.411775	0.17394	SOC	TRUE	reported	GCST90274830	14	94838142	0.0433	1.48e-09	14733	OPG	TRUE	reported	0.00247612	36.5514	0.0205	14,733 European ancestry individuals	2	TRUE	NA
rs114165349	C	G	C	G	-0.1948	0.204277	0.0337	0.0378886	FALSE	TRUE	FALSE	SOC	1	26695422	ARID1A	0.108912	0.127426	SOC	TRUE	reported	GCST90274830	1	27021913	0.034	1.01e-08	14727	OPG	TRUE	reported	0.00222402	32.8217	0.0337	14,733 European ancestry individuals	2	TRUE	NA
rs1230164	C	G	C	G	-0.0671	0.0124695	0.7288	0.751131	FALSE	TRUE	FALSE	SOC	4	99064872	METAP1	0.825336	0.0565029	SOC	TRUE	reported	GCST90274830	4	99986023	0.0129	1.98e-07	14285	OPG	TRUE	reported	0.00183381	27.0525	0.2712	14,733 European ancestry individuals	2	TRUE	NA
rs138408096	A	G	A	G	-0.2007	0.287033	0.0206	0.0128748	FALSE	FALSE	FALSE	SOC	15	83581896	SH3GL3	0.2009	0.224422	SOC	TRUE	reported	GCST90274830	15	84250648	0.0423	2.09e-06	14721	OPG	TRUE	reported	0.00152629	22.5089	0.0206	14,733 European ancestry individuals	2	TRUE	NA
rs138557324	T	C	T	C	-0.2253	-0.24839	0.0196	0.00482354	FALSE	FALSE	FALSE	SOC	12	119546325	CCDC60	0.485238	0.355909	SOC	TRUE	reported	GCST90274830	12	119984130	0.0473	1.91e-06	14285	OPG	TRUE	reported	0.00153822	22.6851	0.0196	14,733 European ancestry individuals	2	TRUE	NA
rs1437633	A	C	A	C	-0.079	0.00701625	0.2072	0.150514	FALSE	FALSE	FALSE	SOC	11	16250653	SOX6	0.918262	0.0683688	SOC	TRUE	reported	GCST90274830	11	16272199	0.0147	7.69e-08	12851	OPG	TRUE	reported	0.00195729	28.8776	0.2072	14,733 European ancestry individuals	2	TRUE	NA
rs17600346	T	C	T	C	-0.1569	-0.032252	0.9631	0.953399	FALSE	FALSE	FALSE	SOC	3	172506192	TNFSF10	0.779731	0.115322	SOC	TRUE	reported	GCST90274830	3	172223982	0.0299	1.54e-07	14723	OPG	TRUE	reported	0.00186628	27.5324	0.0369	14,733 European ancestry individuals	2	TRUE	NA
rs2247769	T	C	T	C	-0.1705	-0.00628326	0.5577	0.596503	FALSE	FALSE	FALSE	SOC	8	119068792	COLEC10	0.900105	0.0500542	SOC	TRUE	reported	GCST90274830	8	120081031	0.0114	1.42e-50	14285	OPG	TRUE	reported	0.0149616	223.656	0.4423	14,733 European ancestry individuals	2	TRUE	NA
rs271665	T	C	T	C	-0.0672	0.0297634	0.748	0.681212	FALSE	FALSE	FALSE	SOC	17	49861158	TAC4	0.570377	0.0524468	SOC	TRUE	reported	GCST90274830	17	47938521	0.0129	1.9e-07	14710	OPG	TRUE	reported	0.00183927	27.1331	0.252	14,733 European ancestry individuals	2	TRUE	NA
rs28454196	C	G	C	G	-0.2242	-0.0756458	0.9758	0.976629	FALSE	TRUE	FALSE	SOC	4	32868836	PCDH7	0.638347	0.160945	SOC	TRUE	reported	GCST90274830	4	32870458	0.0486	3.97e-06	14285	OPG	TRUE	reported	0.00144297	21.2784	0.0242	14,733 European ancestry individuals	2	TRUE	NA
rs376613127	A	G	A	G	-0.2692	0.0139673	0.0133	0.0120546	FALSE	FALSE	FALSE	SOC	12	71395251	TSPAN8	0.950722	0.226006	SOC	TRUE	reported	GCST90274830	12	71789031	0.0568	2.14e-06	13154	OPG	TRUE	reported	0.00152292	22.4592	0.0133	14,733 European ancestry individuals	2	TRUE	NA
rs61968587	A	G	A	G	-0.2671	0.218272	0.9843	0.993995	FALSE	FALSE	FALSE	SOC	13	108884834	MYO16	0.492826	0.318265	SOC	TRUE	reported	GCST90274830	13	109537182	0.0567	2.47e-06	13798	OPG	TRUE	reported	0.00150457	22.1882	0.0157	14,733 European ancestry individuals	2	TRUE	NA
rs6985207	A	C	A	C	0.0522	-0.00922571	0.5556	0.590854	FALSE	FALSE	FALSE	SOC	8	8746913	MFHAS1	0.852802	0.0497224	SOC	TRUE	reported	GCST90274830	8	8604423	0.0114	4.67e-06	14285	OPG	TRUE	reported	0.00142167	20.9639	0.4444	14,733 European ancestry individuals	2	TRUE	NA
rs704	A	G	A	G	-0.1404	-0.0823689	0.4726	0.419565	FALSE	FALSE	FALSE	SOC	17	28367840	CTB-96E2.2,SARM1,VTN	0.0945998	0.049275	SOC	TRUE	reported	GCST90274830	17	26694861	0.0111	1.14e-36	14733	OPG	TRUE	reported	0.0107469	159.967	0.4726	14,733 European ancestry individuals	2	TRUE	NA
rs74111611	T	C	T	C	-0.1471	0.0659185	0.9603	0.978165	FALSE	FALSE	FALSE	SOC	12	85213273	LRRIQ1	0.694802	0.168011	SOC	TRUE	reported	GCST90274830	12	85607051	0.0298	7.96e-07	14732	OPG	TRUE	reported	0.00165181	24.3632	0.0397	14,733 European ancestry individuals	2	TRUE	NA
rs77507094	A	G	A	G	0.1965	0.0776486	0.9791	0.963258	FALSE	FALSE	FALSE	SOC	10	53269275	MBL2	0.553339	0.130994	SOC	TRUE	reported	GCST90274830	10	55029035	0.0429	4.64e-06	14726	OPG	TRUE	reported	0.00142258	20.9774	0.0209	14,733 European ancestry individuals	2	TRUE	NA
rs9946923	T	C	T	C	0.172	0.43245	0.9707	0.989569	FALSE	FALSE	FALSE	SOC	18	78763646	SALL3	0.0662445	0.235441	SOC	TRUE	reported	GCST90274830	18	76523646	0.0376	4.77e-06	13230	OPG	TRUE	reported	0.0014189	20.9229	0.0293	14,733 European ancestry individuals	2	TRUE	NA
rs10164255	T	G	T	G	0.0556	0.00632389	0.408	0.44949	FALSE	FALSE	FALSE	SOC	18	72865605	NETO1	0.898402	0.049529	SOC	TRUE	reported	GCST90274791	18	70532840	0.0121	4.33e-06	14729	FLT3LG	TRUE	reported	0.00169933	21.111	0.408	14,734 European ancestry individuals	2	TRUE	NA
rs11212636	A	G	A	G	-0.0772	-0.0206054	0.4171	0.394712	FALSE	FALSE	FALSE	SOC	11	108441238	C11orf65	0.679208	0.0498266	SOC	TRUE	reported	GCST90274791	11	108311965	0.0117	4.16e-11	14723	FLT3LG	TRUE	reported	0.00349767	43.5304	0.4171	14,734 European ancestry individuals	2	TRUE	NA
rs12338549	T	C	T	C	-0.0851	0.00359066	0.1096	0.148691	FALSE	FALSE	FALSE	SOC	9	91586405	ROR2	0.958108	0.0683568	SOC	TRUE	reported	GCST90274791	9	94348687	0.0186	4.76e-06	14719	FLT3LG	TRUE	reported	0.00168476	20.9297	0.1096	14,734 European ancestry individuals	2	TRUE	NA
rs1379304	T	C	T	C	0.0603	-0.000583161	0.3741	0.384489	FALSE	FALSE	FALSE	SOC	5	6289281	MED10	0.990739	0.0502425	SOC	TRUE	reported	GCST90274791	5	6289394	0.0127	2.05e-06	14286	FLT3LG	TRUE	reported	0.00181417	22.5402	0.3741	14,734 European ancestry individuals	2	TRUE	NA
rs141117375	T	C	T	C	-0.1519	-0.300249	0.0364	0.0155303	FALSE	FALSE	FALSE	SOC	11	62526837	AHNAK	0.137503	0.202166	SOC	TRUE	reported	GCST90274791	11	62294309	0.0331	4.45e-06	14286	FLT3LG	TRUE	reported	0.00169497	21.0567	0.0364	14,734 European ancestry individuals	2	TRUE	NA
rs144317085	A	T	A	T	0.2206	-0.0226223	0.9647	0.9421	FALSE	TRUE	FALSE	SOC	4	104884951	TET2	0.829876	0.105288	SOC	TRUE	reported	GCST90274791	4	105806108	0.0324	9.85e-12	14722	FLT3LG	TRUE	reported	0.0037234	46.3501	0.0353	14,734 European ancestry individuals	2	TRUE	NA
rs17272847	A	G	A	G	0.1179	-0.0375164	0.0907	0.122755	FALSE	FALSE	FALSE	SOC	19	49476141	CTD-3148I10.9,FLT3LG	0.617597	0.0751442	SOC	TRUE	reported	GCST90274791	19	49979398	0.022	8.36e-08	13222	FLT3LG	TRUE	reported	0.00231002	28.7152	0.0907	14,734 European ancestry individuals	2	TRUE	NA
rs185979634	T	C	T	C	0.1483	0.019304	0.9513	0.98388	FALSE	FALSE	FALSE	SOC	10	99643566	ENTPD7	0.920973	0.194581	SOC	TRUE	reported	GCST90274791	10	101403323	0.0306	1.26e-06	12847	FLT3LG	TRUE	reported	0.00188998	23.4839	0.0487	14,734 European ancestry individuals	2	TRUE	NA
rs1866051	T	C	T	C	-0.0746	0.0430576	0.4771	0.443163	FALSE	FALSE	FALSE	SOC	2	65375015	SPRED2	0.380889	0.0491379	SOC	TRUE	reported	GCST90274791	2	65602149	0.0115	8.76e-11	14732	FLT3LG	TRUE	reported	0.00338103	42.0738	0.4771	14,734 European ancestry individuals	2	TRUE	NA
rs186975	C	G	C	G	0.0554	-0.00700329	0.382	0.355965	FALSE	TRUE	FALSE	SOC	2	8302606	ID2	0.891361	0.0512752	SOC	TRUE	reported	GCST90274791	2	8442736	0.0119	3.23e-06	14703	FLT3LG	TRUE	reported	0.00174424	21.6698	0.382	14,734 European ancestry individuals	2	TRUE	NA
rs192857133	T	C	T	C	0.1812	-0.221618	0.026	0.0178194	FALSE	FALSE	FALSE	SOC	9	243950	DOCK8	0.239118	0.188259	SOC	TRUE	reported	GCST90274791	9	243950	0.0386	2.68e-06	14727	FLT3LG	TRUE	reported	0.00177341	22.0329	0.026	14,734 European ancestry individuals	2	TRUE	NA
rs218265	T	C	T	C	0.0833	-0.0634498	0.8361	0.835309	FALSE	FALSE	FALSE	SOC	4	54542832	KIT	0.337496	0.0661538	SOC	TRUE	reported	GCST90274791	4	55408999	0.016	1.93e-07	14731	FLT3LG	TRUE	reported	0.00218042	27.1007	0.1639	14,734 European ancestry individuals	2	TRUE	NA
rs28533776	A	G	A	G	-0.0749	-0.0266494	0.1924	0.163267	FALSE	FALSE	FALSE	SOC	7	3875124	SDK1	0.686387	0.0660025	SOC	TRUE	reported	GCST90274791	7	3914756	0.0147	3.48e-07	14731	FLT3LG	TRUE	reported	0.00208862	25.9573	0.1924	14,734 European ancestry individuals	2	TRUE	NA
rs55633025	A	G	A	G	0.0725	-0.0610591	0.4738	0.454966	FALSE	FALSE	FALSE	SOC	1	159921179	TAGLN2	0.213335	0.0490652	SOC	TRUE	reported	GCST90274791	1	159890969	0.0129	1.91e-08	12404	FLT3LG	TRUE	reported	0.00253998	31.581	0.4738	14,734 European ancestry individuals	2	TRUE	NA
rs57191857	A	G	A	G	-0.1429	0.19987	0.9571	0.972336	FALSE	FALSE	FALSE	SOC	9	10640144	PTPRD	0.175437	0.147512	SOC	TRUE	reported	GCST90274791	9	10640144	0.0299	1.76e-06	14734	FLT3LG	TRUE	reported	0.00183807	22.8377	0.0429	14,734 European ancestry individuals	2	TRUE	NA
rs61792394	A	G	A	G	-0.1569	0.21321	0.9624	0.962521	FALSE	FALSE	FALSE	SOC	3	171133263	TNIK	0.103279	0.130871	SOC	TRUE	reported	GCST90274791	3	170851052	0.0338	3.45e-06	14286	FLT3LG	TRUE	reported	0.00173419	21.5448	0.0376	14,734 European ancestry individuals	2	TRUE	NA
rs6453962	T	C	T	C	-0.0559	-0.00818721	0.4699	0.523242	FALSE	FALSE	FALSE	SOC	6	77197638	HTR1B	0.867319	0.0490063	SOC	TRUE	reported	GCST90274791	6	77907355	0.0117	1.77e-06	14732	FLT3LG	TRUE	reported	0.00183693	22.8235	0.4699	14,734 European ancestry individuals	2	TRUE	NA
rs6925032	A	C	A	C	0.0676	0.096814	0.326	0.239319	FALSE	FALSE	FALSE	SOC	6	90298308	BACH2	0.0910395	0.0572883	SOC	TRUE	reported	GCST90274791	6	91008027	0.0128	1.28e-07	14286	FLT3LG	TRUE	reported	0.00224355	27.8871	0.326	14,734 European ancestry individuals	2	TRUE	NA
rs72681653	A	G	A	G	0.1302	0.0900721	0.9447	0.964755	FALSE	FALSE	FALSE	SOC	14	50690016	SAV1	0.504252	0.134876	SOC	TRUE	reported	GCST90274791	14	51156734	0.0266	9.84e-07	14734	FLT3LG	TRUE	reported	0.00192779	23.9546	0.0553	14,734 European ancestry individuals	2	TRUE	NA
rs73000965	A	T	A	T	0.0588	0.0553139	0.3111	0.378268	FALSE	TRUE	FALSE	SOC	11	114111599	ZBTB16	0.275197	0.0506921	SOC	TRUE	reported	GCST90274791	11	113982321	0.0125	2.55e-06	14731	FLT3LG	TRUE	reported	0.00178073	22.124	0.3111	14,734 European ancestry individuals	2	TRUE	NA
rs7624160	T	G	T	G	-0.1061	-0.00465878	0.6093	0.614039	FALSE	FALSE	FALSE	SOC	3	128663043	RPN1	0.926202	0.0502975	SOC	TRUE	reported	GCST90274791	3	128381886	0.0119	4.84e-19	14719	FLT3LG	TRUE	reported	0.00636797	79.4816	0.3907	14,734 European ancestry individuals	2	TRUE	NA
rs7625643	A	G	A	G	0.0611	0.0261674	0.5605	0.542565	FALSE	FALSE	FALSE	SOC	3	141431184	ZBTB38	0.595366	0.0492723	SOC	TRUE	reported	GCST90274791	3	141150026	0.0129	2.18e-06	12404	FLT3LG	TRUE	reported	0.00180533	22.4302	0.4395	14,734 European ancestry individuals	2	TRUE	NA
rs76428106	T	C	T	C	-1.1019	0.316677	0.9832	0.987352	FALSE	FALSE	FALSE	SOC	13	28029870	FLT3	0.158894	0.224785	SOC	TRUE	reported	GCST90274791	13	28604007	0.0524	3.59e-98	13799	FLT3LG	TRUE	reported	0.0344229	442.132	0.0168	14,734 European ancestry individuals	2	TRUE	NA
rs78429945	T	G	T	G	0.0884	-0.0411811	0.1818	0.277244	FALSE	FALSE	FALSE	SOC	20	31851495	DUSP15	0.449615	0.0544682	SOC	TRUE	reported	GCST90274791	20	30439298	0.016	3.29e-08	14286	FLT3LG	TRUE	reported	0.00245491	30.5207	0.1818	14,734 European ancestry individuals	2	TRUE	NA
rs9381118	T	C	T	C	0.0643	0.0311983	0.2577	0.225259	FALSE	FALSE	FALSE	SOC	6	42017698	CCND3	0.595561	0.0587765	SOC	TRUE	reported	GCST90274791	6	41985436	0.0136	2.27e-06	14285	FLT3LG	TRUE	reported	0.00179887	22.3498	0.2577	14,734 European ancestry individuals	2	TRUE	NA
rs9554186	A	T	A	T	0.0821	-0.0572334	0.3602	0.405576	FALSE	TRUE	FALSE	SOC	13	27881129	PDX1	0.252652	0.0500322	SOC	TRUE	reported	GCST90274791	13	28455266	0.0128	1.42e-10	14286	FLT3LG	TRUE	reported	0.00330572	41.1336	0.3602	14,734 European ancestry individuals	2	TRUE	NA
rs10191831	T	C	T	C	-0.0591	-0.0194145	0.4361	0.551979	FALSE	FALSE	FALSE	SOC	2	41637268	C2orf91	0.692614	0.049112	SOC	TRUE	reported	GCST90274785	2	41864408	0.0125	2.27e-06	12403	DNER	TRUE	reported	0.00179906	22.3504	0.4361	14,735 European ancestry individuals	2	TRUE	NA
rs10892466	C	G	C	G	0.0808	0.0337238	0.1236	0.114437	FALSE	TRUE	FALSE	SOC	11	119790608	NECTIN1	0.662412	0.0772445	SOC	TRUE	reported	GCST90274785	11	119661317	0.0175	3.89e-06	14732	DNER	TRUE	reported	0.00171583	21.3146	0.1236	14,735 European ancestry individuals	2	TRUE	NA
rs1133851	A	G	A	G	-0.0664	0.00782969	0.2533	0.231327	FALSE	FALSE	FALSE	SOC	18	3722038	DLGAP1	0.894429	0.0590022	SOC	TRUE	reported	GCST90274785	18	3722038	0.0142	2.92e-06	14286	DNER	TRUE	reported	0.00175982	21.862	0.2533	14,735 European ancestry individuals	2	TRUE	NA
rs117343254	C	G	C	G	-0.1281	-0.135593	0.942	0.92421	FALSE	TRUE	FALSE	SOC	7	152688584	XRCC2	0.145154	0.0930718	SOC	TRUE	reported	GCST90274785	7	152385669	0.0274	2.94e-06	14287	DNER	TRUE	reported	0.00175916	21.8538	0.058	14,735 European ancestry individuals	2	TRUE	NA
rs13107325	T	C	T	C	0.1066	0.00687855	0.0697	0.0137499	FALSE	FALSE	FALSE	SOC	4	102267552	SLC39A8	0.974188	0.212591	SOC	TRUE	reported	GCST90274785	4	103188709	0.0233	4.76e-06	14732	DNER	TRUE	reported	0.00168478	20.9282	0.0697	14,735 European ancestry individuals	2	TRUE	NA
rs194746	T	C	T	C	0.0528	-0.00880915	0.4849	0.509441	FALSE	FALSE	FALSE	SOC	14	68816170	ZFP36L1	0.856718	0.0487896	SOC	TRUE	reported	GCST90274785	14	69282887	0.0112	2.43e-06	14723	DNER	TRUE	reported	0.00178866	22.2209	0.4849	14,735 European ancestry individuals	2	TRUE	NA
rs207671	A	G	A	G	0.1016	0.00703753	0.5359	0.57782	FALSE	FALSE	FALSE	SOC	2	229391870	DNER	0.886958	0.0495061	SOC	TRUE	reported	GCST90274785	2	230256586	0.0117	3.83e-18	14287	DNER	TRUE	reported	0.00604305	75.3955	0.4641	14,735 European ancestry individuals	2	TRUE	NA
rs2837988	A	C	A	C	0.0576	0.0330442	0.3578	0.324695	FALSE	FALSE	FALSE	SOC	21	41247617	BACE2	0.526121	0.0521254	SOC	TRUE	reported	GCST90274785	21	42619544	0.0118	1.05e-06	14733	DNER	TRUE	reported	0.00191744	23.8238	0.3578	14,735 European ancestry individuals	2	TRUE	NA
rs28689968	T	C	T	C	0.0918	0.0366333	0.1074	0.165107	FALSE	FALSE	FALSE	SOC	17	49169895	B4GALNT2	0.576749	0.0656347	SOC	TRUE	reported	GCST90274785	17	47247257	0.0184	6.07e-07	14733	DNER	TRUE	reported	0.00200287	24.8874	0.1074	14,735 European ancestry individuals	2	TRUE	NA
rs35032874	T	G	T	G	0.132	0.0640131	0.7027	0.674349	FALSE	FALSE	FALSE	SOC	2	229444644	DNER	0.223275	0.0525618	SOC	TRUE	reported	GCST90274785	2	230309360	0.0132	1.52e-23	14287	DNER	TRUE	reported	0.00799808	99.9839	0.2973	14,735 European ancestry individuals	2	TRUE	NA
rs62193248	A	T	A	T	0.213	0.0446822	0.6507	0.716466	FALSE	TRUE	FALSE	SOC	2	229732201	DNER	0.411897	0.0544534	SOC	TRUE	reported	GCST90274785	2	230596917	0.0123	3.5e-67	14287	DNER	TRUE	reported	0.0236073	299.833	0.3493	14,735 European ancestry individuals	2	TRUE	NA
rs6517655	C	G	C	G	0.0757	0.0445824	0.289	0.280091	FALSE	TRUE	FALSE	SOC	21	41164319	BACE2	0.412652	0.0544194	SOC	TRUE	reported	GCST90274785	21	42536246	0.0129	4.41e-09	14287	DNER	TRUE	reported	0.00276874	34.4304	0.289	14,735 European ancestry individuals	2	TRUE	NA
rs75685422	T	C	T	C	0.0879	0.0282447	0.1139	0.0866698	FALSE	FALSE	FALSE	SOC	14	95286329	CLMN	0.748009	0.0879173	SOC	TRUE	reported	GCST90274785	14	95752666	0.0186	2.29e-06	14287	DNER	TRUE	reported	0.0017974	22.3296	0.1139	14,735 European ancestry individuals	2	TRUE	NA
rs9289590	T	C	T	C	-0.0652	0.0227953	0.7033	0.75536	FALSE	FALSE	FALSE	SOC	3	139920275	CLSTN2	0.688098	0.056784	SOC	TRUE	reported	GCST90274785	3	139639117	0.0142	4.4e-06	12404	DNER	TRUE	reported	0.00169689	21.0789	0.2967	14,735 European ancestry individuals	2	TRUE	NA
rs9967959	T	G	T	G	0.0718	-0.0244833	0.1718	0.160331	FALSE	FALSE	FALSE	SOC	21	26729660	ADAMTS1	0.714458	0.0669173	SOC	TRUE	reported	GCST90274785	21	28101979	0.0152	2.32e-06	14731	DNER	TRUE	reported	0.00179579	22.3096	0.1718	14,735 European ancestry individuals	2	TRUE	NA
rs10207134	T	C	T	C	-0.0996	0.0603603	0.326	0.228439	FALSE	FALSE	FALSE	SOC	2	227797112	CCL20	0.300116	0.0582525	SOC	TRUE	reported	GCST90274766	2	228661828	0.0128	7.18e-15	14287	CCL20	TRUE	reported	0.00422008	60.5394	0.326	14,736 European ancestry individuals	2	TRUE	NA
rs10837780	T	C	T	C	0.1191	-0.0618076	0.9413	0.944535	FALSE	FALSE	FALSE	SOC	11	42121237	LRRC4C	0.563492	0.106996	SOC	TRUE	reported	GCST90274766	11	42142787	0.026	4.63e-06	14288	CCL20	TRUE	reported	0.00146656	20.9805	0.0587	14,736 European ancestry individuals	2	TRUE	NA
rs111674022	T	C	T	C	-0.0953	-0.0568085	0.0967	0.0903993	FALSE	FALSE	FALSE	SOC	1	238442722	MTRNR2L11	0.504444	0.0851046	SOC	TRUE	reported	GCST90274766	1	238606022	0.0208	4.61e-06	14288	CCL20	TRUE	reported	0.00146717	20.9893	0.0967	14,736 European ancestry individuals	2	TRUE	NA
rs11242693	T	C	T	C	0.0637	-0.0461181	0.3674	0.43352	FALSE	FALSE	FALSE	SOC	6	1447955	FOXF2	0.350692	0.0494167	SOC	TRUE	reported	GCST90274766	6	1448190	0.0135	2.38e-06	12404	CCL20	TRUE	reported	0.00155594	22.2613	0.3674	14,736 European ancestry individuals	2	TRUE	NA
rs1129474	T	C	T	C	0.0573	0.0196126	0.5396	0.548202	FALSE	FALSE	FALSE	SOC	8	22727205	PEBP4	0.689754	0.0491309	SOC	TRUE	reported	GCST90274766	8	22584718	0.012	1.8e-06	14288	CCL20	TRUE	reported	0.00159336	22.7974	0.4604	14,736 European ancestry individuals	2	TRUE	NA
rs11582772	T	C	T	C	0.2585	-0.172256	0.9859	0.9955	FALSE	FALSE	FALSE	SOC	1	31794961	SPOCD1	0.638056	0.366176	SOC	TRUE	reported	GCST90274766	1	32260562	0.0548	2.39e-06	14243	CCL20	TRUE	reported	0.00155505	22.2484	0.0141	14,736 European ancestry individuals	2	TRUE	NA
rs117753190	C	G	C	G	-0.185	0.302991	0.9688	0.989487	FALSE	TRUE	FALSE	SOC	17	69140184	ABCA6	0.217416	0.24565	SOC	TRUE	reported	GCST90274766	17	67136325	0.0359	2.56e-07	14243	CCL20	TRUE	reported	0.00185527	26.5518	0.0312	14,736 European ancestry individuals	2	TRUE	NA
rs117900576	C	G	C	G	-0.2256	0.138863	0.9694	0.989892	FALSE	TRUE	FALSE	SOC	17	74765056	SLC9A3R1	0.581201	0.251731	SOC	TRUE	reported	GCST90274766	17	72761195	0.0429	1.45e-07	13224	CCL20	TRUE	reported	0.00193189	27.6505	0.0306	14,736 European ancestry individuals	2	TRUE	NA
rs13049624	A	G	A	G	-0.1315	0.0799006	0.9476	0.928681	FALSE	FALSE	FALSE	SOC	21	42584892	SLC37A1	0.401205	0.0951797	SOC	TRUE	reported	GCST90274766	21	44005002	0.0276	1.89e-06	14288	CCL20	TRUE	reported	0.00158636	22.6972	0.0524	14,736 European ancestry individuals	2	TRUE	NA
rs151092565	T	C	T	C	-0.1512	0.176192	0.0376	0.0248001	FALSE	FALSE	FALSE	SOC	14	94159206	PPP4R4	0.262938	0.157388	SOC	TRUE	reported	GCST90274766	14	94625543	0.0328	4.03e-06	14728	CCL20	TRUE	reported	0.00148515	21.2469	0.0376	14,736 European ancestry individuals	2	TRUE	NA
rs2003431	A	T	A	T	-0.1602	-0.0502909	0.0632	0.047875	FALSE	TRUE	FALSE	SOC	14	106326275	IGHV4-28	0.669028	0.117644	SOC	TRUE	reported	GCST90274766	14	106782532	0.0344	3.21e-06	9786	CCL20	TRUE	reported	0.00151568	21.6844	0.0632	14,736 European ancestry individuals	2	TRUE	NA
rs2796032	T	C	T	C	0.0636	0.0523896	0.3159	0.319912	FALSE	FALSE	FALSE	SOC	9	112757624	SNX30	0.315878	0.0522348	SOC	TRUE	reported	GCST90274766	9	115519904	0.0127	5.5e-07	14718	CCL20	TRUE	reported	0.00175228	25.0753	0.3159	14,736 European ancestry individuals	2	TRUE	NA
rs35833676	T	C	T	C	0.0804	0.149378	0.1452	0.125002	FALSE	FALSE	FALSE	SOC	21	31588943	TIAM1	0.0433351	0.0739321	SOC	TRUE	reported	GCST90274766	21	32961256	0.0166	1.28e-06	14732	CCL20	TRUE	reported	0.00163924	23.455	0.1452	14,736 European ancestry individuals	2	TRUE	NA
rs41302923	A	G	A	G	0.1939	0.0357881	0.9774	0.97292	FALSE	FALSE	FALSE	SOC	10	126004910	FANK1	0.813611	0.151793	SOC	TRUE	reported	GCST90274766	10	127693479	0.0414	2.82e-06	14726	CCL20	TRUE	reported	0.00153302	21.9328	0.0226	14,736 European ancestry individuals	2	TRUE	NA
rs4981022	A	G	A	G	0.0635	0.0173038	0.6933	0.683087	FALSE	FALSE	FALSE	SOC	12	103756096	STAB2	0.743252	0.0528281	SOC	TRUE	reported	GCST90274766	12	104149874	0.0128	7.02e-07	14721	CCL20	TRUE	reported	0.00171965	24.6075	0.3067	14,736 European ancestry individuals	2	TRUE	NA
rs5769672	T	G	T	G	-0.1184	0.331027	0.9406	0.980016	FALSE	FALSE	FALSE	SOC	22	49484105	BRD1	0.0581674	0.174737	SOC	TRUE	reported	GCST90274766	22	49877754	0.0257	4.09e-06	14732	CCL20	TRUE	reported	0.00148338	21.2215	0.0594	14,736 European ancestry individuals	2	TRUE	NA
rs6420556	T	C	T	C	-0.0736	-0.0129436	0.1755	0.178029	FALSE	FALSE	FALSE	SOC	18	58820374	ZNF532	0.838914	0.0636727	SOC	TRUE	reported	GCST90274766	18	56487606	0.0158	3.19e-06	14288	CCL20	TRUE	reported	0.0015165	21.696	0.1755	14,736 European ancestry individuals	2	TRUE	NA
rs6498926	A	T	A	T	0.0616	0.0749279	0.3426	0.355708	FALSE	TRUE	FALSE	SOC	16	63761918	CDH11	0.142747	0.0511231	SOC	TRUE	reported	GCST90274766	16	63795822	0.0134	4.29e-06	12844	CCL20	TRUE	reported	0.00147696	21.1296	0.3426	14,736 European ancestry individuals	2	TRUE	NA
rs73072893	A	G	A	G	0.2057	-0.365807	0.9739	0.966067	FALSE	FALSE	FALSE	SOC	12	19504606	AEBP2	0.00206938	0.118765	SOC	TRUE	reported	GCST90274766	12	19657540	0.0422	1.09e-06	13230	CCL20	TRUE	reported	0.00166028	23.7565	0.0261	14,736 European ancestry individuals	2	TRUE	NA
rs742493	T	C	T	C	0.1459	-0.0353756	0.883	0.903388	FALSE	FALSE	FALSE	SOC	6	41030428	UNC5CL	0.668036	0.0824906	SOC	TRUE	reported	GCST90274766	6	40998167	0.0185	3.11e-15	14735	CCL20	TRUE	reported	0.00433451	62.188	0.117	14,736 European ancestry individuals	2	TRUE	NA
rs9274623	T	G	T	G	-0.076	0.0675794	0.215	0.140985	FALSE	FALSE	FALSE	SOC	6	32668221	HLA-DQB1	0.334648	0.0700455	SOC	TRUE	reported	GCST90274766	6	32635998	0.0148	2.82e-07	14288	CCL20	TRUE	reported	0.00184231	26.3659	0.215	14,736 European ancestry individuals	2	TRUE	NA
rs10211598	T	C	T	C	-0.0628	-0.0348569	0.6354	0.588193	FALSE	FALSE	FALSE	SOC	2	136309031	CXCR4	0.482948	0.0496841	SOC	TRUE	reported	GCST90274842	2	137066601	0.0137	4.56e-06	11770	LIGHT	TRUE	reported	0.00178208	21.009	0.3646	11,793 European ancestry individuals	2	TRUE	NA
rs11085155	A	G	A	G	-0.0811	-0.0645861	0.1772	0.216573	FALSE	FALSE	FALSE	SOC	19	5968677	RANBP3	0.276834	0.0593917	SOC	TRUE	reported	GCST90274842	19	5968688	0.0176	4.07e-06	11774	LIGHT	TRUE	reported	0.00180077	21.2296	0.1772	11,793 European ancestry individuals	2	TRUE	NA
rs11105725	T	C	T	C	-0.0683	-0.0677917	0.3338	0.296405	FALSE	FALSE	FALSE	SOC	12	90651947	CCER1	0.20883	0.0539404	SOC	TRUE	reported	GCST90274842	12	91045724	0.0147	3.38e-06	11345	LIGHT	TRUE	reported	0.00183077	21.584	0.3338	11,793 European ancestry individuals	2	TRUE	NA
rs11569551	A	G	A	G	0.2584	-0.132251	0.0429	0.0552727	FALSE	FALSE	FALSE	SOC	19	6682862	C3	0.218937	0.107577	SOC	TRUE	reported	GCST90274842	19	6682873	0.0327	2.74e-15	11793	LIGHT	TRUE	reported	0.00527734	62.4332	0.0429	11,793 European ancestry individuals	2	TRUE	NA
rs115950744	A	G	A	G	-0.2574	0.391617	0.0213	0.0106863	FALSE	FALSE	FALSE	SOC	6	56924099	DST	0.107752	0.243485	SOC	TRUE	reported	GCST90274842	6	56788897	0.0506	3.64e-07	11302	LIGHT	TRUE	reported	0.00219374	25.8727	0.0213	11,793 European ancestry individuals	2	TRUE	NA
rs117442125	A	T	A	T	0.1692	-0.0654624	0.9583	0.950381	FALSE	TRUE	FALSE	SOC	7	28857209	CREB5	0.563055	0.113196	SOC	TRUE	reported	GCST90274842	7	28896826	0.0364	3.35e-06	11345	LIGHT	TRUE	reported	0.00183242	21.6035	0.0417	11,793 European ancestry individuals	2	TRUE	NA
rs11950562	A	C	A	C	0.0785	-0.0303191	0.5494	0.659207	FALSE	FALSE	FALSE	SOC	5	132316836	SLC22A4	0.557765	0.0517246	SOC	TRUE	reported	GCST90274842	5	131652529	0.0132	2.73e-09	11793	LIGHT	TRUE	reported	0.00299579	35.3604	0.4506	11,793 European ancestry individuals	2	TRUE	NA
rs1461044	T	C	T	C	-0.1519	0.0783522	0.0635	0.0533032	FALSE	FALSE	FALSE	SOC	12	74532023	ATXN7L3B	0.466068	0.107495	SOC	TRUE	reported	GCST90274842	12	74925803	0.0316	1.53e-06	11792	LIGHT	TRUE	reported	0.00195936	23.103	0.0635	11,793 European ancestry individuals	2	TRUE	NA
rs147119146	A	C	A	C	-0.2421	-0.0744225	0.0299	0.0327969	FALSE	FALSE	FALSE	SOC	4	124788624	ANKRD50	0.588195	0.137449	SOC	TRUE	reported	GCST90274842	4	125709779	0.0498	1.17e-06	11788	LIGHT	TRUE	reported	0.00200393	23.6296	0.0299	11,793 European ancestry individuals	2	TRUE	NA
rs2738591	T	C	T	C	-0.063	-0.0499446	0.5474	0.50797	FALSE	FALSE	FALSE	SOC	16	78647958	WWOX	0.308439	0.0490372	SOC	TRUE	reported	GCST90274842	16	78681855	0.0133	2.17e-06	11789	LIGHT	TRUE	reported	0.00190272	22.4339	0.4526	11,793 European ancestry individuals	2	TRUE	NA
rs344560	T	C	T	C	-0.4894	0.0564204	0.0625	0.056755	FALSE	FALSE	FALSE	SOC	19	6665009	TNFSF14	0.592977	0.105552	SOC	TRUE	reported	GCST90274842	19	6665020	0.0273	7.29e-72	11793	LIGHT	TRUE	reported	0.0265783	321.313	0.0625	11,793 European ancestry individuals	2	TRUE	NA
rs34925583	C	G	C	G	-0.0698	0.0437165	0.2595	0.236787	FALSE	TRUE	FALSE	SOC	18	14002437	ZNF519	0.446311	0.0574024	SOC	TRUE	reported	GCST90274842	18	14002436	0.0152	4.39e-06	11345	LIGHT	TRUE	reported	0.00178842	21.0838	0.2595	11,793 European ancestry individuals	2	TRUE	NA
rs4772260	T	C	T	C	0.0619	-0.108447	0.5736	0.540137	FALSE	FALSE	FALSE	SOC	13	99993469	ZIC2	0.0272333	0.049112	SOC	TRUE	reported	GCST90274842	13	100645723	0.0135	4.54e-06	11790	LIGHT	TRUE	reported	0.00178304	21.0204	0.4264	11,793 European ancestry individuals	2	TRUE	NA
rs59801342	A	G	A	G	0.229	0.101229	0.024	0.0181817	FALSE	FALSE	FALSE	SOC	9	129670182	PRRX2	0.578827	0.182362	SOC	TRUE	reported	GCST90274842	9	132432461	0.0497	4.07e-06	10721	LIGHT	TRUE	reported	0.00180052	21.2268	0.024	11,793 European ancestry individuals	2	TRUE	NA
rs74600570	T	C	T	C	-0.2255	0.279252	0.0287	0.036172	FALSE	FALSE	FALSE	SOC	15	79171636	RASGRF1	0.03708	0.133941	SOC	TRUE	reported	GCST90274842	15	79463978	0.0472	1.77e-06	11778	LIGHT	TRUE	reported	0.00193549	22.821	0.0287	11,793 European ancestry individuals	2	TRUE	NA
rs76778362	C	G	C	G	-0.2117	0.258205	0.0273	0.00571829	FALSE	TRUE	FALSE	SOC	5	39861840	DAB2	0.429694	0.32696	SOC	TRUE	reported	GCST90274842	5	39861942	0.043	8.51e-07	11791	LIGHT	TRUE	reported	0.00205511	24.2343	0.0273	11,793 European ancestry individuals	2	TRUE	NA
rs7688836	A	G	A	G	-0.0818	0.0489884	0.2019	0.212535	FALSE	FALSE	FALSE	SOC	4	93848535	ATOH1	0.415036	0.0601038	SOC	TRUE	reported	GCST90274842	4	94769686	0.0166	8.32e-07	11791	LIGHT	TRUE	reported	0.00205882	24.2782	0.2019	11,793 European ancestry individuals	2	TRUE	NA
rs78336300	A	C	A	C	0.2392	0.0180906	0.0209	0.00614634	FALSE	FALSE	FALSE	SOC	8	27559009	EPHX2	0.955275	0.322565	SOC	TRUE	reported	GCST90274842	8	27416526	0.0522	4.6e-06	10917	LIGHT	TRUE	reported	0.00178086	20.9946	0.0209	11,793 European ancestry individuals	2	TRUE	NA
rs79233212	A	G	A	G	-0.2358	0.32879	0.023	0.0172189	FALSE	FALSE	FALSE	SOC	8	98624375	STK3	0.0831457	0.189754	SOC	TRUE	reported	GCST90274842	8	99636603	0.0506	3.16e-06	11345	LIGHT	TRUE	reported	0.00184166	21.7126	0.023	11,793 European ancestry individuals	2	TRUE	NA
rs79791117	T	C	T	C	-0.2336	0.0910621	0.9787	0.989396	FALSE	FALSE	FALSE	SOC	10	109386856	XPNPEP1	0.711114	0.245874	SOC	TRUE	reported	GCST90274842	10	111146614	0.0511	4.84e-06	10903	LIGHT	TRUE	reported	0.00177238	20.8944	0.0213	11,793 European ancestry individuals	2	TRUE	NA
rs9295562	T	C	T	C	-0.0651	-0.0633541	0.3144	0.295715	FALSE	FALSE	FALSE	SOC	6	22713422	HDGFL1	0.238841	0.0537861	SOC	TRUE	reported	GCST90274842	6	22713651	0.0141	3.89e-06	11771	LIGHT	TRUE	reported	0.00180785	21.3133	0.3144	11,793 European ancestry individuals	2	TRUE	NA
rs9962377	T	C	T	C	-0.0905	0.0522037	0.1483	0.0901035	FALSE	FALSE	FALSE	SOC	18	72438296	CBLN2	0.538969	0.0849707	SOC	TRUE	reported	GCST90274842	18	70105531	0.0186	1.14e-06	11793	LIGHT	TRUE	reported	0.00200735	23.67	0.1483	11,793 European ancestry individuals	2	TRUE	NA
rs10212190	A	T	A	T	0.0727	-0.0107702	0.6151	0.603024	FALSE	TRUE	FALSE	SOC	3	187013369	ST6GAL1	0.829414	0.0499888	SOC	TRUE	reported	GCST90274835	3	186731157	0.0121	1.88e-09	14285	SLAM	TRUE	reported	0.0025207	36.0942	0.3849	14,734 European ancestry individuals	2	TRUE	NA
rs10499604	T	C	T	C	0.058	0.0684505	0.3266	0.312376	FALSE	FALSE	FALSE	SOC	7	38586962	AMPH	0.193459	0.0526374	SOC	TRUE	reported	GCST90274835	7	38626562	0.0125	3.48e-06	14730	SLAM	TRUE	reported	0.00150488	21.5266	0.3266	14,734 European ancestry individuals	2	TRUE	NA
rs111865527	T	C	T	C	0.2712	-0.0595564	0.9863	0.98476	FALSE	FALSE	FALSE	SOC	13	26161910	RNF6	0.764784	0.199049	SOC	TRUE	reported	GCST90274835	13	26736047	0.0569	1.88e-06	14244	SLAM	TRUE	reported	0.00158776	22.714	0.0137	14,734 European ancestry individuals	2	TRUE	NA
rs112742549	T	C	T	C	0.2421	0.0074116	0.9791	0.991982	FALSE	FALSE	FALSE	SOC	13	106987074	FAM155A	0.978894	0.280158	SOC	TRUE	reported	GCST90274835	13	107639422	0.0506	1.71e-06	13499	SLAM	TRUE	reported	0.00159997	22.889	0.0209	14,734 European ancestry individuals	2	TRUE	NA
rs12058421	A	C	A	C	-0.1256	0.0240372	0.1616	0.165998	FALSE	FALSE	FALSE	SOC	1	160611362	SLAMF1	0.716516	0.0661963	SOC	TRUE	reported	GCST90274835	1	160581152	0.0159	2.8e-15	14731	SLAM	TRUE	reported	0.00434922	62.3913	0.1616	14,734 European ancestry individuals	2	TRUE	NA
rs13014154	A	G	A	G	-0.0612	0.00279459	0.3695	0.357859	FALSE	FALSE	FALSE	SOC	2	62348308	B3GNT2	0.956365	0.0510751	SOC	TRUE	reported	GCST90274835	2	62575443	0.0123	6.5e-07	14285	SLAM	TRUE	reported	0.00173006	24.7532	0.3695	14,734 European ancestry individuals	2	TRUE	NA
rs13147502	A	G	A	G	-0.0609	-0.0351562	0.5964	0.537761	FALSE	FALSE	FALSE	SOC	4	105222640	TET2	0.474674	0.0491767	SOC	TRUE	reported	GCST90274835	4	106143797	0.0127	1.62e-06	12843	SLAM	TRUE	reported	0.00160712	22.9914	0.4036	14,734 European ancestry individuals	2	TRUE	NA
rs138657007	A	G	A	G	-0.2863	0.583007	0.0181	0.00809399	FALSE	FALSE	FALSE	SOC	10	64331575	REEP3	0.0354046	0.277134	SOC	TRUE	reported	GCST90274835	10	66091335	0.0577	6.98e-07	12790	SLAM	TRUE	reported	0.00172053	24.6167	0.0181	14,734 European ancestry individuals	2	TRUE	NA
rs147616029	T	C	T	C	-0.0644	0.0277737	0.3774	0.370384	FALSE	FALSE	FALSE	SOC	14	87356582	GALC	0.583651	0.0506764	SOC	TRUE	reported	GCST90274835	14	87822926	0.0128	4.87e-07	12850	SLAM	TRUE	reported	0.0017689	25.3099	0.3774	14,734 European ancestry individuals	2	TRUE	NA
rs149092077	A	G	A	G	-0.3592	0.159542	0.9888	0.996523	FALSE	FALSE	FALSE	SOC	18	61566241	CDH20	0.701969	0.416926	SOC	TRUE	reported	GCST90274835	18	59233474	0.073	8.63e-07	11137	SLAM	TRUE	reported	0.00169204	24.2084	0.0112	14,734 European ancestry individuals	2	TRUE	NA
rs1609310	T	G	T	G	-0.0557	-0.00152755	0.5136	0.361547	FALSE	FALSE	FALSE	SOC	15	55002345	RSL24D1	0.976236	0.0512793	SOC	TRUE	reported	GCST90274835	15	55294543	0.012	3.46e-06	14286	SLAM	TRUE	reported	0.00150596	21.5421	0.4864	14,734 European ancestry individuals	2	TRUE	NA
rs17720330	C	G	C	G	-0.1982	-0.179701	0.0213	0.0184652	FALSE	TRUE	FALSE	SOC	9	76152581	PCSK5	0.320009	0.180706	SOC	TRUE	reported	GCST90274835	9	78767497	0.043	4.04e-06	14727	SLAM	TRUE	reported	0.00148506	21.2427	0.0213	14,734 European ancestry individuals	2	TRUE	NA
rs192245879	A	G	A	G	0.3328	0.380019	0.989	0.995631	FALSE	FALSE	FALSE	SOC	2	216046048	PECR	0.314913	0.378141	SOC	TRUE	reported	GCST90274835	2	216910771	0.0655	3.76e-07	13799	SLAM	TRUE	reported	0.00180393	25.8121	0.011	14,734 European ancestry individuals	2	TRUE	NA
rs2623960	T	C	T	C	0.0688	-0.0301045	0.2204	0.243383	FALSE	FALSE	FALSE	SOC	6	152572306	SYNE1	0.598053	0.0571024	SOC	TRUE	reported	GCST90274835	6	152893441	0.0143	1.5e-06	14286	SLAM	TRUE	reported	0.00161779	23.1443	0.2204	14,734 European ancestry individuals	2	TRUE	NA
rs2790462	T	C	T	C	-0.0747	0.00624776	0.2977	0.226605	FALSE	FALSE	FALSE	SOC	10	28584273	WAC	0.914851	0.0584331	SOC	TRUE	reported	GCST90274835	10	28873202	0.0126	3.06e-09	14733	SLAM	TRUE	reported	0.00245444	35.143	0.2977	14,734 European ancestry individuals	2	TRUE	NA
rs3184504	T	C	T	C	0.097	-0.00945129	0.4758	0.409416	FALSE	FALSE	FALSE	SOC	12	111446804	SH2B3	0.848967	0.0496297	SOC	TRUE	reported	GCST90274835	12	111884608	0.013	8.55e-14	11783	SLAM	TRUE	reported	0.00388228	55.6668	0.4758	14,734 European ancestry individuals	2	TRUE	NA
rs35271532	A	G	A	G	-0.1486	0.00401515	0.0449	0.0259501	FALSE	FALSE	FALSE	SOC	18	74676571	ZNF407	0.979222	0.154164	SOC	TRUE	reported	GCST90274835	18	72388527	0.0324	4.51e-06	14286	SLAM	TRUE	reported	0.00147038	21.0323	0.0449	14,734 European ancestry individuals	2	TRUE	NA
rs56244095	A	C	A	C	0.1013	0.0603379	0.2121	0.28233	FALSE	FALSE	FALSE	SOC	17	7160580	ASGR1	0.274275	0.0551903	SOC	TRUE	reported	GCST90274835	17	7063899	0.0156	8.38e-11	14286	SLAM	TRUE	reported	0.00294313	42.1608	0.2121	14,734 European ancestry individuals	2	TRUE	NA
rs73151926	T	C	T	C	0.1063	0.134798	0.0805	0.0512416	FALSE	FALSE	FALSE	SOC	22	22096812	IGLV8-61	0.231373	0.112629	SOC	TRUE	reported	GCST90274835	22	22451222	0.0229	3.45e-06	14286	SLAM	TRUE	reported	0.00150612	21.5444	0.0805	14,734 European ancestry individuals	2	TRUE	NA
rs73231041	C	G	C	G	-0.2791	-0.0770227	0.0148	0.00570759	FALSE	TRUE	FALSE	SOC	13	77707957	SLAIN1	0.819849	0.338205	SOC	TRUE	reported	GCST90274835	13	78282092	0.0598	3.05e-06	12735	SLAM	TRUE	reported	0.00152256	21.7799	0.0148	14,734 European ancestry individuals	2	TRUE	NA
rs7745783	T	C	T	C	-0.0589	0.0380417	0.4969	0.504098	FALSE	FALSE	FALSE	SOC	6	42494668	TRERF1	0.435861	0.0488213	SOC	TRUE	reported	GCST90274835	6	42462406	0.0119	7.44e-07	14286	SLAM	TRUE	reported	0.00171203	24.4949	0.4969	14,734 European ancestry individuals	2	TRUE	NA
rs79348253	A	G	A	G	-0.1585	-0.0258428	0.0447	0.0634988	FALSE	FALSE	FALSE	SOC	7	135132451	AGBL3,C7orf49	0.799492	0.101742	SOC	TRUE	reported	GCST90274835	7	134817203	0.0295	7.75e-08	14719	SLAM	TRUE	reported	0.00201678	28.8638	0.0447	14,734 European ancestry individuals	2	TRUE	NA
rs10233998	T	G	T	G	0.131	-0.114577	0.0604	0.0404755	FALSE	FALSE	FALSE	SOC	7	89431617	ZNF804B	0.359623	0.125073	SOC	TRUE	reported	GCST90274805	7	89060931	0.0286	4.64e-06	11785	IL-1A	TRUE	reported	0.00177709	20.9767	0.0604	11,788 European ancestry individuals	2	TRUE	NA
rs115494443	A	G	A	G	0.2658	-0.171838	0.0186	0.00984778	FALSE	FALSE	FALSE	SOC	1	116241509	MAB21L3	0.498558	0.253912	SOC	TRUE	reported	GCST90274805	1	116784131	0.0565	2.55e-06	10853	IL-1A	TRUE	reported	0.00187443	22.1279	0.0186	11,788 European ancestry individuals	2	TRUE	NA
rs115602471	T	C	T	C	0.2215	0.139844	0.0311	0.00382033	FALSE	FALSE	FALSE	SOC	2	170108340	UBR3	0.721016	0.391609	SOC	TRUE	reported	GCST90274805	2	170964850	0.0469	2.33e-06	11340	IL-1A	TRUE	reported	0.00188908	22.3012	0.0311	11,788 European ancestry individuals	2	TRUE	NA
rs117537822	T	C	T	C	0.2176	-0.0664404	0.9755	0.964773	FALSE	FALSE	FALSE	SOC	17	33746595	ASIC2	0.615676	0.132355	SOC	TRUE	reported	GCST90274805	17	32073614	0.0439	7.17e-07	11788	IL-1A	TRUE	reported	0.00208044	24.5649	0.0245	11,788 European ancestry individuals	2	TRUE	NA
rs11759846	A	G	A	G	-0.3263	0.052065	0.0799	0.0443327	FALSE	FALSE	FALSE	SOC	6	32618445	HLA-DQA1	0.660596	0.118574	SOC	TRUE	reported	GCST90274805	6	32586222	0.0266	1.36e-34	11788	IL-1A	TRUE	reported	0.0126076	150.452	0.0799	11,788 European ancestry individuals	2	TRUE	NA
rs11878153	A	G	A	G	0.1116	-0.17566	0.9015	0.854489	FALSE	FALSE	FALSE	SOC	18	308555	COLEC12	0.011563	0.0695627	SOC	TRUE	reported	GCST90274805	18	308555	0.0221	4.42e-07	11787	IL-1A	TRUE	reported	0.00215911	25.4959	0.0985	11,788 European ancestry individuals	2	TRUE	NA
rs12047801	T	C	T	C	0.0783	0.105124	0.174	0.114433	FALSE	FALSE	FALSE	SOC	1	104570782	AMY1C	0.171315	0.0768455	SOC	TRUE	reported	GCST90274805	1	105113404	0.0171	4.67e-06	11785	IL-1A	TRUE	reported	0.00177595	20.9632	0.174	11,788 European ancestry individuals	2	TRUE	NA
rs16886503	A	T	A	T	0.2438	-0.121652	0.9824	0.977726	FALSE	TRUE	FALSE	SOC	8	88731788	MMP16	0.460419	0.164804	SOC	TRUE	reported	GCST90274805	8	89744017	0.0524	3.28e-06	11786	IL-1A	TRUE	reported	0.00183349	21.6437	0.0176	11,788 European ancestry individuals	2	TRUE	NA
rs4767214	T	C	T	C	0.062	-0.0456056	0.5326	0.489569	FALSE	FALSE	FALSE	SOC	12	114101816	RBM19	0.349535	0.0487504	SOC	TRUE	reported	GCST90274805	12	114539621	0.013	1.85e-06	11772	IL-1A	TRUE	reported	0.00192633	22.7417	0.4674	11,788 European ancestry individuals	2	TRUE	NA
rs523604	A	G	A	G	0.0754	0.0529833	0.5264	0.466238	FALSE	FALSE	FALSE	SOC	11	118885029	CXCR5	0.283291	0.0493807	SOC	TRUE	reported	GCST90274805	11	118755738	0.0142	1.1e-07	10290	IL-1A	TRUE	reported	0.0023867	28.1898	0.4736	11,788 European ancestry individuals	2	TRUE	NA
rs7138836	A	T	A	T	-0.0982	0.0248044	0.1141	0.105265	FALSE	TRUE	FALSE	SOC	12	103499823	C12orf42	0.753852	0.0791045	SOC	TRUE	reported	GCST90274805	12	103893601	0.0207	2.1e-06	11775	IL-1A	TRUE	reported	0.00190601	22.5014	0.1141	11,788 European ancestry individuals	2	TRUE	NA
rs10234370	T	C	T	C	0.0582	0.0412865	0.6371	0.606362	FALSE	FALSE	FALSE	SOC	7	28446549	CREB5	0.410362	0.0501502	SOC	TRUE	reported	GCST90274815	7	28486167	0.0127	4.59e-06	14295	IL-6	TRUE	reported	0.00142254	20.9981	0.3629	14,743 European ancestry individuals	2	TRUE	NA
rs10977774	A	C	A	C	-0.3418	-0.0215433	0.9865	0.980698	FALSE	FALSE	FALSE	SOC	9	954741	DMRT1	0.904507	0.179572	SOC	TRUE	reported	GCST90274815	9	954741	0.0701	1.08e-06	12312	IL-6	TRUE	reported	0.0016101	23.7711	0.0135	14,743 European ancestry individuals	2	TRUE	NA
rs1346147	A	G	A	G	-0.0659	-0.0023846	0.7459	0.775121	FALSE	FALSE	FALSE	SOC	8	21403269	GFRA2	0.967584	0.0586786	SOC	TRUE	reported	GCST90274815	8	21260780	0.0135	1.05e-06	14295	IL-6	TRUE	reported	0.00161378	23.8256	0.2541	14,743 European ancestry individuals	2	TRUE	NA
rs17486819	T	G	T	G	0.0975	-0.0282295	0.9152	0.847508	FALSE	FALSE	FALSE	SOC	2	113114229	IL1RN	0.677857	0.0679592	SOC	TRUE	reported	GCST90274815	2	113871806	0.0211	3.82e-06	14739	IL-6	TRUE	reported	0.0014463	21.3494	0.0848	14,743 European ancestry individuals	2	TRUE	NA
rs185969953	T	G	T	G	-0.3427	-0.186931	0.0105	0.00411548	FALSE	FALSE	FALSE	SOC	13	68368479	PCDH9	0.6193	0.376237	SOC	TRUE	reported	GCST90274815	13	68942611	0.0682	5.04e-07	12934	IL-6	TRUE	reported	0.00170986	25.2465	0.0105	14,743 European ancestry individuals	2	TRUE	NA
rs187416244	T	C	T	C	-0.2244	1.04934	0.0182	0.00279654	FALSE	FALSE	FALSE	SOC	7	77163023	CCDC146	0.0209585	0.454509	SOC	TRUE	reported	GCST90274815	7	76792340	0.0469	1.71e-06	14726	IL-6	TRUE	reported	0.00155049	22.8898	0.0182	14,743 European ancestry individuals	2	TRUE	NA
rs2228145	A	C	A	C	-0.1684	-0.00327749	0.6128	0.701741	FALSE	FALSE	FALSE	SOC	1	154454494	IL6R	0.951102	0.0534459	SOC	TRUE	reported	GCST90274815	1	154426970	0.0119	1.83e-45	14742	IL-6	TRUE	reported	0.0134021	200.231	0.3872	14,743 European ancestry individuals	2	TRUE	NA
rs248536	T	G	T	G	-0.0671	0.0161529	0.2276	0.187911	FALSE	FALSE	FALSE	SOC	5	141767180	ARAP3	0.795816	0.0624228	SOC	TRUE	reported	GCST90274815	5	141146747	0.0143	2.7e-06	14295	IL-6	TRUE	reported	0.00149131	22.0148	0.2276	14,743 European ancestry individuals	2	TRUE	NA
rs10242459	A	G	A	G	0.0729	0.0360951	0.8219	0.845296	FALSE	FALSE	FALSE	SOC	7	3871648	SDK1	0.593212	0.06757	SOC	TRUE	reported	GCST90274765	7	3911280	0.0154	2.2e-06	14729	CCL19	TRUE	reported	0.00151908	22.4055	0.1781	14,736 European ancestry individuals	2	TRUE	NA
rs10496135	C	G	C	G	0.1856	-0.276739	0.9689	0.968143	FALSE	TRUE	FALSE	SOC	2	66413231	MEIS1	0.048167	0.140058	SOC	TRUE	reported	GCST90274765	2	66640363	0.0384	1.34e-06	14288	CCL19	TRUE	reported	0.00158355	23.3579	0.0311	14,736 European ancestry individuals	2	TRUE	NA
rs11574915	A	C	A	C	-0.1464	-0.037248	0.8639	0.846871	FALSE	FALSE	FALSE	SOC	9	34710087	CCL21	0.582831	0.0678156	SOC	TRUE	reported	GCST90274765	9	34710084	0.017	7.19e-18	14733	CCL19	TRUE	reported	0.00500991	74.1524	0.1361	14,736 European ancestry individuals	2	TRUE	NA
rs138108512	A	G	A	G	-0.2939	-0.32741	0.0119	0.00554935	FALSE	FALSE	FALSE	SOC	14	76388948	ESRRB	0.311704	0.323638	SOC	TRUE	reported	GCST90274765	14	76855291	0.0616	1.83e-06	13422	CCL19	TRUE	reported	0.0015431	22.7603	0.0119	14,736 European ancestry individuals	2	TRUE	NA
rs138440733	A	G	A	G	-0.1724	0.00544297	0.0585	0.0631854	FALSE	FALSE	FALSE	SOC	22	17250353	CECR1	0.958074	0.103537	SOC	TRUE	reported	GCST90274765	22	17731243	0.036	1.68e-06	12404	CCL19	TRUE	reported	0.00155461	22.9303	0.0585	14,736 European ancestry individuals	2	TRUE	NA
rs1415763	C	G	C	G	0.0757	0.0851963	0.1687	0.197106	FALSE	TRUE	FALSE	SOC	6	124706630	NKAIN2	0.166809	0.0616235	SOC	TRUE	reported	GCST90274765	6	125027776	0.0157	1.42e-06	14731	CCL19	TRUE	reported	0.00157592	23.2452	0.1687	14,736 European ancestry individuals	2	TRUE	NA
rs147708384	T	C	T	C	-0.2707	-0.21376	0.0151	0.00606564	FALSE	FALSE	FALSE	SOC	17	15015108	PMP22	0.499848	0.316809	SOC	TRUE	reported	GCST90274765	17	14918425	0.0574	2.4e-06	13801	CCL19	TRUE	reported	0.00150773	22.2379	0.0151	14,736 European ancestry individuals	2	TRUE	NA
rs34791102	A	G	A	G	0.1238	-0.19797	0.0534	0.027628	FALSE	FALSE	FALSE	SOC	9	35612981	CD72	0.186412	0.149833	SOC	TRUE	reported	GCST90274765	9	35612978	0.0265	2.99e-06	14735	CCL19	TRUE	reported	0.00147956	21.8218	0.0534	14,736 European ancestry individuals	2	TRUE	NA
rs3792790	A	C	A	C	0.0551	-0.102525	0.4736	0.454007	FALSE	FALSE	FALSE	SOC	5	151062610	TNIP1	0.0371501	0.0491939	SOC	TRUE	reported	GCST90274765	5	150442171	0.012	4.4e-06	14288	CCL19	TRUE	reported	0.00142938	21.0805	0.4736	14,736 European ancestry individuals	2	TRUE	NA
rs4554017	T	C	T	C	0.0596	-0.0389373	0.3904	0.438123	FALSE	FALSE	FALSE	SOC	4	144202871	GYPA	0.429065	0.0492384	SOC	TRUE	reported	GCST90274765	4	145124024	0.0122	1.03e-06	14288	CCL19	TRUE	reported	0.00161769	23.8624	0.3904	14,736 European ancestry individuals	2	TRUE	NA
rs4907572	A	G	A	G	-0.0671	-0.0549581	0.2653	0.281532	FALSE	FALSE	FALSE	SOC	13	112993007	MCF2L	0.310322	0.0541701	SOC	TRUE	reported	GCST90274765	13	113647321	0.0137	9.69e-07	14722	CCL19	TRUE	reported	0.00162601	23.9853	0.2653	14,736 European ancestry individuals	2	TRUE	NA
rs62292952	T	G	T	G	0.2346	-0.148844	0.8822	0.870264	FALSE	FALSE	FALSE	SOC	3	132481875	DNAJC13	0.0407493	0.0727462	SOC	TRUE	reported	GCST90274765	3	132200719	0.0185	7.53e-37	14728	CCL19	TRUE	reported	0.0108	160.788	0.1178	14,736 European ancestry individuals	2	TRUE	NA
rs6486995	A	T	A	T	-0.0697	-0.068353	0.2452	0.244916	FALSE	TRUE	FALSE	SOC	12	19661047	AEBP2	0.226757	0.0565482	SOC	TRUE	reported	GCST90274765	12	19813981	0.0135	2.43e-07	14735	CCL19	TRUE	reported	0.00180651	26.6526	0.2452	14,736 European ancestry individuals	2	TRUE	NA
rs6870560	T	C	T	C	0.0863	-0.0840414	0.8559	0.839919	FALSE	FALSE	FALSE	SOC	5	174760916	MSX2	0.208469	0.0668169	SOC	TRUE	reported	GCST90274765	5	174187919	0.0169	3.28e-07	14732	CCL19	TRUE	reported	0.00176729	26.0729	0.1441	14,736 European ancestry individuals	2	TRUE	NA
rs73257451	T	C	T	C	-0.3645	0.19081	0.989	0.978011	FALSE	FALSE	FALSE	SOC	8	60505571	RAB2A	0.249959	0.165857	SOC	TRUE	reported	GCST90274765	8	61418130	0.0756	1.43e-06	11337	CCL19	TRUE	reported	0.00157577	23.243	0.011	14,736 European ancestry individuals	2	TRUE	NA
rs74764632	A	T	A	T	0.1349	-0.0305087	0.9557	0.937332	FALSE	TRUE	FALSE	SOC	16	57266675	PLLP	0.762007	0.10074	SOC	TRUE	reported	GCST90274765	16	57300587	0.0294	4.47e-06	14734	CCL19	TRUE	reported	0.00142737	21.0509	0.0443	14,736 European ancestry individuals	2	TRUE	NA
rs7595241	C	G	C	G	0.0615	0.0103797	0.6941	0.650524	FALSE	TRUE	FALSE	SOC	2	7285344	RNF144A	0.840075	0.0514362	SOC	TRUE	reported	GCST90274765	2	7425475	0.013	2.24e-06	14288	CCL19	TRUE	reported	0.00151716	22.3771	0.3059	14,736 European ancestry individuals	2	TRUE	NA
rs79086127	T	C	T	C	-0.2096	-0.271061	0.0195	0.00489871	FALSE	FALSE	FALSE	SOC	4	122918108	NUDT6	0.443312	0.353582	SOC	TRUE	reported	GCST90274765	4	123839263	0.045	3.2e-06	14247	CCL19	TRUE	reported	0.00147077	21.6919	0.0195	14,736 European ancestry individuals	2	TRUE	NA
rs9469127	C	G	C	G	-0.4884	0.0582571	0.9365	0.902427	FALSE	TRUE	FALSE	SOC	6	32476316	HLA-DRA	0.482206	0.0828978	SOC	TRUE	reported	GCST90274765	6	32444093	0.0277	1.41e-69	14735	CCL19	TRUE	reported	0.0206703	310.837	0.0635	14,736 European ancestry individuals	2	TRUE	NA
rs1032417	C	G	C	G	-0.0858	0.0837141	0.1545	0.123386	FALSE	TRUE	FALSE	SOC	12	62251705	FAM19A2	0.263999	0.0749462	SOC	TRUE	reported	GCST90274763	12	62645486	0.0165	1.99e-07	14296	CASP8	TRUE	reported	0.00203936	27.0359	0.1545	14,744 European ancestry individuals	2	TRUE	NA
rs1034059	A	G	A	G	0.0681	0.027565	0.6981	0.700311	FALSE	FALSE	FALSE	SOC	6	157772666	SNX9	0.614878	0.0547879	SOC	TRUE	reported	GCST90274763	6	158193698	0.0145	2.65e-06	14296	CASP8	TRUE	reported	0.00166421	22.0543	0.3019	14,744 European ancestry individuals	2	TRUE	NA
rs111764025	C	G	C	G	0.1095	-0.0576602	0.9304	0.947721	FALSE	TRUE	FALSE	SOC	8	5700253	CSMD1	0.606351	0.111899	SOC	TRUE	reported	GCST90274763	8	5557775	0.0238	4.21e-06	14731	CASP8	TRUE	reported	0.00159718	21.1645	0.0696	14,744 European ancestry individuals	2	TRUE	NA
rs11695193	A	T	A	T	-0.0806	-0.00458719	0.1582	0.108356	FALSE	TRUE	FALSE	SOC	2	230225300	SP110,SP140	0.953492	0.0786525	SOC	TRUE	reported	GCST90274763	2	231090015	0.0162	6.51e-07	14743	CASP8	TRUE	reported	0.00186725	24.75	0.1582	14,744 European ancestry individuals	2	TRUE	NA
rs11709039	T	C	T	C	0.0781	0.148801	0.856	0.880672	FALSE	FALSE	FALSE	SOC	3	152614884	MBNL1	0.0484473	0.0754022	SOC	TRUE	reported	GCST90274763	3	152332673	0.0168	3.34e-06	14743	CASP8	TRUE	reported	0.00163061	21.6082	0.144	14,744 European ancestry individuals	2	TRUE	NA
rs12073499	A	C	A	C	-0.0812	0.149512	0.8466	0.812189	FALSE	FALSE	FALSE	SOC	1	157300725	ETV3	0.0170428	0.062668	SOC	TRUE	reported	GCST90274763	1	157270515	0.0167	1.16e-06	14295	CASP8	TRUE	reported	0.00178352	23.6381	0.1534	14,744 European ancestry individuals	2	TRUE	NA
rs137887001	C	G	C	G	0.2318	-0.10761	0.9827	0.986071	FALSE	TRUE	FALSE	SOC	20	45938222	PCIF1	0.600279	0.205362	SOC	TRUE	reported	GCST90274763	20	44566861	0.0486	1.85e-06	14296	CASP8	TRUE	reported	0.00171626	22.7451	0.0173	14,744 European ancestry individuals	2	TRUE	NA
rs148608719	A	G	A	G	0.3474	0.0223841	0.0145	0.0342977	FALSE	FALSE	FALSE	SOC	5	180912648	BTNL8	0.873523	0.140617	SOC	TRUE	reported	GCST90274763	5	180339648	0.0683	3.65e-07	12745	CASP8	TRUE	reported	0.00195139	25.8674	0.0145	14,744 European ancestry individuals	2	TRUE	NA
rs187405204	T	C	T	C	0.4195	0.1385	0.9851	0.988072	FALSE	FALSE	FALSE	SOC	7	62263786	AC079355.1	0.545417	0.229062	SOC	TRUE	reported	GCST90274763	7	61833768	0.0912	4.23e-06	6257	CASP8	TRUE	reported	0.00159645	21.1548	0.0149	14,744 European ancestry individuals	2	TRUE	NA
rs34154371	T	C	T	C	-0.2016	0.27842	0.9714	0.986231	FALSE	FALSE	FALSE	SOC	1	2406576	PEX10	0.188188	0.211572	SOC	TRUE	reported	GCST90274763	1	2338015	0.0422	1.78e-06	13232	CASP8	TRUE	reported	0.0017218	22.8187	0.0286	14,744 European ancestry individuals	2	TRUE	NA
rs56328050	C	G	C	G	-0.1987	0.0554252	0.8696	0.893821	FALSE	TRUE	FALSE	SOC	2	201300082	ALS2CR12	0.486106	0.0795749	SOC	TRUE	reported	GCST90274763	2	202164805	0.0173	1.56e-30	14743	CASP8	TRUE	reported	0.00987119	131.898	0.1304	14,744 European ancestry individuals	2	TRUE	NA
rs73306603	T	C	T	C	0.2044	0.245312	0.978	0.993378	FALSE	FALSE	FALSE	SOC	10	82267770	NRG3	0.431516	0.311864	SOC	TRUE	reported	GCST90274763	10	84027526	0.0412	7.01e-07	14741	CASP8	TRUE	reported	0.00185667	24.6094	0.022	14,744 European ancestry individuals	2	TRUE	NA
rs78449258	A	G	A	G	-0.2001	-0.584301	0.9804	0.992177	FALSE	FALSE	FALSE	SOC	9	22742537	DMRTA1	0.0103257	0.227822	SOC	TRUE	reported	GCST90274763	9	22742536	0.0428	2.94e-06	14744	CASP8	TRUE	reported	0.00164917	21.8545	0.0196	14,744 European ancestry individuals	2	TRUE	NA
rs1034059	A	G	A	G	0.076	0.027565	0.6981	0.700311	FALSE	FALSE	FALSE	SOC	6	157772666	SNX9	0.614878	0.0547879	SOC	TRUE	reported	GCST90274834	6	158193698	0.0145	1.59e-07	14288	SIRT2	TRUE	reported	0.00191905	27.4682	0.3019	14,736 European ancestry individuals	2	TRUE	NA
rs11115639	A	C	A	C	-0.0841	0.0680716	0.8864	0.849899	FALSE	FALSE	FALSE	SOC	12	83206746	TMTC2	0.319232	0.0683423	SOC	TRUE	reported	GCST90274834	12	83600525	0.0184	4.86e-06	14730	SIRT2	TRUE	reported	0.00145999	20.8879	0.1136	14,736 European ancestry individuals	2	TRUE	NA
rs115455827	A	G	A	G	0.1277	-0.179363	0.9506	0.92614	FALSE	FALSE	FALSE	SOC	5	79492030	HOMER1	0.0574725	0.0944162	SOC	TRUE	reported	GCST90274834	5	78787853	0.0277	4.02e-06	14735	SIRT2	TRUE	reported	0.00148527	21.2501	0.0494	14,736 European ancestry individuals	2	TRUE	NA
rs116198125	T	C	T	C	-0.1521	0.341409	0.9617	0.970267	FALSE	FALSE	FALSE	SOC	3	14571717	GRIP2	0.0207191	0.1476	SOC	TRUE	reported	GCST90274834	3	14613224	0.0329	3.78e-06	14727	SIRT2	TRUE	reported	0.00149364	21.3701	0.0383	14,736 European ancestry individuals	2	TRUE	NA
rs12152184	A	G	A	G	0.0965	-0.0649147	0.885	0.884856	FALSE	FALSE	FALSE	SOC	22	44606929	PRR5	0.396123	0.0764994	SOC	TRUE	reported	GCST90274834	22	45002809	0.0208	3.49e-06	12402	SIRT2	TRUE	reported	0.00150419	21.5212	0.115	14,736 European ancestry individuals	2	TRUE	NA
rs12531843	C	G	C	G	-0.1286	-0.132148	0.9177	0.909583	FALSE	TRUE	FALSE	SOC	7	14103861	DGKB	0.123865	0.0858801	SOC	TRUE	reported	GCST90274834	7	14143486	0.0243	1.21e-07	12404	SIRT2	TRUE	reported	0.00195635	28.0033	0.0823	14,736 European ancestry individuals	2	TRUE	NA
rs138897138	A	G	A	G	0.104	0.204488	0.9138	0.915546	FALSE	FALSE	FALSE	SOC	2	121973851	TSN	0.0189754	0.0871643	SOC	TRUE	reported	GCST90274834	2	122731427	0.0218	1.84e-06	14288	SIRT2	TRUE	reported	0.00159034	22.7558	0.0862	14,736 European ancestry individuals	2	TRUE	NA
rs144373891	T	C	T	C	-0.5739	0.307787	0.0161	0.00882621	FALSE	FALSE	FALSE	SOC	19	38889130	SIRT2	0.258573	0.272434	SOC	TRUE	reported	GCST90274834	19	39379770	0.0515	7.69e-29	14736	SIRT2	TRUE	reported	0.00861645	124.164	0.0161	14,736 European ancestry individuals	2	TRUE	NA
rs147383134	T	C	T	C	0.2573	0.159771	0.9858	0.993664	FALSE	FALSE	FALSE	SOC	8	88578298	MMP16	0.606998	0.310619	SOC	TRUE	reported	GCST90274834	8	89590527	0.0551	3.02e-06	13801	SIRT2	TRUE	reported	0.00152385	21.803	0.0142	14,736 European ancestry individuals	2	TRUE	NA
rs60459634	A	G	A	G	-0.1063	0.0241626	0.0886	0.092063	FALSE	FALSE	FALSE	SOC	4	159707985	RAPGEF2	0.776614	0.0851592	SOC	TRUE	reported	GCST90274834	4	160629137	0.0229	3.45e-06	14288	SIRT2	TRUE	reported	0.00150581	21.5444	0.0886	14,736 European ancestry individuals	2	TRUE	NA
rs72883370	A	G	A	G	-0.3428	-0.429356	0.989	0.984491	FALSE	FALSE	FALSE	SOC	6	62703138	KHDRBS2	0.0340777	0.202607	SOC	TRUE	reported	GCST90274834	6	63413043	0.0737	3.3e-06	12737	SIRT2	TRUE	reported	0.00151188	21.6315	0.011	14,736 European ancestry individuals	2	TRUE	NA
rs7718478	A	T	A	T	0.0639	-0.034685	0.7496	0.791694	FALSE	TRUE	FALSE	SOC	5	178133338	RMND5B	0.566948	0.0605796	SOC	TRUE	reported	GCST90274834	5	177560339	0.0138	3.65e-06	14288	SIRT2	TRUE	reported	0.00149838	21.4379	0.2504	14,736 European ancestry individuals	2	TRUE	NA
rs77381020	T	C	T	C	0.0862	-0.015315	0.8546	0.835455	FALSE	FALSE	FALSE	SOC	13	36839328	SMAD9	0.818226	0.0666368	SOC	TRUE	reported	GCST90274834	13	37413465	0.0184	2.8e-06	14288	SIRT2	TRUE	reported	0.0015337	21.9441	0.1454	14,736 European ancestry individuals	2	TRUE	NA
rs1034059	A	G	A	G	0.0695	0.027565	0.698	0.700311	FALSE	FALSE	FALSE	SOC	6	157772666	SNX9	0.614878	0.0547879	SOC	TRUE	reported	GCST90274837	6	158193698	0.0145	1.64e-06	14288	STAMBPL1	TRUE	reported	0.00160983	22.9706	0.302	14,736 European ancestry individuals	2	TRUE	NA
rs111581172	A	G	A	G	-0.1722	-0.220076	0.0323	0.0133611	FALSE	FALSE	FALSE	SOC	14	103897334	C14orf2	0.309562	0.21658	SOC	TRUE	reported	GCST90274837	14	104363671	0.0352	9.98e-07	14736	STAMBPL1	TRUE	reported	0.00167687	23.9287	0.0323	14,736 European ancestry individuals	2	TRUE	NA
rs116198125	T	C	T	C	-0.1484	0.341409	0.9619	0.970267	FALSE	FALSE	FALSE	SOC	3	14571717	GRIP2	0.0207191	0.1476	SOC	TRUE	reported	GCST90274837	3	14613224	0.0325	4.97e-06	14727	STAMBPL1	TRUE	reported	0.00146121	20.8468	0.0381	14,736 European ancestry individuals	2	TRUE	NA
rs12152184	A	G	A	G	0.0961	-0.0649147	0.8851	0.884856	FALSE	FALSE	FALSE	SOC	22	44606929	PRR5	0.396123	0.0764994	SOC	TRUE	reported	GCST90274837	22	45002809	0.0208	3.83e-06	12402	STAMBPL1	TRUE	reported	0.00149595	21.3432	0.1149	14,736 European ancestry individuals	2	TRUE	NA
rs12531843	C	G	C	G	-0.1251	-0.132148	0.9177	0.909583	FALSE	TRUE	FALSE	SOC	7	14103861	DGKB	0.123865	0.0858801	SOC	TRUE	reported	GCST90274837	7	14143486	0.0243	2.63e-07	12404	STAMBPL1	TRUE	reported	0.0018567	26.4997	0.0823	14,736 European ancestry individuals	2	TRUE	NA
rs138897138	A	G	A	G	0.1085	0.204488	0.9138	0.915546	FALSE	FALSE	FALSE	SOC	2	121973851	TSN	0.0189754	0.0871643	SOC	TRUE	reported	GCST90274837	2	122731427	0.0218	6.46e-07	14288	STAMBPL1	TRUE	reported	0.00173555	24.7677	0.0862	14,736 European ancestry individuals	2	TRUE	NA
rs2280441	A	G	A	G	-0.1571	-0.0610759	0.0404	0.023385	FALSE	FALSE	FALSE	SOC	15	80948328	CEMIP,MESDC2	0.70826	0.16322	SOC	TRUE	reported	GCST90274837	15	81240669	0.0309	3.69e-07	14735	STAMBPL1	TRUE	reported	0.0018109	25.8449	0.0404	14,736 European ancestry individuals	2	TRUE	NA
rs73327656	A	G	A	G	0.235	0.391795	0.0269	0.00769984	FALSE	FALSE	FALSE	SOC	17	62217396	RP11-51L5.7	0.175768	0.289382	SOC	TRUE	reported	GCST90274837	17	60294757	0.0512	4.44e-06	13801	STAMBPL1	TRUE	reported	0.00147639	21.0637	0.0269	14,736 European ancestry individuals	2	TRUE	NA
rs75610895	T	C	T	C	-0.1908	-0.392035	0.0247	0.00860931	FALSE	FALSE	FALSE	SOC	10	6758847	PRKCQ	0.142284	0.267174	SOC	TRUE	reported	GCST90274837	10	6800809	0.0394	1.28e-06	14730	STAMBPL1	TRUE	reported	0.00164322	23.4479	0.0247	14,736 European ancestry individuals	2	TRUE	NA
rs10403201	A	G	A	G	-0.0584	-0.0178321	0.2923	0.246201	FALSE	FALSE	FALSE	SOC	19	14653998	ADGRE3	0.752522	0.056553	SOC	TRUE	reported	GCST90274816	19	14764810	0.0127	4.26e-06	14730	IL-7	TRUE	reported	0.00152983	21.1424	0.2923	14,736 European ancestry individuals	2	TRUE	NA
rs1050152	T	C	T	C	-0.0651	0.0324726	0.4122	0.31647	FALSE	FALSE	FALSE	SOC	5	132340627	SLC22A4	0.537683	0.0526877	SOC	TRUE	reported	GCST90274816	5	131676320	0.0133	9.84e-07	11785	IL-7	TRUE	reported	0.00173299	23.955	0.4122	14,736 European ancestry individuals	2	TRUE	NA
rs11742240	T	G	T	G	-0.0647	0.0298577	0.2796	0.330574	FALSE	FALSE	FALSE	SOC	5	35881274	IL7R	0.564316	0.0517965	SOC	TRUE	reported	GCST90274816	5	35881376	0.0131	7.86e-07	14736	IL-7	TRUE	reported	0.00176437	24.3895	0.2796	14,736 European ancestry individuals	2	TRUE	NA
rs12321566	A	G	A	G	0.0698	-0.0720079	0.237	0.290117	FALSE	FALSE	FALSE	SOC	12	97413637	NEDD1	0.180991	0.0538293	SOC	TRUE	reported	GCST90274816	12	97807415	0.0139	5.12e-07	14287	IL-7	TRUE	reported	0.0018238	25.2126	0.237	14,736 European ancestry individuals	2	TRUE	NA
rs12699881	A	G	A	G	0.068	0.0600973	0.2517	0.347408	FALSE	FALSE	FALSE	SOC	7	2361934	EIF3B	0.24135	0.0512943	SOC	TRUE	reported	GCST90274816	7	2401569	0.0138	8.33e-07	14288	IL-7	TRUE	reported	0.00175625	24.2771	0.2517	14,736 European ancestry individuals	2	TRUE	NA
rs144728120	T	C	T	C	0.1495	-0.00857557	0.0436	0.0534757	FALSE	FALSE	FALSE	SOC	3	35460912	ARPP21	0.937394	0.109179	SOC	TRUE	reported	GCST90274816	3	35502404	0.0316	2.23e-06	14717	IL-7	TRUE	reported	0.00161918	22.3792	0.0436	14,736 European ancestry individuals	2	TRUE	NA
rs55849454	A	G	A	G	0.0729	0.0565045	0.7913	0.835851	FALSE	FALSE	FALSE	SOC	5	134561544	JADE2	0.392495	0.0660793	SOC	TRUE	reported	GCST90274816	5	133897234	0.0159	4.54e-06	12202	IL-7	TRUE	reported	0.00152086	21.0183	0.2087	14,736 European ancestry individuals	2	TRUE	NA
rs7026771	A	G	A	G	0.0691	0.059172	0.5682	0.494533	FALSE	FALSE	FALSE	SOC	9	130978949	LAMC3	0.232253	0.049534	SOC	TRUE	reported	GCST90274816	9	133854336	0.0148	3.03e-06	12403	IL-7	TRUE	reported	0.00157702	21.7956	0.4318	14,736 European ancestry individuals	2	TRUE	NA
rs74131483	A	G	A	G	0.1372	-0.0790926	0.9451	0.949749	FALSE	FALSE	FALSE	SOC	1	194307086	CDC73	0.479217	0.111782	SOC	TRUE	reported	GCST90274816	1	194276216	0.0274	5.52e-07	13240	IL-7	TRUE	reported	0.00181346	25.0694	0.0549	14,736 European ancestry individuals	2	TRUE	NA
rs77336315	A	C	A	C	0.2512	-0.0964116	0.9836	0.994219	FALSE	FALSE	FALSE	SOC	1	96821962	PTBP2	0.764348	0.321613	SOC	TRUE	reported	GCST90274816	1	97287518	0.0531	2.24e-06	13801	IL-7	TRUE	reported	0.00161896	22.3762	0.0164	14,736 European ancestry individuals	2	TRUE	NA
rs79072837	T	C	T	C	-0.136	-0.195711	0.0497	0.0369061	FALSE	FALSE	FALSE	SOC	15	81028915	CFAP161	0.135068	0.130962	SOC	TRUE	reported	GCST90274816	15	81321256	0.028	1.19e-06	14715	IL-7	TRUE	reported	0.00170651	23.5884	0.0497	14,736 European ancestry individuals	2	TRUE	NA
rs10403201	A	G	A	G	-0.0601	-0.0178321	0.2925	0.246201	FALSE	FALSE	FALSE	SOC	19	14653998	ADGRE3	0.752522	0.056553	SOC	TRUE	reported	GCST90274782	19	14764810	0.0127	2.22e-06	14730	CXCL5	TRUE	reported	0.00151936	22.3915	0.2925	14,736 European ancestry individuals	2	TRUE	NA
rs10821552	A	C	A	C	-0.1132	-0.0715532	0.3353	0.387383	FALSE	FALSE	FALSE	SOC	9	134074870	BRD3	0.155355	0.0503588	SOC	TRUE	reported	GCST90274782	9	136939992	0.0156	3.97e-13	9841	CXCL5	TRUE	reported	0.00356511	52.6483	0.3353	14,736 European ancestry individuals	2	TRUE	NA
rs11734099	A	G	A	G	0.0769	-0.0396574	0.1845	0.185966	FALSE	FALSE	FALSE	SOC	4	6889708	KIAA0232	0.529351	0.0630486	SOC	TRUE	reported	GCST90274782	4	6891435	0.0153	5e-07	14731	CXCL5	TRUE	reported	0.00171359	25.2587	0.1845	14,736 European ancestry individuals	2	TRUE	NA
rs146553494	A	G	A	G	0.1844	-0.1805	0.0265	0.0132236	FALSE	FALSE	FALSE	SOC	3	184132422	EIF2B5	0.400568	0.214725	SOC	TRUE	reported	GCST90274782	3	183850210	0.0377	1e-06	14733	CXCL5	TRUE	reported	0.00162298	23.921	0.0265	14,736 European ancestry individuals	2	TRUE	NA
rs2004100	T	C	T	C	0.0675	-0.0544804	0.2492	0.224798	FALSE	FALSE	FALSE	SOC	8	143472561	ZC3H3	0.354786	0.0588757	SOC	TRUE	reported	GCST90274782	8	144554731	0.0147	4.39e-06	13224	CXCL5	TRUE	reported	0.00143064	21.0821	0.2492	14,736 European ancestry individuals	2	TRUE	NA
rs2647400	C	G	C	G	0.0631	-0.0438796	0.2784	0.353846	FALSE	TRUE	FALSE	SOC	6	75642283	SENP6	0.388841	0.0509209	SOC	TRUE	reported	GCST90274782	6	76351999	0.013	1.21e-06	14734	CXCL5	TRUE	reported	0.0015983	23.5566	0.2784	14,736 European ancestry individuals	2	TRUE	NA
rs3183927	A	G	A	G	-0.0619	0.0168242	0.6436	0.590655	FALSE	FALSE	FALSE	SOC	9	97922475	TRMO	0.735284	0.0497605	SOC	TRUE	reported	GCST90274782	9	100684757	0.0121	3.13e-07	14725	CXCL5	TRUE	reported	0.00177509	26.1669	0.3564	14,736 European ancestry individuals	2	TRUE	NA
rs425535	T	C	T	C	0.5063	-0.0360617	0.1127	0.111154	FALSE	FALSE	FALSE	SOC	4	73998280	CXCL5	0.64255	0.0776963	SOC	TRUE	reported	GCST90274782	4	74863997	0.0181	3.52e-172	14731	CXCL5	TRUE	reported	0.0504827	782.347	0.1127	14,736 European ancestry individuals	2	TRUE	NA
rs4279906	T	C	T	C	0.2082	0.0251956	0.0209	0.040414	FALSE	FALSE	FALSE	SOC	1	211303721	RCOR3	0.838441	0.123575	SOC	TRUE	reported	GCST90274782	1	211477063	0.042	7.15e-07	14717	CXCL5	TRUE	reported	0.00166694	24.5699	0.0209	14,736 European ancestry individuals	2	TRUE	NA
rs59312158	A	G	A	G	-0.19	-0.0902194	0.0309	0.0172673	FALSE	FALSE	FALSE	SOC	16	88515937	ZFPM1	0.636202	0.190732	SOC	TRUE	reported	GCST90274782	16	88582345	0.0385	8.01e-07	13672	CXCL5	TRUE	reported	0.00165215	24.3516	0.0309	14,736 European ancestry individuals	2	TRUE	NA
rs6993770	A	T	A	T	-0.1058	0.0375673	0.7312	0.776507	FALSE	TRUE	FALSE	SOC	8	105569300	ZFPM2	0.524897	0.0590852	SOC	TRUE	reported	GCST90274782	8	106581528	0.0135	4.61e-15	14288	CXCL5	TRUE	reported	0.004156	61.4108	0.2688	14,736 European ancestry individuals	2	TRUE	NA
rs7090111	C	G	C	G	-0.1734	-0.0748621	0.5834	0.618507	FALSE	TRUE	FALSE	SOC	10	63318234	JMJD1C	0.137291	0.0503798	SOC	TRUE	reported	GCST90274782	10	65077994	0.0117	1.08e-49	14735	CXCL5	TRUE	reported	0.0147053	219.618	0.4166	14,736 European ancestry individuals	2	TRUE	NA
rs7636889	A	G	A	G	-0.0768	0.032975	0.7593	0.798824	FALSE	FALSE	FALSE	SOC	3	56840005	ARHGEF3	0.589445	0.0611054	SOC	TRUE	reported	GCST90274782	3	56874033	0.0137	2.07e-08	14733	CXCL5	TRUE	reported	0.00213077	31.4212	0.2407	14,736 European ancestry individuals	2	TRUE	NA
rs79649467	T	G	T	G	-0.1721	-0.0911469	0.0605	0.0914552	FALSE	FALSE	FALSE	SOC	4	74015135	CXCL5	0.284598	0.0851802	SOC	TRUE	reported	GCST90274782	4	74880852	0.0276	4.5e-10	14288	CXCL5	TRUE	reported	0.00263499	38.8763	0.0605	14,736 European ancestry individuals	2	TRUE	NA
rs10403201	A	G	A	G	-0.0597	-0.0178321	0.292	0.246201	FALSE	FALSE	FALSE	SOC	19	14653998	ADGRE3	0.752522	0.056553	SOC	TRUE	reported	GCST90274818	19	14764810	0.0125	1.79e-06	14730	LAP(TGF-B1)	TRUE	reported	0.00154626	22.8071	0.292	14,736 European ancestry individuals	2	TRUE	NA
rs10508556	T	C	T	C	0.0523	0.0108361	0.4627	0.437026	FALSE	FALSE	FALSE	SOC	10	17996413	SLC39A12	0.826122	0.0493274	SOC	TRUE	reported	GCST90274818	10	18285342	0.0114	4.48e-06	14735	LAP(TGF-B1)	TRUE	reported	0.00142692	21.0443	0.4627	14,736 European ancestry individuals	2	TRUE	NA
rs114152855	T	C	T	C	-0.299	-0.0634067	0.0112	0.00929334	FALSE	FALSE	FALSE	SOC	4	174616489	GLRA3	0.805408	0.257381	SOC	TRUE	reported	GCST90274818	4	175537640	0.0613	1.07e-06	14249	LAP(TGF-B1)	TRUE	reported	0.00161268	23.7882	0.0112	14,736 European ancestry individuals	2	TRUE	NA
rs143420877	T	C	T	C	0.1447	0.0797036	0.0388	0.0323288	FALSE	FALSE	FALSE	SOC	8	50783752	SNTG1	0.564614	0.138374	SOC	TRUE	reported	GCST90274818	8	51696312	0.0303	1.79e-06	14729	LAP(TGF-B1)	TRUE	reported	0.00154599	22.803	0.0388	14,736 European ancestry individuals	2	TRUE	NA
rs144834546	T	C	T	C	-0.2662	-0.155983	0.0227	0.00360517	FALSE	FALSE	FALSE	SOC	12	24656493	BCAT1	0.715431	0.427855	SOC	TRUE	reported	GCST90274818	12	24809427	0.0526	4.17e-07	12935	LAP(TGF-B1)	TRUE	reported	0.00173587	25.6086	0.0227	14,736 European ancestry individuals	2	TRUE	NA
rs149458216	A	C	A	C	-0.2301	0.23045	0.0182	0.0150374	FALSE	FALSE	FALSE	SOC	16	48868382	N4BP1	0.254414	0.202203	SOC	TRUE	reported	GCST90274818	16	48902293	0.0472	1.09e-06	14726	LAP(TGF-B1)	TRUE	reported	0.00161093	23.7624	0.0182	14,736 European ancestry individuals	2	TRUE	NA
rs1800472	A	G	A	G	-0.4623	-0.0526743	0.0345	0.0337399	FALSE	FALSE	FALSE	SOC	19	41341955	TGFB1	0.696075	0.134846	SOC	TRUE	reported	GCST90274818	19	41847860	0.0335	2.55e-43	14736	LAP(TGF-B1)	TRUE	reported	0.0127646	190.414	0.0345	14,736 European ancestry individuals	2	TRUE	NA
rs183319799	T	G	T	G	0.2185	-0.177236	0.0182	0.023745	FALSE	FALSE	FALSE	SOC	9	84496168	SLC28A3	0.276319	0.162807	SOC	TRUE	reported	GCST90274818	9	87111083	0.0461	2.14e-06	14733	LAP(TGF-B1)	TRUE	reported	0.00152288	22.4617	0.0182	14,736 European ancestry individuals	2	TRUE	NA
rs1921885	A	C	A	C	0.1265	0.00529477	0.9391	0.977567	FALSE	FALSE	FALSE	SOC	4	84031290	GPAT3	0.974791	0.167557	SOC	TRUE	reported	GCST90274818	4	84952443	0.0263	1.51e-06	14288	LAP(TGF-B1)	TRUE	reported	0.00156825	23.1319	0.0609	14,736 European ancestry individuals	2	TRUE	NA
rs2281119	T	C	T	C	-0.0873	0.0789537	0.1204	0.115686	FALSE	FALSE	FALSE	SOC	22	44606844	PRR5	0.30112	0.076355	SOC	TRUE	reported	GCST90274818	22	45002724	0.019	4.33e-06	14284	LAP(TGF-B1)	TRUE	reported	0.00143128	21.1087	0.1204	14,736 European ancestry individuals	2	TRUE	NA
rs34536806	T	G	T	G	0.0989	0.0218509	0.9023	0.928751	FALSE	FALSE	FALSE	SOC	11	95541323	FAM76B	0.822392	0.0973446	SOC	TRUE	reported	GCST90274818	11	95274487	0.021	2.48e-06	14288	LAP(TGF-B1)	TRUE	reported	0.00150358	22.1766	0.0977	14,736 European ancestry individuals	2	TRUE	NA
rs34992551	T	C	T	C	-0.0931	-0.0755954	0.1103	0.199068	FALSE	FALSE	FALSE	SOC	7	16366945	ISPD	0.221985	0.0618992	SOC	TRUE	reported	GCST90274818	7	16406570	0.0199	2.89e-06	14734	LAP(TGF-B1)	TRUE	reported	0.0014838	21.8844	0.1103	14,736 European ancestry individuals	2	TRUE	NA
rs60821320	A	C	A	C	-0.1083	0.0464656	0.0779	0.0518374	FALSE	FALSE	FALSE	SOC	12	94919106	NDUFA12	0.674547	0.110655	SOC	TRUE	reported	GCST90274818	12	95312882	0.0232	3.04e-06	12852	LAP(TGF-B1)	TRUE	reported	0.00147729	21.7882	0.0779	14,736 European ancestry individuals	2	TRUE	NA
rs7013321	A	G	A	G	-0.0608	0.0213033	0.4469	0.389321	FALSE	FALSE	FALSE	SOC	8	105581330	ZFPM2	0.674284	0.0506888	SOC	TRUE	reported	GCST90274818	8	106593558	0.0121	5.04e-07	14288	LAP(TGF-B1)	TRUE	reported	0.00171127	25.2451	0.4469	14,736 European ancestry individuals	2	TRUE	NA
rs7247630	T	C	T	C	0.1378	-0.0147788	0.0525	0.070326	FALSE	FALSE	FALSE	SOC	19	41475287	ERICH4	0.875919	0.0946479	SOC	TRUE	reported	GCST90274818	19	41981195	0.0271	3.68e-07	14729	LAP(TGF-B1)	TRUE	reported	0.00175237	25.8524	0.0525	14,736 European ancestry individuals	2	TRUE	NA
rs73045256	A	G	A	G	-0.1921	-0.0631552	0.9378	0.907038	FALSE	FALSE	FALSE	SOC	19	41305167	HNRNPUL1,TGFB1	0.455171	0.0845654	SOC	TRUE	reported	GCST90274818	19	41811072	0.0276	3.4e-12	14288	LAP(TGF-B1)	TRUE	reported	0.00327821	48.437	0.0622	14,736 European ancestry individuals	2	TRUE	NA
rs7570818	A	G	A	G	-0.0849	-0.0468769	0.8857	0.918936	FALSE	FALSE	FALSE	SOC	2	106693625	ST6GAL2	0.603974	0.0903747	SOC	TRUE	reported	GCST90274818	2	107310081	0.0183	3.5e-06	14729	LAP(TGF-B1)	TRUE	reported	0.00145917	21.5206	0.1143	14,736 European ancestry individuals	2	TRUE	NA
rs7656674	A	T	A	T	0.0626	0.0481472	0.5957	0.627824	FALSE	TRUE	FALSE	SOC	4	5791325	CRMP1,EVC	0.341536	0.0506208	SOC	TRUE	reported	GCST90274818	4	5793052	0.0121	2.3e-07	14288	LAP(TGF-B1)	TRUE	reported	0.00181391	26.762	0.4043	14,736 European ancestry individuals	2	TRUE	NA
rs7820135	T	C	T	C	-0.0747	-0.16439	0.8321	0.763153	FALSE	FALSE	FALSE	SOC	8	67807219	CPA6	0.0030267	0.0554434	SOC	TRUE	reported	GCST90274818	8	68719454	0.0155	1.44e-06	14730	LAP(TGF-B1)	TRUE	reported	0.00157442	23.223	0.1679	14,736 European ancestry individuals	2	TRUE	NA
rs10412462	A	C	A	C	-0.1731	0.0772646	0.0363	0.0566574	FALSE	FALSE	FALSE	SOC	19	14580872	CLEC17A	0.464717	0.105683	SOC	TRUE	reported	GCST90274828	19	14691684	0.0366	2.25e-06	11790	NRTN	TRUE	reported	0.00196828	22.3643	0.0363	11,791 European ancestry individuals	2	TRUE	NA
rs113580784	A	G	A	G	-0.2288	0.0584597	0.0208	0.0465192	FALSE	FALSE	FALSE	SOC	20	56894901	TFAP2C	0.612524	0.115425	SOC	TRUE	reported	GCST90274828	20	55469957	0.0495	3.8e-06	11768	NRTN	TRUE	reported	0.00188016	21.3612	0.0208	11,791 European ancestry individuals	2	TRUE	NA
rs143131035	T	C	T	C	-0.4361	0.189761	0.0118	0.0161479	FALSE	FALSE	FALSE	SOC	4	43311203	GRXCR1	0.333952	0.196403	SOC	TRUE	reported	GCST90274828	4	43313220	0.0867	4.91e-07	7585	NRTN	TRUE	reported	0.00222575	25.2963	0.0118	11,791 European ancestry individuals	2	TRUE	NA
rs182274799	A	G	A	G	0.1565	-0.0835762	0.0646	0.0405852	FALSE	FALSE	FALSE	SOC	11	10337241	AMPD3	0.505003	0.12537	SOC	TRUE	reported	GCST90274828	11	10358788	0.031	4.46e-07	9461	NRTN	TRUE	reported	0.00224203	25.4817	0.0646	11,791 European ancestry individuals	2	TRUE	NA
rs192427410	T	G	T	G	0.3743	0.0421449	0.0252	0.0324012	FALSE	FALSE	FALSE	SOC	8	43330638	HGSNAT	0.763451	0.140039	SOC	TRUE	reported	GCST90274828	8	43185781	0.0786	1.92e-06	8783	NRTN	TRUE	reported	0.00199543	22.6735	0.0252	11,791 European ancestry individuals	2	TRUE	NA
rs29630	T	C	T	C	-0.074	0.112734	0.2493	0.215592	FALSE	FALSE	FALSE	SOC	5	171599584	FGF18	0.061624	0.0603181	SOC	TRUE	reported	GCST90274828	5	171026588	0.0159	3.25e-06	11343	NRTN	TRUE	reported	0.00190612	21.6567	0.2493	11,791 European ancestry individuals	2	TRUE	NA
rs4360502	A	G	A	G	-0.0652	-0.0624684	0.3445	0.329343	FALSE	FALSE	FALSE	SOC	1	214713299	CENPF	0.232881	0.0523638	SOC	TRUE	reported	GCST90274828	1	214886642	0.0141	3.76e-06	11342	NRTN	TRUE	reported	0.0018817	21.3787	0.3445	11,791 European ancestry individuals	2	TRUE	NA
rs62120726	A	G	A	G	0.0786	0.0889558	0.8077	0.872657	FALSE	FALSE	FALSE	SOC	2	15594674	DDX1	0.223083	0.0730121	SOC	TRUE	reported	GCST90274828	2	15734798	0.0172	4.88e-06	11343	NRTN	TRUE	reported	0.00183781	20.8791	0.1923	11,791 European ancestry individuals	2	TRUE	NA
rs76777800	T	C	T	C	0.3387	-0.50665	0.0176	0.0017081	FALSE	FALSE	FALSE	SOC	3	73017935	PPP4R2	0.431643	0.64428	SOC	TRUE	reported	GCST90274828	3	73067086	0.0738	4.44e-06	6941	NRTN	TRUE	reported	0.00185363	21.0592	0.0176	11,791 European ancestry individuals	2	TRUE	NA
rs7712604	C	G	C	G	-0.0879	0.0281493	0.6738	0.706384	FALSE	TRUE	FALSE	SOC	5	21508850	CDH12	0.599344	0.0535825	SOC	TRUE	reported	GCST90274828	5	21508959	0.0176	5.9e-07	8587	NRTN	TRUE	reported	0.00219436	24.9388	0.3262	11,791 European ancestry individuals	2	TRUE	NA
rs77216559	T	C	T	C	0.1667	0.0461681	0.958	0.959032	FALSE	FALSE	FALSE	SOC	11	4454680	OR52K2	0.711628	0.12489	SOC	TRUE	reported	GCST90274828	11	4475910	0.034	9.44e-07	11791	NRTN	TRUE	reported	0.00211497	24.0346	0.042	11,791 European ancestry individuals	2	TRUE	NA
rs8033310	T	C	T	C	0.1332	0.0146656	0.9133	0.925527	FALSE	FALSE	FALSE	SOC	15	23800958	NDN	0.87773	0.0953258	SOC	TRUE	reported	GCST90274828	15	24046105	0.0286	3.2e-06	11343	NRTN	TRUE	reported	0.00190878	21.687	0.0867	11,791 European ancestry individuals	2	TRUE	NA
rs908372	C	G	C	G	-0.0622	0.0516343	0.3324	0.400854	FALSE	TRUE	FALSE	SOC	2	171577863	CYBRD1	0.302296	0.0500564	SOC	TRUE	reported	GCST90274828	2	172434373	0.0136	4.8e-06	11773	NRTN	TRUE	reported	0.00184083	20.9135	0.3324	11,791 European ancestry individuals	2	TRUE	NA
rs10446322	A	G	A	G	0.064	0.0388168	0.3961	0.309198	FALSE	FALSE	FALSE	SOC	3	143349408	SLC9A9	0.464005	0.053009	SOC	TRUE	reported	GCST90274799	3	143068250	0.0132	1.24e-06	11777	IL-13	TRUE	reported	0.00199295	23.5038	0.3961	11,792 European ancestry individuals	2	TRUE	NA
rs10917637	A	G	A	G	0.0692	-0.0153682	0.3447	0.321349	FALSE	FALSE	FALSE	SOC	1	162908861	CCDC190	0.768415	0.0521935	SOC	TRUE	reported	GCST90274799	1	162878651	0.0136	3.61e-07	11772	IL-13	TRUE	reported	0.00219447	25.8857	0.3447	11,792 European ancestry individuals	2	TRUE	NA
rs11251952	A	G	A	G	-0.1845	0.0401888	0.0751	0.0723262	FALSE	FALSE	FALSE	SOC	10	3581769	KLF6	0.670087	0.0943337	SOC	TRUE	reported	GCST90274799	10	3623961	0.0397	3.36e-06	11344	IL-13	TRUE	reported	0.00183132	21.5942	0.0751	11,792 European ancestry individuals	2	TRUE	NA
rs13119159	A	G	A	G	0.0739	-0.00712889	0.4958	0.479149	FALSE	FALSE	FALSE	SOC	4	40936565	APBB2	0.884522	0.0490838	SOC	TRUE	reported	GCST90274799	4	40938582	0.0132	2.16e-08	11344	IL-13	TRUE	reported	0.00265544	31.3377	0.4958	11,792 European ancestry individuals	2	TRUE	NA
rs141726773	T	C	T	C	0.2093	0.128287	0.9682	0.955638	FALSE	FALSE	FALSE	SOC	13	41235956	MTRF1	0.287389	0.120585	SOC	TRUE	reported	GCST90274799	13	41810092	0.0446	2.69e-06	11344	IL-13	TRUE	reported	0.00186727	22.0189	0.0318	11,792 European ancestry individuals	2	TRUE	NA
rs149979178	A	G	A	G	0.1832	0.0572117	0.9229	0.922783	FALSE	FALSE	FALSE	SOC	7	62539151	AC079355.1	0.550374	0.0957999	SOC	TRUE	reported	GCST90274799	7	61999529	0.039	2.63e-06	6901	IL-13	TRUE	reported	0.00187093	22.0622	0.0771	11,792 European ancestry individuals	2	TRUE	NA
rs183684201	C	G	C	G	-0.2968	-0.077333	0.9858	0.968354	FALSE	TRUE	FALSE	SOC	5	9974531	FAM173B	0.582142	0.140539	SOC	TRUE	reported	GCST90274799	5	9974643	0.0628	2.29e-06	11782	IL-13	TRUE	reported	0.0018938	22.3324	0.0142	11,792 European ancestry individuals	2	TRUE	NA
rs55924857	T	C	T	C	-0.0934	0.0158946	0.8535	0.831282	FALSE	FALSE	FALSE	SOC	15	57538496	CGNL1	0.80796	0.0653941	SOC	TRUE	reported	GCST90274799	15	57830694	0.0183	3.33e-07	11792	IL-13	TRUE	reported	0.00220791	26.0446	0.1465	11,792 European ancestry individuals	2	TRUE	NA
rs59235092	A	G	A	G	0.2122	0.0248629	0.0274	0.0325663	FALSE	FALSE	FALSE	SOC	16	79944024	MAF	0.856481	0.137474	SOC	TRUE	reported	GCST90274799	16	79977921	0.0439	1.34e-06	11784	IL-13	TRUE	reported	0.00198084	23.3608	0.0274	11,792 European ancestry individuals	2	TRUE	NA
rs76219628	A	G	A	G	0.169	0.0626579	0.0397	0.0270446	FALSE	FALSE	FALSE	SOC	7	154626599	DPP6	0.682501	0.153177	SOC	TRUE	reported	GCST90274799	7	154418309	0.0357	2.2e-06	11344	IL-13	TRUE	reported	0.00190003	22.4059	0.0397	11,792 European ancestry individuals	2	TRUE	NA
rs9881117	A	G	A	G	-0.0656	0.0527254	0.3094	0.389144	FALSE	FALSE	FALSE	SOC	3	123984113	ROPN1	0.295511	0.0504014	SOC	TRUE	reported	GCST90274799	3	123702960	0.0141	3.28e-06	11791	IL-13	TRUE	reported	0.00183536	21.6419	0.3094	11,792 European ancestry individuals	2	TRUE	NA
rs10481754	T	C	T	C	-0.0548	0.0511269	0.4567	0.449524	FALSE	FALSE	FALSE	SOC	9	81581575	TLE1	0.298588	0.0491857	SOC	TRUE	reported	GCST90274780	9	84196490	0.0119	4.12e-06	14296	CXCL10	TRUE	reported	0.00148118	21.2034	0.4567	14,744 European ancestry individuals	2	TRUE	NA
rs1077965	A	G	A	G	-0.0546	0.00264944	0.5648	0.558153	FALSE	FALSE	FALSE	SOC	15	79772995	MTHFS	0.957063	0.0492103	SOC	TRUE	reported	GCST90274780	15	80065337	0.0118	3.71e-06	14731	CXCL10	TRUE	reported	0.0014954	21.4072	0.4352	14,744 European ancestry individuals	2	TRUE	NA
rs112202639	A	G	A	G	-0.1609	0.0651181	0.9671	0.955804	FALSE	FALSE	FALSE	SOC	1	44100719	KLF17	0.584108	0.11896	SOC	TRUE	reported	GCST90274780	1	44566391	0.0336	1.68e-06	14744	CXCL10	TRUE	reported	0.00160149	22.9283	0.0329	14,744 European ancestry individuals	2	TRUE	NA
rs115140093	T	C	T	C	-0.5186	0.0990937	0.9732	0.981998	FALSE	FALSE	FALSE	SOC	4	75989520	SDAD1	0.596509	0.187172	SOC	TRUE	reported	GCST90274780	4	76910673	0.042	5.02e-35	14744	CXCL10	TRUE	reported	0.0105522	152.442	0.0268	14,744 European ancestry individuals	2	TRUE	NA
rs12155428	T	C	T	C	-0.1765	-0.199477	0.0284	0.00664795	FALSE	FALSE	FALSE	SOC	7	3385669	SDK1	0.515168	0.306505	SOC	TRUE	reported	GCST90274780	7	3425301	0.0375	2.52e-06	14733	CXCL10	TRUE	reported	0.00154718	22.1496	0.0284	14,744 European ancestry individuals	2	TRUE	NA
rs12174864	A	G	A	G	-0.0582	0.0656269	0.6254	0.597318	FALSE	FALSE	FALSE	SOC	6	87847689	AKIRIN2	0.188588	0.0499151	SOC	TRUE	reported	GCST90274780	6	88557407	0.0121	1.51e-06	14295	CXCL10	TRUE	reported	0.00161569	23.1321	0.3746	14,744 European ancestry individuals	2	TRUE	NA
rs12476448	T	C	T	C	0.0536	0.0102695	0.4864	0.465784	FALSE	FALSE	FALSE	SOC	2	14260350	FAM84A	0.834068	0.0490222	SOC	TRUE	reported	GCST90274780	2	14400474	0.0115	3.15e-06	14737	CXCL10	TRUE	reported	0.00151726	21.7207	0.4864	14,744 European ancestry individuals	2	TRUE	NA
rs12629593	T	G	T	G	-0.0879	0.0472544	0.1209	0.0837634	FALSE	FALSE	FALSE	SOC	3	54070151	CACNA2D3	0.598913	0.0898436	SOC	TRUE	reported	GCST90274780	3	54104178	0.0182	1.37e-06	14744	CXCL10	TRUE	reported	0.00162897	23.3225	0.1209	14,744 European ancestry individuals	2	TRUE	NA
rs12646113	T	C	T	C	0.0977	0.0492164	0.246	0.250105	FALSE	FALSE	FALSE	SOC	4	76254092	FAM47E,FAM47E-STBD1	0.385484	0.0567116	SOC	TRUE	reported	GCST90274780	4	77175245	0.0136	6.78e-13	14743	CXCL10	TRUE	reported	0.00359693	51.6001	0.246	14,744 European ancestry individuals	2	TRUE	NA
rs143796249	C	G	C	G	-0.2858	-0.0897646	0.012	0.0316834	FALSE	TRUE	FALSE	SOC	9	4150061	GLIS3	0.524006	0.140877	SOC	TRUE	reported	GCST90274780	9	4150061	0.062	4.03e-06	14296	CXCL10	TRUE	reported	0.00148416	21.2462	0.012	14,744 European ancestry individuals	2	TRUE	NA
rs150519056	T	C	T	C	-0.1841	0.194395	0.9688	0.967033	FALSE	FALSE	FALSE	SOC	22	50336392	PPP6R2	0.158403	0.137823	SOC	TRUE	reported	GCST90274780	22	50774821	0.0376	9.77e-07	13661	CXCL10	TRUE	reported	0.00167413	23.9702	0.0312	14,744 European ancestry individuals	2	TRUE	NA
rs1563171	A	G	A	G	0.0592	-0.0726294	0.7042	0.691299	FALSE	FALSE	FALSE	SOC	2	3844183	DCDC2C	0.170404	0.052979	SOC	TRUE	reported	GCST90274780	2	3891773	0.0127	3.14e-06	14740	CXCL10	TRUE	reported	0.00151762	21.7258	0.2958	14,744 European ancestry individuals	2	TRUE	NA
rs2349689	A	G	A	G	-0.0789	0.0832048	0.2555	0.208229	FALSE	FALSE	FALSE	SOC	8	61091171	CLVS1	0.18793	0.0631905	SOC	TRUE	reported	GCST90274780	8	62003730	0.0164	1.5e-06	14296	CXCL10	TRUE	reported	0.0016164	23.1422	0.2555	14,744 European ancestry individuals	2	TRUE	NA
rs2523495	T	C	T	C	0.1095	0.0450385	0.1048	0.0915002	FALSE	FALSE	FALSE	SOC	6	31410201	MICA	0.597089	0.0852048	SOC	TRUE	reported	GCST90274780	6	31377978	0.0196	2.31e-08	14743	CXCL10	TRUE	reported	0.00217848	31.2072	0.1048	14,744 European ancestry individuals	2	TRUE	NA
rs3184504	T	C	T	C	0.1138	-0.00945129	0.4756	0.409416	FALSE	FALSE	FALSE	SOC	12	111446804	SH2B3	0.848967	0.0496297	SOC	TRUE	reported	GCST90274780	12	111884608	0.0131	3.72e-18	11793	CXCL10	TRUE	reported	0.00525099	75.4538	0.4756	14,744 European ancestry individuals	2	TRUE	NA
rs4367871	T	C	T	C	-0.0567	-0.0830603	0.5587	0.546449	FALSE	FALSE	FALSE	SOC	10	1802865	ADARB2	0.091178	0.049171	SOC	TRUE	reported	GCST90274780	10	1845059	0.0119	1.89e-06	14296	CXCL10	TRUE	reported	0.00158551	22.6992	0.4413	14,744 European ancestry individuals	2	TRUE	NA
rs4804148	T	C	T	C	-0.0629	-0.0571217	0.7227	0.698177	FALSE	FALSE	FALSE	SOC	19	11160191	KANK2	0.283668	0.0532795	SOC	TRUE	reported	GCST90274780	19	11270867	0.013	1.31e-06	14744	CXCL10	TRUE	reported	0.00163489	23.4074	0.2773	14,744 European ancestry individuals	2	TRUE	NA
rs55732300	A	G	A	G	0.1175	0.0745426	0.929	0.963994	FALSE	FALSE	FALSE	SOC	11	74020377	C2CD3	0.576684	0.133533	SOC	TRUE	reported	GCST90274780	11	73731422	0.025	2.6e-06	14730	CXCL10	TRUE	reported	0.0015428	22.0869	0.071	14,744 European ancestry individuals	2	TRUE	NA
rs72651343	T	C	T	C	-0.6096	-0.265786	0.9892	0.993308	FALSE	FALSE	FALSE	SOC	4	75887063	PPEF2	0.363846	0.292697	SOC	TRUE	reported	GCST90274780	4	76808216	0.0619	6.98e-23	14257	CXCL10	TRUE	reported	0.00673841	96.9723	0.0108	14,744 European ancestry individuals	2	TRUE	NA
rs72682331	A	G	A	G	0.1089	0.0588092	0.0979	0.0986227	FALSE	FALSE	FALSE	SOC	4	111983379	C4orf32	0.471358	0.0816487	SOC	TRUE	reported	GCST90274780	4	112904535	0.0209	1.88e-07	14731	CXCL10	TRUE	reported	0.0018955	27.1458	0.0979	14,744 European ancestry individuals	2	TRUE	NA
rs741344	A	G	A	G	-0.06	0.0152611	0.7036	0.618599	FALSE	FALSE	FALSE	SOC	12	68203306	IL26	0.76237	0.0504717	SOC	TRUE	reported	GCST90274780	12	68597086	0.013	3.92e-06	14296	CXCL10	TRUE	reported	0.00148783	21.2988	0.2964	14,744 European ancestry individuals	2	TRUE	NA
rs10495032	T	G	T	G	-0.1557	-0.0831488	0.0383	0.0720815	FALSE	FALSE	FALSE	SOC	1	216663884	ESRRG	0.380303	0.094774	SOC	TRUE	reported	GCST90274788	1	216837226	0.0318	9.77e-07	14720	FGF21	TRUE	reported	0.00167421	23.9697	0.0383	14,743 European ancestry individuals	2	TRUE	NA
rs12290350	T	C	T	C	-0.0689	0.0736177	0.2168	0.176934	FALSE	FALSE	FALSE	SOC	11	76769211	TSKU	0.24891	0.0638488	SOC	TRUE	reported	GCST90274788	11	76480255	0.0145	2.02e-06	14295	FGF21	TRUE	reported	0.001577	22.5757	0.2168	14,743 European ancestry individuals	2	TRUE	NA
rs1260326	T	C	T	C	0.1323	0.0614866	0.3977	0.348545	FALSE	FALSE	FALSE	SOC	2	27508073	GCKR	0.231996	0.0514432	SOC	TRUE	reported	GCST90274788	2	27730940	0.0119	1.03e-28	14730	FGF21	TRUE	reported	0.0085724	123.585	0.3977	14,743 European ancestry individuals	2	TRUE	NA
rs13229619	A	G	A	G	-0.1609	0.0675166	0.1297	0.127753	FALSE	FALSE	FALSE	SOC	7	73615845	MLXIPL	0.358793	0.0735741	SOC	TRUE	reported	GCST90274788	7	73030175	0.0176	6.13e-20	14743	FGF21	TRUE	reported	0.00581261	83.5653	0.1297	14,743 European ancestry individuals	2	TRUE	NA
rs142603673	T	C	T	C	-0.2352	-0.00553288	0.0232	0.00836729	FALSE	FALSE	FALSE	SOC	21	32488659	EVA1C	0.984014	0.27613	SOC	TRUE	reported	GCST90274788	21	33860969	0.0455	2.35e-07	14252	FGF21	TRUE	reported	0.00186576	26.7172	0.0232	14,743 European ancestry individuals	2	TRUE	NA
rs145127946	A	G	A	G	-0.1747	0.542811	0.037	0.00746814	FALSE	FALSE	FALSE	SOC	1	203777379	LAX1	0.0575294	0.285801	SOC	TRUE	reported	GCST90274788	1	203746507	0.036	1.22e-06	14295	FGF21	TRUE	reported	0.00164468	23.5462	0.037	14,743 European ancestry individuals	2	TRUE	NA
rs188758663	A	G	A	G	-0.3801	-0.167234	0.0104	0.00499729	FALSE	FALSE	FALSE	SOC	10	126159189	ADAM12	0.63277	0.349984	SOC	TRUE	reported	GCST90274788	10	127847758	0.0749	3.88e-07	11668	FGF21	TRUE	reported	0.00179832	25.7497	0.0104	14,743 European ancestry individuals	2	TRUE	NA
rs2429473	A	C	A	C	-0.0812	0.0740607	0.795	0.808225	FALSE	FALSE	FALSE	SOC	12	46805116	SLC38A4	0.23451	0.0622976	SOC	TRUE	reported	GCST90274788	12	47198899	0.0147	3.32e-08	14295	FGF21	TRUE	reported	0.00212994	30.5082	0.205	14,743 European ancestry individuals	2	TRUE	NA
rs4700382	T	C	T	C	-0.063	0.0497494	0.2698	0.270605	FALSE	FALSE	FALSE	SOC	5	56586608	C5orf67	0.368494	0.0553203	SOC	TRUE	reported	GCST90274788	5	55882435	0.0136	3.62e-06	14295	FGF21	TRUE	reported	0.00149888	21.4557	0.2698	14,743 European ancestry individuals	2	TRUE	NA
rs60277384	T	C	T	C	-0.0881	-0.0220856	0.8922	0.848734	FALSE	FALSE	FALSE	SOC	5	85060193	EDIL3	0.746493	0.0683198	SOC	TRUE	reported	GCST90274788	5	84356011	0.019	3.54e-06	14742	FGF21	TRUE	reported	0.00150178	21.4973	0.1078	14,743 European ancestry individuals	2	TRUE	NA
rs7012637	A	G	A	G	-0.0605	0.0131466	0.4812	0.509084	FALSE	FALSE	FALSE	SOC	8	9315699	PPP1R3B	0.788366	0.0489757	SOC	TRUE	reported	GCST90274788	8	9173209	0.012	4.61e-07	14295	FGF21	TRUE	reported	0.00177498	25.4148	0.4812	14,743 European ancestry individuals	2	TRUE	NA
rs72965996	A	G	A	G	-0.2215	-0.17761	0.031	0.0203922	FALSE	FALSE	FALSE	SOC	18	75114651	ZNF407	0.315499	0.176946	SOC	TRUE	reported	GCST90274788	18	72826607	0.0444	6.08e-07	13808	FGF21	TRUE	reported	0.00173797	24.884	0.031	14,743 European ancestry individuals	2	TRUE	NA
rs7610704	T	C	T	C	-0.0568	0.0217457	0.4644	0.527013	FALSE	FALSE	FALSE	SOC	3	11648205	VGLL4	0.657366	0.049026	SOC	TRUE	reported	GCST90274788	3	11689679	0.012	2.21e-06	14295	FGF21	TRUE	reported	0.00156484	22.4013	0.4644	14,743 European ancestry individuals	2	TRUE	NA
rs838131	A	C	A	C	0.1627	-0.0515441	0.501	0.430204	FALSE	FALSE	FALSE	SOC	19	48757420	FGF21	0.296605	0.0493839	SOC	TRUE	reported	GCST90274788	19	49260677	0.013	6.15e-36	14294	FGF21	TRUE	reported	0.0108386	156.613	0.499	14,743 European ancestry individuals	2	TRUE	NA
rs1065657	A	G	A	G	0.0655	0.000724437	0.4536	0.412603	FALSE	FALSE	FALSE	SOC	6	89337294	UBE2J1	0.988367	0.0496869	SOC	TRUE	reported	GCST90274843	6	90047013	0.0118	2.84e-08	14287	TRAIL	TRUE	reported	0.00208812	30.8077	0.4536	14,735 European ancestry individuals	2	TRUE	NA
rs10745981	A	T	A	T	-0.0881	0.00291206	0.8739	0.901303	FALSE	TRUE	FALSE	SOC	12	103867545	NT5DC3	0.97155	0.0816528	SOC	TRUE	reported	GCST90274843	12	104261323	0.0185	1.92e-06	12850	TRAIL	TRUE	reported	0.00153775	22.6751	0.1261	14,735 European ancestry individuals	2	TRUE	NA
rs111257277	A	G	A	G	0.189	0.0580216	0.9721	0.971827	FALSE	FALSE	FALSE	SOC	5	163168915	CCNG1	0.699576	0.150357	SOC	TRUE	reported	GCST90274843	5	162595921	0.037	3.25e-07	14729	TRAIL	TRUE	reported	0.00176887	26.0892	0.0279	14,735 European ancestry individuals	2	TRUE	NA
rs114597610	T	C	T	C	-0.26	0.242123	0.0161	0.0126151	FALSE	FALSE	FALSE	SOC	5	75721915	POC5	0.302042	0.234601	SOC	TRUE	reported	GCST90274843	5	75017740	0.0564	4.03e-06	14735	TRAIL	TRUE	reported	0.00144114	21.2486	0.0161	14,735 European ancestry individuals	2	TRUE	NA
rs140862652	A	C	A	C	0.1342	-0.0989888	0.063	0.135231	FALSE	FALSE	FALSE	SOC	6	33724967	IP6K3	0.167207	0.0716669	SOC	TRUE	reported	GCST90274843	6	33692744	0.0265	4.1e-07	14287	TRAIL	TRUE	reported	0.00173861	25.6421	0.063	14,735 European ancestry individuals	2	TRUE	NA
rs142889372	C	G	C	G	-0.2835	0.159801	0.0106	0.0175264	FALSE	TRUE	FALSE	SOC	4	66883743	CENPC	0.396851	0.188609	SOC	TRUE	reported	GCST90274843	4	67749461	0.0606	2.89e-06	14238	TRAIL	TRUE	reported	0.00148409	21.8827	0.0106	14,735 European ancestry individuals	2	TRUE	NA
rs145386370	T	G	T	G	0.2641	0.224931	0.019	0.0181588	FALSE	FALSE	FALSE	SOC	4	68461403	TMPRSS11E	0.224271	0.185091	SOC	TRUE	reported	GCST90274843	4	69327121	0.0535	7.96e-07	13386	TRAIL	TRUE	reported	0.00165217	24.3652	0.019	14,735 European ancestry individuals	2	TRUE	NA
rs146922303	T	C	T	C	0.1622	-0.0696118	0.0376	0.0323622	FALSE	FALSE	FALSE	SOC	4	56837559	SPINK2	0.616473	0.138986	SOC	TRUE	reported	GCST90274843	4	57703725	0.0347	2.95e-06	14727	TRAIL	TRUE	reported	0.00148164	21.8466	0.0376	14,735 European ancestry individuals	2	TRUE	NA
rs16840522	T	C	T	C	-0.1191	-0.0467688	0.8073	0.871813	FALSE	FALSE	FALSE	SOC	1	196741786	CFH	0.52234	0.0731056	SOC	TRUE	reported	GCST90274843	1	196710916	0.0147	5.4e-16	14725	TRAIL	TRUE	reported	0.00443815	65.6341	0.1927	14,735 European ancestry individuals	2	TRUE	NA
rs174533	A	G	A	G	0.0787	0.0696641	0.3509	0.414715	FALSE	FALSE	FALSE	SOC	11	61781553	MYRF,TMEM258	0.158486	0.0494007	SOC	TRUE	reported	GCST90274843	11	61549025	0.0121	7.81e-11	14732	TRAIL	TRUE	reported	0.00286469	42.298	0.3509	14,735 European ancestry individuals	2	TRUE	NA
rs17779404	T	G	T	G	0.0674	-0.0118432	0.7733	0.799214	FALSE	FALSE	FALSE	SOC	4	180350136	TENM3	0.84652	0.0611858	SOC	TRUE	reported	GCST90274843	4	181271289	0.0138	1.04e-06	14723	TRAIL	TRUE	reported	0.00161735	23.8508	0.2267	14,735 European ancestry individuals	2	TRUE	NA
rs180941492	A	G	A	G	-0.244	-0.135967	0.0227	0.00890444	FALSE	FALSE	FALSE	SOC	11	103293199	DYNC2H1	0.60538	0.263155	SOC	TRUE	reported	GCST90274843	11	103163928	0.0491	6.71e-07	13800	TRAIL	TRUE	reported	0.0016743	24.6921	0.0227	14,735 European ancestry individuals	2	TRUE	NA
rs2113173	T	C	T	C	0.0691	-0.00363243	0.2543	0.250593	FALSE	FALSE	FALSE	SOC	16	57311821	PLLP	0.948922	0.0567036	SOC	TRUE	reported	GCST90274843	16	57345733	0.0145	1.88e-06	14287	TRAIL	TRUE	reported	0.00153991	22.7071	0.2543	14,735 European ancestry individuals	2	TRUE	NA
rs2138380	A	G	A	G	0.0882	0.0332443	0.8717	0.825866	FALSE	FALSE	FALSE	SOC	2	202304501	NOP58	0.605171	0.064305	SOC	TRUE	reported	GCST90274843	2	203169224	0.0182	1.26e-06	13239	TRAIL	TRUE	reported	0.00159238	23.482	0.1283	14,735 European ancestry individuals	2	TRUE	NA
rs2418781	T	G	T	G	-0.1452	0.0039197	0.0401	0.036772	FALSE	FALSE	FALSE	SOC	10	105826909	SORCS3	0.975926	0.129889	SOC	TRUE	reported	GCST90274843	10	107586667	0.0316	4.33e-06	14287	TRAIL	TRUE	reported	0.0014318	21.1106	0.0401	14,735 European ancestry individuals	2	TRUE	NA
rs28424593	A	T	A	T	-0.1311	0.140284	0.9501	0.938478	FALSE	TRUE	FALSE	SOC	3	114231474	ZNF80	0.168191	0.1018	SOC	TRUE	reported	GCST90274843	3	113950321	0.0279	2.62e-06	14722	TRAIL	TRUE	reported	0.00149724	22.0769	0.0499	14,735 European ancestry individuals	2	TRUE	NA
rs28929474	T	C	T	C	0.6692	0.135033	0.0205	0.0197323	FALSE	FALSE	FALSE	SOC	14	94378610	SERPINA1	0.441686	0.175516	SOC	TRUE	reported	GCST90274843	14	94844947	0.044	3.08e-52	14735	TRAIL	TRUE	reported	0.0154661	231.285	0.0205	14,735 European ancestry individuals	2	TRUE	NA
rs368805685	A	G	A	G	-0.2297	0.0223091	0.0323	0.10809	FALSE	FALSE	FALSE	SOC	2	208750284	PTH2R	0.776782	0.0786873	SOC	TRUE	reported	GCST90274843	2	209615008	0.0501	4.54e-06	11760	TRAIL	TRUE	reported	0.00142551	21.0178	0.0323	14,735 European ancestry individuals	2	TRUE	NA
rs4760	A	G	A	G	0.3554	0.0146584	0.8425	0.831812	FALSE	FALSE	FALSE	SOC	19	43648948	PLAUR	0.824245	0.0660024	SOC	TRUE	reported	GCST90274843	19	44153100	0.0163	2.14e-105	14287	TRAIL	TRUE	reported	0.0312755	475.336	0.1575	14,735 European ancestry individuals	2	TRUE	NA
rs490342	T	G	T	G	0.1252	-0.0835508	0.1051	0.059051	FALSE	FALSE	FALSE	SOC	3	172413009	FNDC3B	0.425925	0.104939	SOC	TRUE	reported	GCST90274843	3	172130799	0.02	3.85e-10	13228	TRAIL	TRUE	reported	0.00265423	39.1823	0.1051	14,735 European ancestry individuals	2	TRUE	NA
rs5030044	A	G	A	G	0.285	-0.0672074	0.886	0.867078	FALSE	FALSE	FALSE	SOC	3	186731333	KNG1	0.352861	0.0723397	SOC	TRUE	reported	GCST90274843	3	186449122	0.0187	1.9e-52	14287	TRAIL	TRUE	reported	0.0155294	232.246	0.114	14,735 European ancestry individuals	2	TRUE	NA
rs574044675	A	C	A	C	0.5818	-0.134172	0.9715	0.96634	FALSE	FALSE	FALSE	SOC	3	172556442	TNFSF10	0.335175	0.13922	SOC	TRUE	reported	GCST90274843	3	172274232	0.0399	3.69e-48	13173	TRAIL	TRUE	reported	0.0142338	212.59	0.0285	14,735 European ancestry individuals	2	TRUE	NA
rs6969337	T	C	T	C	0.1823	-0.100104	0.9624	0.943075	FALSE	FALSE	FALSE	SOC	7	52725126	POM121L12	0.344084	0.105804	SOC	TRUE	reported	GCST90274843	7	52792820	0.038	1.61e-06	11336	TRAIL	TRUE	reported	0.00156053	23.0116	0.0376	14,735 European ancestry individuals	2	TRUE	NA
rs77303550	T	C	T	C	-0.0724	0.022606	0.1946	0.190508	FALSE	FALSE	FALSE	SOC	16	72045758	TXNL4B	0.717302	0.062436	SOC	TRUE	reported	GCST90274843	16	72079657	0.0146	7.09e-07	14728	TRAIL	TRUE	reported	0.00166721	24.5874	0.1946	14,735 European ancestry individuals	2	TRUE	NA
rs78956561	A	T	A	T	0.1694	-0.0591762	0.0304	0.0525123	FALSE	TRUE	FALSE	SOC	6	18022800	KIF13A	0.590904	0.11009	SOC	TRUE	reported	GCST90274843	6	18023031	0.0354	1.71e-06	14719	TRAIL	TRUE	reported	0.00155271	22.8961	0.0304	14,735 European ancestry individuals	2	TRUE	NA
rs8178824	T	C	T	C	0.2575	0.21741	0.029	0.00976294	FALSE	FALSE	FALSE	SOC	17	66228657	APOH	0.398003	0.257231	SOC	TRUE	reported	GCST90274843	17	64224775	0.037	3.42e-12	14735	TRAIL	TRUE	reported	0.00327846	48.4275	0.029	14,735 European ancestry individuals	2	TRUE	NA
rs1072074	A	G	A	G	-0.0649	0.0250274	0.5847	0.525899	FALSE	FALSE	FALSE	SOC	4	24756697	SOD3	0.623769	0.0510228	SOC	TRUE	reported	GCST90274802	4	24758319	0.0141	4.17e-06	11785	IL-17C	TRUE	reported	0.00186396	21.1824	0.4153	11,793 European ancestry individuals	2	TRUE	NA
rs10870773	A	G	A	G	-0.0816	-0.0406323	0.8025	0.741942	FALSE	FALSE	FALSE	SOC	13	43822273	CCDC122	0.466549	0.0558055	SOC	TRUE	reported	GCST90274802	13	44396409	0.0171	1.82e-06	11345	IL-17C	TRUE	reported	0.00200315	22.7673	0.1975	11,793 European ancestry individuals	2	TRUE	NA
rs114882743	A	T	A	T	-0.3259	-0.297049	0.9804	0.994128	FALSE	TRUE	FALSE	SOC	1	176961118	ASTN1	0.366535	0.328965	SOC	TRUE	reported	GCST90274802	1	176930254	0.0548	2.73e-09	11345	IL-17C	TRUE	reported	0.00310779	35.3615	0.0196	11,793 European ancestry individuals	2	TRUE	NA
rs11931996	T	C	T	C	-0.1219	-0.0864019	0.9068	0.944903	FALSE	FALSE	FALSE	SOC	4	151370757	FAM160A1	0.425322	0.108379	SOC	TRUE	reported	GCST90274802	4	152291909	0.0262	3.28e-06	11345	IL-17C	TRUE	reported	0.00190446	21.6435	0.0932	11,793 European ancestry individuals	2	TRUE	NA
rs12092228	T	G	T	G	0.1508	-0.252942	0.0512	0.0571329	FALSE	FALSE	FALSE	SOC	1	242372703	PLD5	0.0168097	0.105796	SOC	TRUE	reported	GCST90274802	1	242536005	0.0327	4e-06	9892	IL-17C	TRUE	reported	0.00187107	21.2633	0.0512	11,793 European ancestry individuals	2	TRUE	NA
rs12863903	T	C	T	C	-0.0857	0.0363355	0.1597	0.173805	FALSE	FALSE	FALSE	SOC	13	95986397	UGGT2	0.572117	0.0643178	SOC	TRUE	reported	GCST90274802	13	96638651	0.018	1.93e-06	11345	IL-17C	TRUE	reported	0.00199409	22.6642	0.1597	11,793 European ancestry individuals	2	TRUE	NA
rs12895022	T	C	T	C	0.1091	0.072663	0.0906	0.0936073	FALSE	FALSE	FALSE	SOC	14	101866897	PPP2R5C	0.390641	0.0846438	SOC	TRUE	reported	GCST90274802	14	102333234	0.0236	3.78e-06	11774	IL-17C	TRUE	reported	0.0018802	21.3673	0.0906	11,793 European ancestry individuals	2	TRUE	NA
rs17700884	T	G	T	G	-0.105	0.00715828	0.3783	0.502684	FALSE	FALSE	FALSE	SOC	16	88618087	ZC3H18	0.884087	0.0491001	SOC	TRUE	reported	GCST90274802	16	88684495	0.0136	1.16e-14	11775	IL-17C	TRUE	reported	0.00522661	59.597	0.3783	11,793 European ancestry individuals	2	TRUE	NA
rs1920106	T	C	T	C	0.0633	-0.0531875	0.3948	0.413087	FALSE	FALSE	FALSE	SOC	7	21200481	SP4	0.283759	0.0496193	SOC	TRUE	reported	GCST90274802	7	21240100	0.0132	1.62e-06	11792	IL-17C	TRUE	reported	0.00202291	22.9923	0.3948	11,793 European ancestry individuals	2	TRUE	NA
rs2814092	C	G	C	G	0.0624	-0.0294088	0.6437	0.640135	FALSE	TRUE	FALSE	SOC	6	65837453	EYS	0.564547	0.0510479	SOC	TRUE	reported	GCST90274802	6	66547346	0.0135	3.8e-06	11792	IL-17C	TRUE	reported	0.00187966	21.3612	0.3563	11,793 European ancestry individuals	2	TRUE	NA
rs39779	C	G	C	G	0.1077	-0.0444401	0.1032	0.130331	FALSE	TRUE	FALSE	SOC	16	8343904	TMEM114	0.541548	0.072796	SOC	TRUE	reported	GCST90274802	16	8393906	0.0227	2.09e-06	11345	IL-17C	TRUE	reported	0.00198022	22.5062	0.1032	11,793 European ancestry individuals	2	TRUE	NA
rs554604740	A	G	A	G	0.1926	0.228222	0.0286	0.0172316	FALSE	FALSE	FALSE	SOC	12	52356468	KRT85	0.223184	0.187358	SOC	TRUE	reported	GCST90274802	12	52750252	0.0401	1.56e-06	11149	IL-17C	TRUE	reported	0.00202926	23.0647	0.0286	11,793 European ancestry individuals	2	TRUE	NA
rs59356989	A	G	A	G	-0.0882	0.102098	0.8432	0.832863	FALSE	FALSE	FALSE	SOC	5	108088065	FBXL17	0.119718	0.0656177	SOC	TRUE	reported	GCST90274802	5	107423766	0.0177	6.26e-07	11790	IL-17C	TRUE	reported	0.00218392	24.8264	0.1568	11,793 European ancestry individuals	2	TRUE	NA
rs72815428	T	C	T	C	-0.1673	0.0358395	0.0423	0.012838	FALSE	FALSE	FALSE	SOC	5	175409303	DRD1	0.870945	0.220608	SOC	TRUE	reported	GCST90274802	5	174836306	0.0366	4.85e-06	11775	IL-17C	TRUE	reported	0.00183834	20.8907	0.0423	11,793 European ancestry individuals	2	TRUE	NA
rs75246422	T	C	T	C	-0.0951	0.122876	0.1233	0.135093	FALSE	FALSE	FALSE	SOC	5	174752757	MSX2	0.0865845	0.0717026	SOC	TRUE	reported	GCST90274802	5	174179760	0.0201	2.23e-06	11793	IL-17C	TRUE	reported	0.00196928	22.3817	0.1233	11,793 European ancestry individuals	2	TRUE	NA
rs77654242	T	G	T	G	-0.2174	0.0334854	0.9707	0.972319	FALSE	FALSE	FALSE	SOC	2	135917758	DARS	0.823401	0.150043	SOC	TRUE	reported	GCST90274802	2	136675328	0.0469	3.56e-06	10294	IL-17C	TRUE	reported	0.00189037	21.4831	0.0293	11,793 European ancestry individuals	2	TRUE	NA
rs8015296	C	G	C	G	-0.1162	-0.041236	0.0991	0.0815037	FALSE	TRUE	FALSE	SOC	14	92297563	SLC24A4	0.646188	0.0898263	SOC	TRUE	reported	GCST90274802	14	92763907	0.0253	4.37e-06	9461	IL-17C	TRUE	reported	0.00185592	21.0909	0.0991	11,793 European ancestry individuals	2	TRUE	NA
rs10733789	T	C	T	C	-0.0815	-0.0725965	0.6875	0.705065	FALSE	FALSE	FALSE	SOC	10	63188924	JMJD1C	0.174979	0.0535224	SOC	TRUE	reported	GCST90274781	10	64948684	0.0127	1.39e-10	14287	CXCL11	TRUE	reported	0.0028742	41.1763	0.3125	14,736 European ancestry individuals	2	TRUE	NA
rs10898158	A	G	A	G	0.0609	0.0303883	0.6028	0.711506	FALSE	FALSE	FALSE	SOC	11	83843069	DLG2	0.573311	0.0539582	SOC	TRUE	reported	GCST90274781	11	83554112	0.0121	4.83e-07	14288	CXCL11	TRUE	reported	0.00176992	25.3281	0.3972	14,736 European ancestry individuals	2	TRUE	NA
rs111787182	A	C	A	C	-0.1445	-0.0585328	0.951	0.943129	FALSE	FALSE	FALSE	SOC	7	158118941	PTPRN2	0.583279	0.106694	SOC	TRUE	reported	GCST90274781	7	157911633	0.0314	4.19e-06	13224	CXCL11	TRUE	reported	0.0014801	21.1746	0.049	14,736 European ancestry individuals	2	TRUE	NA
rs112884138	T	C	T	C	-0.0976	-0.109648	0.0892	0.0466581	FALSE	FALSE	FALSE	SOC	4	133441205	PCDH10	0.346941	0.11658	SOC	TRUE	reported	GCST90274781	4	134362360	0.0209	3.01e-06	14728	CXCL11	TRUE	reported	0.00152407	21.8045	0.0892	14,736 European ancestry individuals	2	TRUE	NA
rs116470923	T	C	T	C	-0.1975	0.126981	0.0216	0.00563192	FALSE	FALSE	FALSE	SOC	4	76453240	SHROOM3	0.696548	0.325607	SOC	TRUE	reported	GCST90274781	4	77374393	0.0427	3.74e-06	14736	CXCL11	TRUE	reported	0.00149516	21.3903	0.0216	14,736 European ancestry individuals	2	TRUE	NA
rs12433317	A	G	A	G	0.0571	0.0750921	0.4282	0.427581	FALSE	FALSE	FALSE	SOC	14	50308758	L2HGDH	0.12932	0.0495073	SOC	TRUE	reported	GCST90274781	14	50775476	0.012	1.95e-06	14288	CXCL11	TRUE	reported	0.00158227	22.6386	0.4282	14,736 European ancestry individuals	2	TRUE	NA
rs2245786	A	G	A	G	-0.0599	0.000734098	0.6525	0.662881	FALSE	FALSE	FALSE	SOC	20	4814736	RASSF2	0.988789	0.0522421	SOC	TRUE	reported	GCST90274781	20	4795382	0.0131	4.82e-06	14721	CXCL11	TRUE	reported	0.00146128	20.905	0.3475	14,736 European ancestry individuals	2	TRUE	NA
rs2894233	A	G	A	G	-0.2236	0.201814	0.9724	0.981908	FALSE	FALSE	FALSE	SOC	6	32043901	TNXB	0.27852	0.186236	SOC	TRUE	reported	GCST90274781	6	32011678	0.047	1.96e-06	11917	CXCL11	TRUE	reported	0.00158168	22.6301	0.0276	14,736 European ancestry individuals	2	TRUE	NA
rs3184504	T	C	T	C	0.1236	-0.00945129	0.4764	0.409416	FALSE	FALSE	FALSE	SOC	12	111446804	SH2B3	0.848967	0.0496297	SOC	TRUE	reported	GCST90274781	12	111884608	0.0132	7.7e-21	11785	CXCL11	TRUE	reported	0.00609945	87.6654	0.4764	14,736 European ancestry individuals	2	TRUE	NA
rs4748380	T	C	T	C	0.0901	0.00800288	0.1188	0.094237	FALSE	FALSE	FALSE	SOC	10	17548682	HACD1	0.924518	0.0844687	SOC	TRUE	reported	GCST90274781	10	17590681	0.019	2.12e-06	14732	CXCL11	TRUE	reported	0.00157151	22.4844	0.1188	14,736 European ancestry individuals	2	TRUE	NA
rs59148364	A	G	A	G	0.1821	0.0525122	0.0278	0.0368905	FALSE	FALSE	FALSE	SOC	4	76209649	SCARB2	0.688201	0.130855	SOC	TRUE	reported	GCST90274781	4	77130802	0.0378	1.45e-06	14721	CXCL11	TRUE	reported	0.00162177	23.2047	0.0278	14,736 European ancestry individuals	2	TRUE	NA
rs60141220	A	G	A	G	-0.0777	-0.0351459	0.1703	0.155159	FALSE	FALSE	FALSE	SOC	1	26069250	TRIM63	0.601679	0.0673309	SOC	TRUE	reported	GCST90274781	1	26395741	0.0165	2.49e-06	13221	CXCL11	TRUE	reported	0.00154974	22.1724	0.1703	14,736 European ancestry individuals	2	TRUE	NA
rs62291421	C	G	C	G	0.2674	0.354286	0.9763	0.994114	FALSE	TRUE	FALSE	SOC	3	188297544	LPP	0.296422	0.33931	SOC	TRUE	reported	GCST90274781	3	188015332	0.0518	2.44e-07	12305	CXCL11	TRUE	reported	0.00186171	26.6442	0.0237	14,736 European ancestry individuals	2	TRUE	NA
rs6827617	A	G	A	G	-0.1724	0.0282922	0.6041	0.558978	FALSE	FALSE	FALSE	SOC	4	75994993	AC112719.1	0.566454	0.0493515	SOC	TRUE	reported	GCST90274781	4	76916146	0.0118	2.42e-48	14718	CXCL11	TRUE	reported	0.0147207	213.427	0.3959	14,736 European ancestry individuals	2	TRUE	NA
rs7009937	T	C	T	C	0.1175	0.179379	0.9321	0.947949	FALSE	FALSE	FALSE	SOC	8	95164568	PLEKHF2	0.108149	0.111654	SOC	TRUE	reported	GCST90274781	8	96176796	0.025	2.6e-06	14288	CXCL11	TRUE	reported	0.00154377	22.0869	0.0679	14,736 European ancestry individuals	2	TRUE	NA
rs7222922	T	C	T	C	-0.0882	-0.134169	0.1205	0.0947689	FALSE	FALSE	FALSE	SOC	17	36008654	CCL23	0.110978	0.0841809	SOC	TRUE	reported	GCST90274781	17	34335694	0.0182	1.26e-06	14726	CXCL11	TRUE	reported	0.00164112	23.4819	0.1205	14,736 European ancestry individuals	2	TRUE	NA
rs72747175	A	G	A	G	0.1535	-0.0790218	0.9608	0.964941	FALSE	FALSE	FALSE	SOC	5	18009747	BASP1	0.560477	0.135745	SOC	TRUE	reported	GCST90274781	5	18009856	0.0326	2.49e-06	14730	CXCL11	TRUE	reported	0.00154941	22.1677	0.0392	14,736 European ancestry individuals	2	TRUE	NA
rs72925566	A	G	A	G	-0.0973	0.0895657	0.1651	0.175847	FALSE	FALSE	FALSE	SOC	6	88789252	RNGTT	0.166714	0.0647693	SOC	TRUE	reported	GCST90274781	6	89498971	0.0185	1.44e-07	11337	CXCL11	TRUE	reported	0.00193242	27.658	0.1651	14,736 European ancestry individuals	2	TRUE	NA
rs7475335	A	C	A	C	-0.0646	-0.057691	0.3172	0.299011	FALSE	FALSE	FALSE	SOC	10	102583671	SUFU	0.28008	0.0534107	SOC	TRUE	reported	GCST90274781	10	104343428	0.0124	1.89e-07	14735	CXCL11	TRUE	reported	0.00189608	27.1369	0.3172	14,736 European ancestry individuals	2	TRUE	NA
rs7750544	T	C	T	C	-0.0773	0.0537817	0.165	0.125158	FALSE	FALSE	FALSE	SOC	6	153856349	OPRM1	0.468516	0.0741922	SOC	TRUE	reported	GCST90274781	6	154177484	0.0164	2.44e-06	13644	CXCL11	TRUE	reported	0.00155259	22.2132	0.165	14,736 European ancestry individuals	2	TRUE	NA
rs78632565	T	C	T	C	0.1082	-0.112346	0.9152	0.902143	FALSE	FALSE	FALSE	SOC	8	70070670	PRDM14	0.174576	0.0827506	SOC	TRUE	reported	GCST90274781	8	70982905	0.0214	4.28e-07	14722	CXCL11	TRUE	reported	0.00178612	25.5603	0.0848	14,736 European ancestry individuals	2	TRUE	NA
rs10734292	A	G	A	G	0.123	0.122842	0.067	0.048452	FALSE	FALSE	FALSE	SOC	11	20464855	PRMT3	0.273879	0.112269	SOC	TRUE	reported	GCST90274779	11	20486401	0.0267	4.09e-06	11776	CXCL1	TRUE	reported	0.00143945	21.2192	0.067	14,736 European ancestry individuals	2	TRUE	NA
rs11880837	A	G	A	G	0.0583	-0.0121673	0.3161	0.360666	FALSE	FALSE	FALSE	SOC	19	14697641	ZNF333	0.810604	0.0507718	SOC	TRUE	reported	GCST90274779	19	14808453	0.0127	4.42e-06	14288	CXCL1	TRUE	reported	0.00142936	21.0703	0.3161	14,736 European ancestry individuals	2	TRUE	NA
rs1366946	T	C	T	C	-0.3134	-0.0734879	0.7638	0.77255	FALSE	FALSE	FALSE	SOC	4	73872752	CXCL1	0.208681	0.0584536	SOC	TRUE	reported	GCST90274779	4	74738469	0.0134	5.65e-121	14730	CXCL1	TRUE	reported	0.0358243	546.927	0.2362	14,736 European ancestry individuals	2	TRUE	NA
rs2122155	A	G	A	G	-0.0538	-0.0130444	0.5637	0.537333	FALSE	FALSE	FALSE	SOC	4	58823796	IGFBP7	0.791048	0.0492335	SOC	TRUE	reported	GCST90274779	4	59689961	0.0117	4.26e-06	14717	CXCL1	TRUE	reported	0.00143418	21.1414	0.4363	14,736 European ancestry individuals	2	TRUE	NA
rs2280441	A	G	A	G	-0.1443	-0.0610759	0.0405	0.023385	FALSE	FALSE	FALSE	SOC	15	80948328	CEMIP,MESDC2	0.70826	0.16322	SOC	TRUE	reported	GCST90274779	15	81240669	0.0312	3.75e-06	14735	CXCL1	TRUE	reported	0.00145086	21.3877	0.0405	14,736 European ancestry individuals	2	TRUE	NA
rs2835916	C	G	C	G	-0.0564	-0.111581	0.3876	0.394103	FALSE	TRUE	FALSE	SOC	21	37730118	KCNJ6	0.0261903	0.0501854	SOC	TRUE	reported	GCST90274779	21	39102421	0.012	2.6e-06	14735	CXCL1	TRUE	reported	0.00149823	22.087	0.3876	14,736 European ancestry individuals	2	TRUE	NA
rs4474574	T	C	T	C	-0.365	1.50324	0.0146	0.000534	FALSE	FALSE	FALSE	SOC	13	37280116	CSNK1A1L	0.189454	1.14559	SOC	TRUE	reported	GCST90274779	13	37854253	0.0779	2.79e-06	9555	CXCL1	TRUE	reported	0.00148901	21.9509	0.0146	14,736 European ancestry individuals	2	TRUE	NA
rs62311721	T	C	T	C	-0.186	-0.134876	0.9588	0.94079	FALSE	FALSE	FALSE	SOC	4	83084808	PLAC8	0.206052	0.106664	SOC	TRUE	reported	GCST90274779	4	84005961	0.0407	4.88e-06	14288	CXCL1	TRUE	reported	0.00141662	20.8823	0.0412	14,736 European ancestry individuals	2	TRUE	NA
rs1074669	A	G	A	G	-0.0548	-0.0100494	0.5246	0.537394	FALSE	FALSE	FALSE	SOC	4	35015082	ARAP2	0.837714	0.0490649	SOC	TRUE	reported	GCST90274847	4	35016704	0.0119	4.12e-06	14286	uPA	TRUE	reported	0.00148222	21.2034	0.4754	14,734 European ancestry individuals	2	TRUE	NA
rs10840566	A	G	A	G	0.0784	0.0177387	0.1671	0.121761	FALSE	FALSE	FALSE	SOC	11	11120540	GALNT18	0.813515	0.0751978	SOC	TRUE	reported	GCST90274847	11	11142087	0.0154	3.56e-07	14733	uPA	TRUE	reported	0.00181089	25.9137	0.1671	14,734 European ancestry individuals	2	TRUE	NA
rs10992204	A	G	A	G	0.1061	0.0115717	0.1034	0.135429	FALSE	FALSE	FALSE	SOC	9	92022684	SPTLC1	0.871695	0.0716489	SOC	TRUE	reported	GCST90274847	9	94784966	0.0217	1.01e-06	14286	uPA	TRUE	reported	0.00167061	23.9029	0.1034	14,734 European ancestry individuals	2	TRUE	NA
rs11220462	A	G	A	G	-0.1024	0.0443787	0.1509	0.189129	FALSE	FALSE	FALSE	SOC	11	126374057	ST3GAL4	0.475758	0.0622298	SOC	TRUE	reported	GCST90274847	11	126243952	0.0161	2.01e-10	14731	uPA	TRUE	reported	0.00282364	40.4471	0.1509	14,734 European ancestry individuals	2	TRUE	NA
rs144470316	C	G	C	G	0.3395	-0.27604	0.0119	0.00482203	FALSE	TRUE	FALSE	SOC	12	105340586	C12orf75	0.435546	0.354017	SOC	TRUE	reported	GCST90274847	12	105734364	0.0656	2.28e-07	12303	uPA	TRUE	reported	0.00187132	26.78	0.0119	14,734 European ancestry individuals	2	TRUE	NA
rs154972	A	G	A	G	-0.0625	-0.0170982	0.6344	0.745421	FALSE	FALSE	FALSE	SOC	6	32932874	HLA-DMB	0.760771	0.0561576	SOC	TRUE	reported	GCST90274847	6	32900651	0.012	1.91e-07	14724	uPA	TRUE	reported	0.00189523	27.1229	0.3656	14,734 European ancestry individuals	2	TRUE	NA
rs333947	A	G	A	G	-0.0785	0.0296634	0.1578	0.166422	FALSE	FALSE	FALSE	SOC	1	109928142	CSF1	0.652241	0.0658233	SOC	TRUE	reported	GCST90274847	1	110470764	0.0166	2.26e-06	14286	uPA	TRUE	reported	0.00156291	22.3595	0.1578	14,734 European ancestry individuals	2	TRUE	NA
rs3933086	A	G	A	G	0.3099	-0.00305125	0.0145	0.026444	FALSE	FALSE	FALSE	SOC	10	73664416	SYNPO2L	0.984003	0.15218	SOC	TRUE	reported	GCST90274847	10	75424174	0.0664	3.05e-06	11778	uPA	TRUE	reported	0.00152242	21.7794	0.0145	14,734 European ancestry individuals	2	TRUE	NA
rs4251805	T	C	T	C	-0.422	0.0921754	0.0405	0.0362589	FALSE	FALSE	FALSE	SOC	19	43670289	PLAUR	0.47649	0.129467	SOC	TRUE	reported	GCST90274847	19	44174441	0.0311	6.1e-42	14734	uPA	TRUE	reported	0.0127242	184.096	0.0405	14,734 European ancestry individuals	2	TRUE	NA
rs4760	A	G	A	G	0.1408	0.0146584	0.8426	0.831812	FALSE	FALSE	FALSE	SOC	19	43648948	PLAUR	0.824245	0.0660024	SOC	TRUE	reported	GCST90274847	19	44153100	0.0165	1.42e-17	14286	uPA	TRUE	reported	0.00507129	72.8076	0.1574	14,734 European ancestry individuals	2	TRUE	NA
rs4800787	T	C	T	C	-0.094	-0.0947055	0.3008	0.377599	FALSE	FALSE	FALSE	SOC	18	27106401	CHST9	0.0601797	0.0503893	SOC	TRUE	reported	GCST90274847	18	24686365	0.0125	5.48e-14	14730	uPA	TRUE	reported	0.00394284	56.5425	0.3008	14,734 European ancestry individuals	2	TRUE	NA
rs59772299	T	G	T	G	0.0627	-0.0549785	0.7552	0.792919	FALSE	FALSE	FALSE	SOC	5	127585845	PRRC1	0.363003	0.0604386	SOC	TRUE	reported	GCST90274847	5	126921537	0.0133	2.43e-06	14730	uPA	TRUE	reported	0.00155327	22.2214	0.2448	14,734 European ancestry individuals	2	TRUE	NA
rs597808	A	G	A	G	0.0662	-0.0157512	0.478	0.415287	FALSE	FALSE	FALSE	SOC	12	111535554	ATXN2	0.750369	0.0495082	SOC	TRUE	reported	GCST90274847	12	111973358	0.0134	7.8e-07	11334	uPA	TRUE	reported	0.00170551	24.4031	0.478	14,734 European ancestry individuals	2	TRUE	NA
rs62286554	T	C	T	C	-0.091	0.116159	0.8498	0.817622	FALSE	FALSE	FALSE	SOC	3	193947214	HES1	0.0655692	0.0630834	SOC	TRUE	reported	GCST90274847	3	193665003	0.019	1.67e-06	11335	uPA	TRUE	reported	0.00160313	22.9358	0.1502	14,734 European ancestry individuals	2	TRUE	NA
rs6805474	A	G	A	G	0.0952	0.018145	0.1456	0.162897	FALSE	FALSE	FALSE	SOC	3	56597230	CCDC66	0.785057	0.0665295	SOC	TRUE	reported	GCST90274847	3	56631258	0.0176	6.33e-08	14285	uPA	TRUE	reported	0.00204385	29.2542	0.1456	14,734 European ancestry individuals	2	TRUE	NA
rs704	A	G	A	G	0.0567	-0.0823689	0.4758	0.419565	FALSE	FALSE	FALSE	SOC	17	28367840	CTB-96E2.2,SARM1,VTN	0.0945998	0.049275	SOC	TRUE	reported	GCST90274847	17	26694861	0.0115	8.2e-07	14734	uPA	TRUE	reported	0.00169872	24.3058	0.4758	14,734 European ancestry individuals	2	TRUE	NA
rs74607099	A	G	A	G	-0.1817	-0.214204	0.0248	0.0369241	FALSE	FALSE	FALSE	SOC	4	130177282	C4orf33	0.102204	0.131071	SOC	TRUE	reported	GCST90274847	4	131098437	0.0389	3e-06	14723	uPA	TRUE	reported	0.00152489	21.8147	0.0248	14,734 European ancestry individuals	2	TRUE	NA
rs7564243	A	G	A	G	-0.0852	-0.0515519	0.5375	0.582159	FALSE	FALSE	FALSE	SOC	2	159870357	LY75,LY75-CD302	0.298628	0.0495987	SOC	TRUE	reported	GCST90274847	2	160726868	0.0114	7.8e-14	14729	uPA	TRUE	reported	0.00389461	55.8481	0.4625	14,734 European ancestry individuals	2	TRUE	NA
rs10777251	A	G	A	G	-0.0767	0.00393324	0.1923	0.202396	FALSE	FALSE	FALSE	SOC	12	90686698	CCER1	0.948605	0.0610197	SOC	TRUE	reported	GCST90274787	12	91080475	0.0166	3.83e-06	12411	FGF19	TRUE	reported	0.00144676	21.346	0.1923	14,744 European ancestry individuals	2	TRUE	NA
rs112126444	A	G	A	G	-0.0927	0.164093	0.1012	0.0906803	FALSE	FALSE	FALSE	SOC	3	132443405	DNAJC13	0.0547659	0.0854326	SOC	TRUE	reported	GCST90274787	3	132162249	0.0199	3.19e-06	14735	FGF19	TRUE	reported	0.0014705	21.6967	0.1012	14,744 European ancestry individuals	2	TRUE	NA
rs11244038	C	G	C	G	0.1199	-0.0334936	0.0898	0.120249	FALSE	TRUE	FALSE	SOC	9	133220383	OBP2B	0.653446	0.0745993	SOC	TRUE	reported	GCST90274787	9	136095770	0.0247	1.21e-06	11786	FGF19	TRUE	reported	0.00159662	23.5606	0.0898	14,744 European ancestry individuals	2	TRUE	NA
rs117398067	T	C	T	C	0.2583	-0.106046	0.0178	0.0296276	FALSE	FALSE	FALSE	SOC	15	58895993	RNF111,SLTM	0.457067	0.142596	SOC	TRUE	reported	GCST90274787	15	59188192	0.0564	4.65e-06	14744	FGF19	TRUE	reported	0.00142142	20.9716	0.0178	14,744 European ancestry individuals	2	TRUE	NA
rs12110436	T	C	T	C	-0.136	-0.164452	0.0418	0.043271	FALSE	FALSE	FALSE	SOC	6	168205521	DACT2	0.168467	0.119415	SOC	TRUE	reported	GCST90274787	6	168606201	0.0297	4.67e-06	14743	FGF19	TRUE	reported	0.00142101	20.9655	0.0418	14,744 European ancestry individuals	2	TRUE	NA
rs12407505	A	G	A	G	-0.1614	-0.343375	0.9664	0.987841	FALSE	FALSE	FALSE	SOC	1	84829519	LPAR3	0.121305	0.22163	SOC	TRUE	reported	GCST90274787	1	85295202	0.0352	4.53e-06	14735	FGF19	TRUE	reported	0.00142479	21.0215	0.0336	14,744 European ancestry individuals	2	TRUE	NA
rs12520287	T	C	T	C	-0.1014	-0.0279705	0.9175	0.884815	FALSE	FALSE	FALSE	SOC	5	55551270	PLPP1	0.715501	0.0767408	SOC	TRUE	reported	GCST90274787	5	54847098	0.0221	4.47e-06	14296	FGF19	TRUE	reported	0.00142666	21.049	0.0825	14,744 European ancestry individuals	2	TRUE	NA
rs13103023	A	G	A	G	0.0837	0.00509186	0.3415	0.37382	FALSE	FALSE	FALSE	SOC	4	39455997	RPL9	0.919431	0.0503395	SOC	TRUE	reported	GCST90274787	4	39457617	0.0124	1.48e-11	14296	FGF19	TRUE	reported	0.0030826	45.5563	0.3415	14,744 European ancestry individuals	2	TRUE	NA
rs142067135	A	G	A	G	-0.2295	-0.285309	0.0198	0.00608481	FALSE	FALSE	FALSE	SOC	12	76250415	BBS10	0.392867	0.333918	SOC	TRUE	reported	GCST90274787	12	76644195	0.0492	3.09e-06	13809	FGF19	TRUE	reported	0.0014745	21.7559	0.0198	14,744 European ancestry individuals	2	TRUE	NA
rs145274424	T	C	T	C	0.1992	-0.156198	0.9777	0.98484	FALSE	FALSE	FALSE	SOC	7	17405929	RP11-507K12.1	0.431253	0.198461	SOC	TRUE	reported	GCST90274787	7	17445553	0.0421	2.23e-06	14735	FGF19	TRUE	reported	0.00151707	22.3849	0.0223	14,744 European ancestry individuals	2	TRUE	NA
rs1671812	T	C	T	C	0.0621	0.0338079	0.6316	0.702417	FALSE	FALSE	FALSE	SOC	11	114625198	NXPE4	0.528522	0.0536409	SOC	TRUE	reported	GCST90274787	11	114495920	0.0132	2.54e-06	12412	FGF19	TRUE	reported	0.0014998	22.1297	0.3684	14,744 European ancestry individuals	2	TRUE	NA
rs17326790	T	C	T	C	0.2161	0.0128335	0.0209	0.0240251	FALSE	FALSE	FALSE	SOC	13	84783692	SLITRK1	0.936267	0.160494	SOC	TRUE	reported	GCST90274787	13	85357827	0.0471	4.47e-06	14741	FGF19	TRUE	reported	0.00142658	21.0479	0.0209	14,744 European ancestry individuals	2	TRUE	NA
rs191522330	T	C	T	C	0.2325	0.0657334	0.9812	0.962743	FALSE	FALSE	FALSE	SOC	11	5588818	HBG2	0.616913	0.131406	SOC	TRUE	reported	GCST90274787	11	5610048	0.0488	1.89e-06	14738	FGF19	TRUE	reported	0.00153811	22.6959	0.0188	14,744 European ancestry individuals	2	TRUE	NA
rs2306969	A	G	A	G	0.0674	0.0711524	0.2338	0.215715	FALSE	FALSE	FALSE	SOC	19	5851790	FUT3	0.230669	0.0593611	SOC	TRUE	reported	GCST90274787	19	5851801	0.0141	1.75e-06	14739	FGF19	TRUE	reported	0.00154831	22.8467	0.2338	14,744 European ancestry individuals	2	TRUE	NA
rs2906655	T	C	T	C	-0.0623	0.0820501	0.2503	0.196	FALSE	FALSE	FALSE	SOC	7	101926022	CUX1	0.183983	0.0617573	SOC	TRUE	reported	GCST90274787	7	101569302	0.0135	3.93e-06	14743	FGF19	TRUE	reported	0.00144322	21.2936	0.2503	14,744 European ancestry individuals	2	TRUE	NA
rs35836706	A	G	A	G	0.2151	0.315788	0.0203	0.0262923	FALSE	FALSE	FALSE	SOC	9	81820834	SPATA31D4	0.0371091	0.151489	SOC	TRUE	reported	GCST90274787	9	84435749	0.0456	2.39e-06	14734	FGF19	TRUE	reported	0.00150781	22.2481	0.0203	14,744 European ancestry individuals	2	TRUE	NA
rs516246	T	C	T	C	-0.1661	-0.0145507	0.445	0.374634	FALSE	FALSE	FALSE	SOC	19	48702915	FUT2	0.772912	0.0504236	SOC	TRUE	reported	GCST90274787	19	49206172	0.0118	5.31e-45	14744	FGF19	TRUE	reported	0.0132686	198.115	0.445	14,744 European ancestry individuals	2	TRUE	NA
rs7005978	A	G	A	G	-0.1055	0.0370946	0.3458	0.384717	FALSE	FALSE	FALSE	SOC	8	58470156	UBXN2B	0.460376	0.0502482	SOC	TRUE	reported	GCST90274787	8	59382715	0.0123	9.72e-18	14744	FGF19	TRUE	reported	0.004968	73.559	0.3458	14,744 European ancestry individuals	2	TRUE	NA
rs76708593	T	C	T	C	0.1024	0.174038	0.9158	0.894184	FALSE	FALSE	FALSE	SOC	12	107753468	PRDM4	0.0295842	0.0799951	SOC	TRUE	reported	GCST90274787	12	108147245	0.0222	3.98e-06	14296	FGF19	TRUE	reported	0.00144184	21.2733	0.0842	14,744 European ancestry individuals	2	TRUE	NA
rs834971	A	G	A	G	-0.0614	-0.0229837	0.3002	0.286366	FALSE	FALSE	FALSE	SOC	1	99632499	PALMD	0.671328	0.0541651	SOC	TRUE	reported	GCST90274787	1	100098055	0.0128	1.61e-06	14728	FGF19	TRUE	reported	0.00155915	23.0069	0.3002	14,744 European ancestry individuals	2	TRUE	NA
rs10778675	A	C	A	C	0.0792	0.00534686	0.1687	0.151335	FALSE	FALSE	FALSE	SOC	12	79511778	SYT1	0.937274	0.0679424	SOC	TRUE	reported	GCST90274778	12	79905558	0.0158	5.37e-07	14295	CX3CL1	TRUE	reported	0.00175465	25.1232	0.1687	14,743 European ancestry individuals	2	TRUE	NA
rs111472651	C	G	C	G	-0.1191	-0.228653	0.9355	0.94962	FALSE	TRUE	FALSE	SOC	2	43890649	LRPPRC	0.0419382	0.112408	SOC	TRUE	reported	GCST90274778	2	44117788	0.0248	1.57e-06	14728	CX3CL1	TRUE	reported	0.00161078	23.06	0.0645	14,743 European ancestry individuals	2	TRUE	NA
rs114359340	A	G	A	G	-0.1881	-0.176644	0.9747	0.987421	FALSE	FALSE	FALSE	SOC	1	6472257	PLEKHG5	0.427201	0.222476	SOC	TRUE	reported	GCST90274778	1	6532317	0.0405	3.41e-06	13651	CX3CL1	TRUE	reported	0.00150671	21.5678	0.0253	14,743 European ancestry individuals	2	TRUE	NA
rs11682107	A	G	A	G	-0.0675	0.027941	0.5568	0.544258	FALSE	FALSE	FALSE	SOC	2	113077945	IL1F10	0.570033	0.0491916	SOC	TRUE	reported	GCST90274778	2	113835522	0.0126	8.45e-08	12412	CX3CL1	TRUE	reported	0.0020036	28.695	0.4432	14,743 European ancestry individuals	2	TRUE	NA
rs117698194	A	G	A	G	-0.1996	0.10558	0.0224	0.0125232	FALSE	FALSE	FALSE	SOC	15	85114263	PDE8A	0.641285	0.226613	SOC	TRUE	reported	GCST90274778	15	85657494	0.0432	3.83e-06	13859	CX3CL1	TRUE	reported	0.00149115	21.3448	0.0224	14,743 European ancestry individuals	2	TRUE	NA
rs12331618	A	G	A	G	-0.0582	0.0322267	0.4914	0.424333	FALSE	FALSE	FALSE	SOC	4	186218785	KLKB1	0.513608	0.0493344	SOC	TRUE	reported	GCST90274778	4	187139939	0.0114	3.3e-07	14729	CX3CL1	TRUE	reported	0.00181996	26.0601	0.4914	14,743 European ancestry individuals	2	TRUE	NA
rs13167439	T	C	T	C	-0.0903	-0.0391675	0.89	0.880722	FALSE	FALSE	FALSE	SOC	5	121060371	PRR16	0.602318	0.0751676	SOC	TRUE	reported	GCST90274778	5	120396066	0.0193	2.89e-06	14295	CX3CL1	TRUE	reported	0.00152902	21.8877	0.11	14,743 European ancestry individuals	2	TRUE	NA
rs1976172	C	G	C	G	-0.0569	0.0622152	0.3525	0.379902	FALSE	TRUE	FALSE	SOC	3	1218798	CNTN6	0.217177	0.0504146	SOC	TRUE	reported	GCST90274778	3	1260482	0.012	2.12e-06	14732	CX3CL1	TRUE	reported	0.00157035	22.4803	0.3525	14,743 European ancestry individuals	2	TRUE	NA
rs2442752	T	C	T	C	-0.0589	-0.0409378	0.6177	0.653876	FALSE	FALSE	FALSE	SOC	6	31383987	MICA	0.425843	0.0514084	SOC	TRUE	reported	GCST90274778	6	31351764	0.0117	4.8e-07	14743	CX3CL1	TRUE	reported	0.00176972	25.3395	0.3823	14,743 European ancestry individuals	2	TRUE	NA
rs2731674	T	G	T	G	-0.0681	0.0678135	0.274	0.258524	FALSE	FALSE	FALSE	SOC	5	177412889	GRK6	0.225704	0.0559748	SOC	TRUE	reported	GCST90274778	5	176839890	0.0128	1.04e-07	14740	CX3CL1	TRUE	reported	0.0019762	28.3018	0.274	14,743 European ancestry individuals	2	TRUE	NA
rs35026817	T	G	T	G	0.0633	-0.0142786	0.3327	0.301086	FALSE	FALSE	FALSE	SOC	3	70087441	RP11-231I13.2	0.788722	0.0532846	SOC	TRUE	reported	GCST90274778	3	70136592	0.0122	2.12e-07	14740	CX3CL1	TRUE	reported	0.00187969	26.917	0.3327	14,743 European ancestry individuals	2	TRUE	NA
rs3732378	A	G	A	G	0.0941	0.0700366	0.1671	0.158566	FALSE	FALSE	FALSE	SOC	3	39265671	CX3CR1	0.294637	0.0668286	SOC	TRUE	reported	GCST90274778	3	39307162	0.0154	9.94e-10	14740	CX3CL1	TRUE	reported	0.00260508	37.3316	0.1671	14,743 European ancestry individuals	2	TRUE	NA
rs55896747	T	C	T	C	0.1129	-0.118753	0.9372	0.961329	FALSE	FALSE	FALSE	SOC	16	57474683	DOK4	0.344448	0.12561	SOC	TRUE	reported	GCST90274778	16	57508595	0.0244	3.71e-06	14734	CX3CL1	TRUE	reported	0.00149546	21.4066	0.0628	14,743 European ancestry individuals	2	TRUE	NA
rs56397903	A	G	A	G	0.1968	0.2473	0.9744	0.955426	FALSE	FALSE	FALSE	SOC	8	26883762	ADRA1A	0.0377068	0.119007	SOC	TRUE	reported	GCST90274778	8	26741279	0.0424	3.46e-06	14743	CX3CL1	TRUE	reported	0.00150481	21.5406	0.0256	14,743 European ancestry individuals	2	TRUE	NA
rs571946532	A	C	A	C	-0.2404	0.193405	0.981	0.984644	FALSE	FALSE	FALSE	SOC	9	86270626	ISCA1	0.335252	0.200713	SOC	TRUE	reported	GCST90274778	9	88885541	0.0512	2.66e-06	11768	CX3CL1	TRUE	reported	0.00153984	22.0429	0.019	14,743 European ancestry individuals	2	TRUE	NA
rs6937696	T	C	T	C	-0.0811	-0.0882791	0.651	0.645699	FALSE	FALSE	FALSE	SOC	6	32450241	HLA-DRA	0.0843976	0.0511548	SOC	TRUE	reported	GCST90274778	6	32418018	0.012	1.4e-11	14742	CX3CL1	TRUE	reported	0.003185	45.6687	0.349	14,743 European ancestry individuals	2	TRUE	NA
rs712137	A	C	A	C	0.0563	0.0724302	0.6601	0.727522	FALSE	FALSE	FALSE	SOC	12	40987482	CNTN1	0.188647	0.0550971	SOC	TRUE	reported	GCST90274778	12	41381284	0.012	2.71e-06	14737	CX3CL1	TRUE	reported	0.00153745	22.0087	0.3399	14,743 European ancestry individuals	2	TRUE	NA
rs73137770	C	G	C	G	0.2442	-0.279752	0.9812	0.987709	FALSE	TRUE	FALSE	SOC	20	53953242	BCAS1	0.213551	0.224906	SOC	TRUE	reported	GCST90274778	20	52569781	0.0529	3.91e-06	13808	CX3CL1	TRUE	reported	0.0014885	21.3068	0.0188	14,743 European ancestry individuals	2	TRUE	NA
rs77915710	A	G	A	G	-0.1436	0.21838	0.0402	0.0122043	FALSE	FALSE	FALSE	SOC	1	172130717	DNM3	0.329381	0.223897	SOC	TRUE	reported	GCST90274778	1	172099857	0.0304	2.32e-06	14742	CX3CL1	TRUE	reported	0.00155848	22.3101	0.0402	14,743 European ancestry individuals	2	TRUE	NA
rs8052631	A	G	A	G	-0.1511	-0.135949	0.9463	0.954616	FALSE	FALSE	FALSE	SOC	16	57133318	CPNE2	0.24852	0.117812	SOC	TRUE	reported	GCST90274778	16	57167230	0.027	2.19e-08	14295	CX3CL1	TRUE	reported	0.00218608	31.3142	0.0537	14,743 European ancestry individuals	2	TRUE	NA
rs10780690	T	G	T	G	0.0557	0.0254845	0.5265	0.533137	FALSE	FALSE	FALSE	SOC	9	84863257	NTRK2	0.602857	0.0489807	SOC	TRUE	reported	GCST90274829	9	87478172	0.012	3.46e-06	14296	NT-3	TRUE	reported	0.00150891	21.542	0.4735	14,744 European ancestry individuals	2	TRUE	NA
rs11225042	A	C	A	C	-0.0973	0.0748229	0.8737	0.846775	FALSE	FALSE	FALSE	SOC	11	101856953	TRPC6	0.268944	0.0676826	SOC	TRUE	reported	GCST90274829	11	101727684	0.0203	1.64e-06	12412	NT-3	TRUE	reported	0.00160882	22.9706	0.1263	14,744 European ancestry individuals	2	TRUE	NA
rs112418830	T	C	T	C	0.1366	0.0391738	0.0567	0.0734763	FALSE	FALSE	FALSE	SOC	6	150972752	MTHFD1L	0.676043	0.0937464	SOC	TRUE	reported	GCST90274829	6	151293888	0.0263	2.06e-07	14296	NT-3	TRUE	reported	0.0018886	26.973	0.0567	14,744 European ancestry individuals	2	TRUE	NA
rs12517801	A	G	A	G	-0.0555	-0.00389917	0.3609	0.460533	FALSE	FALSE	FALSE	SOC	5	1730939	MRPL36	0.936766	0.0491484	SOC	TRUE	reported	GCST90274829	5	1731054	0.0121	4.5e-06	14726	NT-3	TRUE	reported	0.00147349	21.0356	0.3609	14,744 European ancestry individuals	2	TRUE	NA
rs145686993	C	G	C	G	-0.2464	-0.0244524	0.0161	0.0129826	FALSE	TRUE	FALSE	SOC	2	46079035	PRKCE	0.911658	0.220396	SOC	TRUE	reported	GCST90274829	2	46306174	0.0539	4.84e-06	14257	NT-3	TRUE	reported	0.00146366	20.895	0.0161	14,744 European ancestry individuals	2	TRUE	NA
rs146532158	T	C	T	C	-0.1859	-0.00879459	0.0249	0.0251249	FALSE	FALSE	FALSE	SOC	10	114074103	ADRB1	0.955416	0.157308	SOC	TRUE	reported	GCST90274829	10	115833862	0.0386	1.46e-06	14741	NT-3	TRUE	reported	0.00162424	23.1912	0.0249	14,744 European ancestry individuals	2	TRUE	NA
rs17537796	A	C	A	C	-0.2571	0.166391	0.9866	0.983047	FALSE	FALSE	FALSE	SOC	7	39986573	CDK13	0.38147	0.19012	SOC	TRUE	reported	GCST90274829	7	40026172	0.0553	3.33e-06	14254	NT-3	TRUE	reported	0.0015138	21.6119	0.0134	14,744 European ancestry individuals	2	TRUE	NA
rs2034246	A	C	A	C	0.0582	0.018129	0.5677	0.590937	FALSE	FALSE	FALSE	SOC	5	115115890	TRIM36	0.715802	0.0497946	SOC	TRUE	reported	GCST90274829	5	114451587	0.012	1.23e-06	14296	NT-3	TRUE	reported	0.00164717	23.5192	0.4323	14,744 European ancestry individuals	2	TRUE	NA
rs2107473	A	G	A	G	-0.2393	-0.0342447	0.0175	0.015647	FALSE	FALSE	FALSE	SOC	7	8723326	NXPH1	0.86717	0.204746	SOC	TRUE	reported	GCST90274829	7	8762956	0.0507	2.36e-06	13394	NT-3	TRUE	reported	0.00156014	22.2745	0.0175	14,744 European ancestry individuals	2	TRUE	NA
rs2846299	A	G	A	G	0.0582	-0.0481888	0.3022	0.299645	FALSE	FALSE	FALSE	SOC	11	123504348	GRAMD1B	0.364815	0.0531752	SOC	TRUE	reported	GCST90274829	11	123375056	0.0125	3.22e-06	14721	NT-3	TRUE	reported	0.00151823	21.6753	0.3022	14,744 European ancestry individuals	2	TRUE	NA
rs28735437	C	G	C	G	-0.1168	0.0814524	0.1435	0.112497	FALSE	TRUE	FALSE	SOC	15	87971624	NTRK3	0.292969	0.0774533	SOC	TRUE	reported	GCST90274829	15	88514855	0.0164	1.06e-12	14737	NT-3	TRUE	reported	0.00354509	50.7151	0.1435	14,744 European ancestry individuals	2	TRUE	NA
rs3218587	A	G	A	G	0.1364	-0.124587	0.0429	0.0232073	FALSE	FALSE	FALSE	SOC	6	111367724	REV3L	0.453801	0.166316	SOC	TRUE	reported	GCST90274829	6	111688927	0.0294	3.49e-06	14744	NT-3	TRUE	reported	0.00150748	21.5215	0.0429	14,744 European ancestry individuals	2	TRUE	NA
rs5751454	T	C	T	C	0.1823	-0.128386	0.0287	0.0382212	FALSE	FALSE	FALSE	SOC	22	43253709	SCUBE1	0.315676	0.127953	SOC	TRUE	reported	GCST90274829	22	43649715	0.0398	4.64e-06	13680	NT-3	TRUE	reported	0.0014694	20.9771	0.0287	14,744 European ancestry individuals	2	TRUE	NA
rs58399805	A	T	A	T	0.1106	0.037322	0.0799	0.0968086	FALSE	TRUE	FALSE	SOC	12	5570938	ANO2	0.649005	0.0820001	SOC	TRUE	reported	GCST90274829	12	5680104	0.022	4.98e-07	14737	NT-3	TRUE	reported	0.00176957	25.2699	0.0799	14,744 European ancestry individuals	2	TRUE	NA
rs72652073	C	G	C	G	0.058	-0.0296574	0.3811	0.378129	FALSE	TRUE	FALSE	SOC	8	71119666	EYA1	0.558824	0.050732	SOC	TRUE	reported	GCST90274829	8	72031901	0.0125	3.48e-06	14296	NT-3	TRUE	reported	0.00150783	21.5266	0.3811	14,744 European ancestry individuals	2	TRUE	NA
rs73166403	T	C	T	C	-0.092	-0.0455152	0.1114	0.112228	FALSE	FALSE	FALSE	SOC	7	152601143	XRCC2	0.559074	0.0779081	SOC	TRUE	reported	GCST90274829	7	152298228	0.02	4.22e-06	14296	NT-3	TRUE	reported	0.00148198	21.157	0.1114	14,744 European ancestry individuals	2	TRUE	NA
rs79759094	A	G	A	G	-0.1163	0.0360591	0.0638	0.0604326	FALSE	FALSE	FALSE	SOC	4	7531372	SORCS2	0.722648	0.101597	SOC	TRUE	reported	GCST90274829	4	7533099	0.0251	3.6e-06	14728	NT-3	TRUE	reported	0.00150359	21.466	0.0638	14,744 European ancestry individuals	2	TRUE	NA
rs10792025	T	C	T	C	-0.0593	0.0251497	0.3383	0.32313	FALSE	FALSE	FALSE	SOC	11	69153743	TPCN2	0.631769	0.0524783	SOC	TRUE	reported	GCST90274758	11	68921211	0.0124	1.73e-06	14727	eIF4E-BP1	TRUE	reported	0.00155021	22.8669	0.3383	14,736 European ancestry individuals	2	TRUE	NA
rs10926313	A	G	A	G	-0.0884	-0.00948928	0.8334	0.794569	FALSE	FALSE	FALSE	SOC	1	240641210	GREM2	0.877264	0.0614438	SOC	TRUE	reported	GCST90274758	1	240804510	0.0175	4.39e-07	14288	eIF4E-BP1	TRUE	reported	0.00172931	25.5135	0.1666	14,736 European ancestry individuals	2	TRUE	NA
rs137887001	C	G	C	G	0.2235	-0.10761	0.9827	0.986071	FALSE	TRUE	FALSE	SOC	20	45938222	PCIF1	0.600279	0.205362	SOC	TRUE	reported	GCST90274758	20	44566861	0.0486	4.25e-06	14288	eIF4E-BP1	TRUE	reported	0.00143369	21.1458	0.0173	14,736 European ancestry individuals	2	TRUE	NA
rs181095999	T	C	T	C	-0.2226	0.0812143	0.0227	0.0164377	FALSE	FALSE	FALSE	SOC	12	23770232	SOX5	0.676028	0.194345	SOC	TRUE	reported	GCST90274758	12	23923166	0.0474	2.65e-06	14736	eIF4E-BP1	TRUE	reported	0.001495	22.0513	0.0227	14,736 European ancestry individuals	2	TRUE	NA
rs2731672	T	C	T	C	0.0926	0.0643963	0.2679	0.258141	FALSE	FALSE	FALSE	SOC	5	177415473	GRK6	0.253271	0.0563674	SOC	TRUE	reported	GCST90274758	5	176842474	0.0152	1.11e-09	11783	eIF4E-BP1	TRUE	reported	0.00251327	37.1087	0.2679	14,736 European ancestry individuals	2	TRUE	NA
rs2856226	T	C	T	C	-0.0995	-0.0536222	0.8975	0.927726	FALSE	FALSE	FALSE	SOC	17	15567100	CDRT1	0.569869	0.0943647	SOC	TRUE	reported	GCST90274758	17	15470414	0.0214	3.33e-06	12404	eIF4E-BP1	TRUE	reported	0.00146548	21.6152	0.1025	14,736 European ancestry individuals	2	TRUE	NA
rs356283	T	G	T	G	0.0588	0.1192	0.6475	0.745327	FALSE	FALSE	FALSE	SOC	1	80509505	ADGRL2	0.0339664	0.0562142	SOC	TRUE	reported	GCST90274758	1	80975190	0.0123	1.75e-06	14730	eIF4E-BP1	TRUE	reported	0.00154906	22.85	0.3525	14,736 European ancestry individuals	2	TRUE	NA
rs3733402	A	G	A	G	-0.1305	-0.0328499	0.5102	0.575955	FALSE	FALSE	FALSE	SOC	4	186236880	KLKB1	0.505169	0.0492962	SOC	TRUE	reported	GCST90274758	4	187158034	0.0116	2.32e-29	14736	eIF4E-BP1	TRUE	reported	0.00851896	126.545	0.4898	14,736 European ancestry individuals	2	TRUE	NA
rs5030072	T	C	T	C	0.0594	-0.0460321	0.5711	0.590168	FALSE	FALSE	FALSE	SOC	3	186737757	KNG1	0.354061	0.0496709	SOC	TRUE	reported	GCST90274758	3	186455546	0.0119	5.99e-07	14716	eIF4E-BP1	TRUE	reported	0.00168866	24.9127	0.4289	14,736 European ancestry individuals	2	TRUE	NA
rs6963617	T	C	T	C	0.0754	-0.0656401	0.2938	0.285532	FALSE	FALSE	FALSE	SOC	7	17554690	RP11-507K12.1	0.249155	0.0569593	SOC	TRUE	reported	GCST90274758	7	17594314	0.0142	1.1e-07	14288	eIF4E-BP1	TRUE	reported	0.00191044	28.1908	0.2938	14,736 European ancestry individuals	2	TRUE	NA
rs76686678	T	G	T	G	0.2607	-0.17262	0.015	0.0247942	FALSE	FALSE	FALSE	SOC	2	37971763	RMDN2	0.274958	0.158118	SOC	TRUE	reported	GCST90274758	2	38198906	0.0521	5.62e-07	14730	eIF4E-BP1	TRUE	reported	0.00169694	25.035	0.015	14,736 European ancestry individuals	2	TRUE	NA
rs10792444	T	C	T	C	-0.0865	0.0159095	0.8838	0.882973	FALSE	FALSE	FALSE	SOC	11	64666679	NRXN2	0.835181	0.0764654	SOC	TRUE	reported	GCST90274768	11	64434151	0.0181	1.76e-06	14732	CCL25	TRUE	reported	0.00154789	22.8358	0.1162	14,736 European ancestry individuals	2	TRUE	NA
rs11028036	A	G	A	G	0.0546	-0.0150219	0.5707	0.567726	FALSE	FALSE	FALSE	SOC	11	24578600	LUZP2	0.760789	0.0493419	SOC	TRUE	reported	GCST90274768	11	24600146	0.0117	3.06e-06	14728	CCL25	TRUE	reported	0.00147608	21.7748	0.4293	14,736 European ancestry individuals	2	TRUE	NA
rs11140450	A	T	A	T	-0.2681	0.0752807	0.9693	0.978586	FALSE	TRUE	FALSE	SOC	9	84223109	SLC28A3	0.659531	0.170875	SOC	TRUE	reported	GCST90274768	9	86838024	0.0579	3.65e-06	10797	CCL25	TRUE	reported	0.00145326	21.4377	0.0307	14,736 European ancestry individuals	2	TRUE	NA
rs111437511	T	C	T	C	0.1437	-0.0658383	0.0428	0.0256183	FALSE	FALSE	FALSE	SOC	8	10836491	CTD-2135J3.4,PINX1	0.671129	0.15506	SOC	TRUE	reported	GCST90274768	8	10694001	0.0297	1.31e-06	14733	CCL25	TRUE	reported	0.00158653	23.4068	0.0428	14,736 European ancestry individuals	2	TRUE	NA
rs12114935	A	G	A	G	0.0769	-0.0117734	0.7856	0.723441	FALSE	FALSE	FALSE	SOC	8	42243291	IKBKB	0.829573	0.0546968	SOC	TRUE	reported	GCST90274768	8	42100809	0.0142	6.11e-08	14732	CCL25	TRUE	reported	0.00198678	29.3236	0.2144	14,736 European ancestry individuals	2	TRUE	NA
rs12606983	T	C	T	C	-0.0673	-0.107683	0.2475	0.297269	FALSE	FALSE	FALSE	SOC	18	2511739	METTL4	0.0433421	0.0532981	SOC	TRUE	reported	GCST90274768	18	2511738	0.0134	5.1e-07	14715	CCL25	TRUE	reported	0.00170929	25.221	0.2475	14,736 European ancestry individuals	2	TRUE	NA
rs143132666	A	C	A	C	-0.1934	-0.127344	0.0225	0.0255731	FALSE	FALSE	FALSE	SOC	1	160792288	LY9	0.415823	0.156501	SOC	TRUE	reported	GCST90274768	1	160762078	0.0406	1.9e-06	14734	CCL25	TRUE	reported	0.00153791	22.6883	0.0225	14,736 European ancestry individuals	2	TRUE	NA
rs147851492	A	G	A	G	0.2127	0.282699	0.0215	0.0244836	FALSE	FALSE	FALSE	SOC	15	56345958	TEX9	0.0733297	0.157864	SOC	TRUE	reported	GCST90274768	15	56638156	0.0449	2.17e-06	14727	CCL25	TRUE	reported	0.00152097	22.438	0.0215	14,736 European ancestry individuals	2	TRUE	NA
rs149395110	T	C	T	C	-0.2782	0.74504	0.0129	0.00474777	FALSE	FALSE	FALSE	SOC	2	130201646	TUBA3E	0.0428174	0.367833	SOC	TRUE	reported	GCST90274768	2	130959219	0.0609	4.92e-06	12880	CCL25	TRUE	reported	0.0014145	20.8651	0.0129	14,736 European ancestry individuals	2	TRUE	NA
rs1705699	T	C	T	C	-0.0546	-0.0162008	0.5447	0.512394	FALSE	FALSE	FALSE	SOC	8	23923940	STC1	0.739677	0.0487564	SOC	TRUE	reported	GCST90274768	8	23781453	0.0116	2.52e-06	14714	CCL25	TRUE	reported	0.0015016	22.1519	0.4553	14,736 European ancestry individuals	2	TRUE	NA
rs521795	T	C	T	C	-0.0624	0.0615721	0.3844	0.517655	FALSE	FALSE	FALSE	SOC	13	21710787	FGF9	0.209357	0.0490483	SOC	TRUE	reported	GCST90274768	13	22284926	0.0122	3.14e-07	14288	CCL25	TRUE	reported	0.00177263	26.1572	0.3844	14,736 European ancestry individuals	2	TRUE	NA
rs636479	A	G	A	G	0.0548	-0.055546	0.3757	0.359542	FALSE	FALSE	FALSE	SOC	11	75708598	MOGAT2	0.277276	0.0511258	SOC	TRUE	reported	GCST90274768	11	75419643	0.0119	4.12e-06	14731	CCL25	TRUE	reported	0.00143741	21.2035	0.3757	14,736 European ancestry individuals	2	TRUE	NA
rs7137942	A	G	A	G	-0.0637	0.0833331	0.6502	0.651608	FALSE	FALSE	FALSE	SOC	12	80783986	LIN7A	0.104098	0.0512724	SOC	TRUE	reported	GCST90274768	12	81177765	0.0133	1.67e-06	12404	CCL25	TRUE	reported	0.00155467	22.9359	0.3498	14,736 European ancestry individuals	2	TRUE	NA
rs7252764	T	C	T	C	0.2321	-0.0422503	0.0471	0.0881052	FALSE	FALSE	FALSE	SOC	19	7762251	CLEC4M	0.624427	0.0862981	SOC	TRUE	reported	GCST90274768	19	7827137	0.0295	3.61e-15	14736	CCL25	TRUE	reported	0.00418431	61.8938	0.0471	14,736 European ancestry individuals	2	TRUE	NA
rs7296588	A	G	A	G	-0.1159	0.036432	0.4365	0.431873	FALSE	FALSE	FALSE	SOC	12	468934	B4GALNT3	0.462668	0.0496037	SOC	TRUE	reported	GCST90274768	12	578100	0.0116	1.66e-23	14725	CCL25	TRUE	reported	0.00673064	99.8141	0.4365	14,736 European ancestry individuals	2	TRUE	NA
rs74256540	A	G	A	G	0.1236	0.0410522	0.1421	0.148369	FALSE	FALSE	FALSE	SOC	19	8175381	FBN3	0.551036	0.0688556	SOC	TRUE	reported	GCST90274768	19	8240265	0.017	3.58e-13	14288	CCL25	TRUE	reported	0.00357538	52.8543	0.1421	14,736 European ancestry individuals	2	TRUE	NA
rs759817	T	C	T	C	0.3919	-0.00622098	0.3275	0.345007	FALSE	FALSE	FALSE	SOC	19	7972156	ELAVL1	0.903607	0.051368	SOC	TRUE	reported	GCST90274768	19	8037040	0.0123	1e-200	14288	CCL25	TRUE	reported	0.064467	1015.04	0.3275	14,736 European ancestry individuals	2	TRUE	NA
rs7611785	A	G	A	G	0.0941	-0.178359	0.103	0.137726	FALSE	FALSE	FALSE	SOC	3	144494572	C3orf58	0.0121543	0.0711266	SOC	TRUE	reported	GCST90274768	3	144213414	0.0198	2.01e-06	14736	CCL25	TRUE	reported	0.00153081	22.5834	0.103	14,736 European ancestry individuals	2	TRUE	NA
rs7806274	T	C	T	C	-0.0755	-0.0267144	0.1668	0.176084	FALSE	FALSE	FALSE	SOC	7	155354082	BLACE	0.677468	0.0642295	SOC	TRUE	reported	GCST90274768	7	155146782	0.0161	2.74e-06	13667	CCL25	TRUE	reported	0.0014905	21.9879	0.1668	14,736 European ancestry individuals	2	TRUE	NA
rs79990760	A	G	A	G	0.2192	-0.0917483	0.9825	0.974466	FALSE	FALSE	FALSE	SOC	10	29157864	LYZL1	0.557966	0.156603	SOC	TRUE	reported	GCST90274768	10	29446793	0.0478	4.52e-06	14725	CCL25	TRUE	reported	0.00142542	21.0265	0.0175	14,736 European ancestry individuals	2	TRUE	NA
rs851850	A	G	A	G	-0.0777	0.0219027	0.846	0.858914	FALSE	FALSE	FALSE	SOC	6	66375184	EYS	0.754288	0.0699786	SOC	TRUE	reported	GCST90274768	6	67085077	0.0163	1.87e-06	14288	CCL25	TRUE	reported	0.00154005	22.72	0.154	14,736 European ancestry individuals	2	TRUE	NA
rs10822155	A	C	A	C	0.0838	0.0748998	0.4155	0.381477	FALSE	FALSE	FALSE	SOC	10	63311455	JMJD1C	0.137098	0.0503804	SOC	TRUE	reported	GCST90274848	10	65071215	0.0117	7.93e-13	14744	VEGF-A	TRUE	reported	0.00346848	51.2929	0.4155	14,744 European ancestry individuals	2	TRUE	NA
rs114694170	T	C	T	C	-0.1625	0.0167987	0.9462	0.944147	FALSE	FALSE	FALSE	SOC	5	88884379	MEF2C	0.874509	0.106366	SOC	TRUE	reported	GCST90274848	5	88180196	0.0267	1.16e-09	14728	VEGF-A	TRUE	reported	0.00250684	37.0361	0.0538	14,744 European ancestry individuals	2	TRUE	NA
rs117976551	C	G	C	G	-0.2163	-0.230357	0.9739	0.98565	FALSE	TRUE	FALSE	SOC	8	72680097	KCNB2	0.270021	0.208843	SOC	TRUE	reported	GCST90274848	8	73592332	0.0449	1.45e-06	13809	VEGF-A	TRUE	reported	0.00157206	23.2039	0.0261	14,744 European ancestry individuals	2	TRUE	NA
rs11953790	T	C	T	C	-0.1842	0.212941	0.028	0.0106192	FALSE	FALSE	FALSE	SOC	5	118035492	DTWD2	0.380626	0.242877	SOC	TRUE	reported	GCST90274848	5	117371187	0.0374	8.43e-07	14730	VEGF-A	TRUE	reported	0.00164306	24.2537	0.028	14,744 European ancestry individuals	2	TRUE	NA
rs1203834	T	C	T	C	0.1174	-0.050853	0.069	0.0822252	FALSE	FALSE	FALSE	SOC	16	181542	HBQ1	0.567686	0.0889875	SOC	TRUE	reported	GCST90274848	16	231541	0.0253	3.48e-06	13232	VEGF-A	TRUE	reported	0.00145879	21.5296	0.069	14,744 European ancestry individuals	2	TRUE	NA
rs138648222	C	G	C	G	0.1981	-0.137712	0.0248	0.0134525	FALSE	TRUE	FALSE	SOC	13	28761487	SLC46A3	0.517984	0.213026	SOC	TRUE	reported	GCST90274848	13	29335624	0.0397	6.04e-07	14739	VEGF-A	TRUE	reported	0.0016865	24.896	0.0248	14,744 European ancestry individuals	2	TRUE	NA
rs144037665	A	C	A	C	-0.2779	-0.238961	0.9871	0.991272	FALSE	FALSE	FALSE	SOC	13	76888489	KCTD12	0.368346	0.265637	SOC	TRUE	reported	GCST90274848	13	77462624	0.0603	4.05e-06	11969	VEGF-A	TRUE	reported	0.00143896	21.2365	0.0129	14,744 European ancestry individuals	2	TRUE	NA
rs145703410	T	C	T	C	-0.2475	0.0339771	0.0153	0.0223192	FALSE	FALSE	FALSE	SOC	9	3020960	PUM3	0.838972	0.167204	SOC	TRUE	reported	GCST90274848	9	3020960	0.0539	4.39e-06	14296	VEGF-A	TRUE	reported	0.00142851	21.0821	0.0153	14,744 European ancestry individuals	2	TRUE	NA
rs145846107	T	C	T	C	0.2736	-0.637161	0.0162	0.00316075	FALSE	FALSE	FALSE	SOC	12	74867496	KCNC2	0.168432	0.46263	SOC	TRUE	reported	GCST90274848	12	75261276	0.0582	2.59e-06	13422	VEGF-A	TRUE	reported	0.00149716	22.0967	0.0162	14,744 European ancestry individuals	2	TRUE	NA
rs16883415	T	C	T	C	-0.22	-0.198659	0.9797	0.986208	FALSE	FALSE	FALSE	SOC	5	54747757	SNX18	0.350487	0.212777	SOC	TRUE	reported	GCST90274848	5	54043585	0.0457	1.48e-06	14744	VEGF-A	TRUE	reported	0.00156987	23.1715	0.0203	14,744 European ancestry individuals	2	TRUE	NA
rs2050256	A	G	A	G	-0.0734	-0.0552398	0.8126	0.780712	FALSE	FALSE	FALSE	SOC	1	31739082	ADGRB2	0.351721	0.0593174	SOC	TRUE	reported	GCST90274848	1	32204683	0.0152	1.37e-06	14739	VEGF-A	TRUE	reported	0.00157961	23.3156	0.1874	14,744 European ancestry individuals	2	TRUE	NA
rs34536806	T	G	T	G	0.0992	0.0218509	0.9024	0.928751	FALSE	FALSE	FALSE	SOC	11	95541323	FAM76B	0.822392	0.0973446	SOC	TRUE	reported	GCST90274848	11	95274487	0.0208	1.85e-06	14296	VEGF-A	TRUE	reported	0.00154085	22.7425	0.0976	14,744 European ancestry individuals	2	TRUE	NA
rs4875579	C	G	C	G	-0.0741	-0.0308426	0.8345	0.838948	FALSE	TRUE	FALSE	SOC	8	5555486	CSMD1	0.643538	0.0666497	SOC	TRUE	reported	GCST90274848	8	5413008	0.0158	2.73e-06	14296	VEGF-A	TRUE	reported	0.00149007	21.9919	0.1655	14,744 European ancestry individuals	2	TRUE	NA
rs61818787	T	C	T	C	-0.0759	-0.144074	0.8114	0.753412	FALSE	FALSE	FALSE	SOC	1	190407308	BRINP3	0.0112001	0.0568025	SOC	TRUE	reported	GCST90274848	1	190376438	0.0148	2.92e-07	14732	VEGF-A	TRUE	reported	0.00178122	26.2967	0.1886	14,744 European ancestry individuals	2	TRUE	NA
rs6582666	C	G	C	G	-0.1288	-5.42066e-05	0.9341	0.94003	FALSE	TRUE	FALSE	SOC	12	46516103	SLC38A2	0.999582	0.103427	SOC	TRUE	reported	GCST90274848	12	46909886	0.0265	1.17e-06	11791	VEGF-A	TRUE	reported	0.00160021	23.6201	0.0659	14,744 European ancestry individuals	2	TRUE	NA
rs6993770	A	T	A	T	0.1231	0.0375673	0.7319	0.776507	FALSE	TRUE	FALSE	SOC	8	105569300	ZFPM2	0.524897	0.0590852	SOC	TRUE	reported	GCST90274848	8	106581528	0.0134	4.06e-20	14296	VEGF-A	TRUE	reported	0.00569323	84.3816	0.2681	14,744 European ancestry individuals	2	TRUE	NA
rs7688836	A	G	A	G	-0.0685	0.0489884	0.2065	0.212535	FALSE	FALSE	FALSE	SOC	4	93848535	ATOH1	0.415036	0.0601038	SOC	TRUE	reported	GCST90274848	4	94769686	0.0145	2.31e-06	14742	VEGF-A	TRUE	reported	0.00151189	22.3145	0.2065	14,744 European ancestry individuals	2	TRUE	NA
rs9349270	A	C	A	C	0.1055	-0.0776277	0.1166	0.095324	FALSE	FALSE	FALSE	SOC	6	44075755	MRPL14	0.356963	0.0842711	SOC	TRUE	reported	GCST90274848	6	44043492	0.0188	2e-08	14296	VEGF-A	TRUE	reported	0.00213203	31.4869	0.1166	14,744 European ancestry individuals	2	TRUE	NA
rs9369434	T	C	T	C	-0.3686	-0.0751573	0.4233	0.468339	FALSE	FALSE	FALSE	SOC	6	43950670	C6orf223	0.129583	0.0495842	SOC	TRUE	reported	GCST90274848	6	43918407	0.012	1e-200	14295	VEGF-A	TRUE	reported	0.0601634	943.386	0.4233	14,744 European ancestry individuals	2	TRUE	NA
rs10831650	A	G	A	G	0.0692	0.0658482	0.3558	0.289175	FALSE	FALSE	FALSE	SOC	11	11622844	GALNT18	0.22303	0.05404	SOC	TRUE	reported	GCST90274846	11	11644391	0.0125	3.09e-08	14288	TWEAK	TRUE	reported	0.00310804	30.6411	0.3558	14,736 European ancestry individuals	2	TRUE	NA
rs11136339	T	C	T	C	0.0613	-0.0509417	0.388	0.394427	FALSE	FALSE	FALSE	SOC	8	143939177	PLEC	0.309554	0.0501317	SOC	TRUE	reported	GCST90274846	8	145013345	0.0122	5.05e-07	13664	TWEAK	TRUE	reported	0.00256173	25.2414	0.388	14,736 European ancestry individuals	2	TRUE	NA
rs111641307	C	G	C	G	-0.401	0.142428	0.9859	0.995055	FALSE	TRUE	FALSE	SOC	10	50016211	AGAP6	0.687271	0.353805	SOC	TRUE	reported	GCST90274846	10	51775971	0.0871	4.15e-06	10446	TWEAK	TRUE	reported	0.00215161	21.1916	0.0141	14,736 European ancestry individuals	2	TRUE	NA
rs11738159	T	C	T	C	0.0577	0.0687688	0.4339	0.409656	FALSE	FALSE	FALSE	SOC	5	167884488	TENM2	0.165287	0.0495628	SOC	TRUE	reported	GCST90274846	5	167311493	0.0119	1.24e-06	14288	TWEAK	TRUE	reported	0.00238598	23.5055	0.4339	14,736 European ancestry individuals	2	TRUE	NA
rs117550445	C	G	C	G	-0.1855	-0.0647872	0.9706	0.969843	FALSE	TRUE	FALSE	SOC	12	82093799	CCDC59	0.655433	0.145189	SOC	TRUE	reported	GCST90274846	12	82487578	0.0377	8.64e-07	14721	TWEAK	TRUE	reported	0.00245688	24.2057	0.0294	14,736 European ancestry individuals	2	TRUE	NA
rs12145644	A	T	A	T	-0.0727	0.00509727	0.2484	0.259423	FALSE	TRUE	FALSE	SOC	1	162548204	UAP1	0.927793	0.0562476	SOC	TRUE	reported	GCST90274846	1	162517994	0.0141	2.52e-07	14287	TWEAK	TRUE	reported	0.00269714	26.5792	0.2484	14,736 European ancestry individuals	2	TRUE	NA
rs12726054	A	G	A	G	0.109	0.0930338	0.0734	0.121526	FALSE	FALSE	FALSE	SOC	1	233488114	RP5-862P8.2	0.218324	0.0755759	SOC	TRUE	reported	GCST90274846	1	233623860	0.0228	1.75e-06	14721	TWEAK	TRUE	reported	0.00231964	22.8505	0.0734	14,736 European ancestry individuals	2	TRUE	NA
rs13107325	T	C	T	C	0.2027	0.00687855	0.0696	0.0137499	FALSE	FALSE	FALSE	SOC	4	102267552	SLC39A8	0.974188	0.212591	SOC	TRUE	reported	GCST90274846	4	103188709	0.0236	8.77e-18	14733	TWEAK	TRUE	reported	0.00744874	73.7556	0.0696	14,736 European ancestry individuals	2	TRUE	NA
rs16879825	A	G	A	G	-0.2027	-0.00688222	0.9577	0.933619	FALSE	FALSE	FALSE	SOC	6	87807018	AKIRIN2	0.943986	0.0979519	SOC	TRUE	reported	GCST90274846	6	88516736	0.0438	3.69e-06	11784	TWEAK	TRUE	reported	0.00217401	21.4127	0.0423	14,736 European ancestry individuals	2	TRUE	NA
rs1965399	A	G	A	G	-0.1312	-0.0394207	0.9544	0.972982	FALSE	FALSE	FALSE	SOC	3	142986853	U2SURP	0.795451	0.152063	SOC	TRUE	reported	GCST90274846	3	142705695	0.028	2.79e-06	14736	TWEAK	TRUE	reported	0.00222858	21.9515	0.0456	14,736 European ancestry individuals	2	TRUE	NA
rs2163333	A	G	A	G	0.1404	0.235872	0.9522	0.959861	FALSE	FALSE	FALSE	SOC	2	52850616	ASB3	0.0586881	0.124765	SOC	TRUE	reported	GCST90274846	2	53077754	0.0273	2.71e-07	14719	TWEAK	TRUE	reported	0.00268342	26.4436	0.0478	14,736 European ancestry individuals	2	TRUE	NA
rs34790908	T	C	T	C	0.211	0.0513379	0.2563	0.236343	FALSE	FALSE	FALSE	SOC	17	7547793	TNFSF12	0.371747	0.0574761	SOC	TRUE	reported	GCST90274846	17	7451110	0.0129	3.9e-60	14732	TWEAK	TRUE	reported	0.0264954	267.484	0.2563	14,736 European ancestry individuals	2	TRUE	NA
rs3821473	A	G	A	G	-0.0622	-0.00194869	0.2327	0.259624	FALSE	FALSE	FALSE	SOC	3	59640151	FHIT	0.972013	0.0555448	SOC	TRUE	reported	GCST90274846	3	59625877	0.0136	4.8e-06	14736	TWEAK	TRUE	reported	0.00212337	20.9129	0.2327	14,736 European ancestry individuals	2	TRUE	NA
rs4882710	T	C	T	C	0.0666	-0.0310883	0.3457	0.413182	FALSE	FALSE	FALSE	SOC	12	128617021	TMEM132C	0.529236	0.0494113	SOC	TRUE	reported	GCST90274846	12	129101566	0.0131	3.7e-07	14288	TWEAK	TRUE	reported	0.00262248	25.8415	0.3457	14,736 European ancestry individuals	2	TRUE	NA
rs56023600	T	C	T	C	-0.0856	-0.0443118	0.8764	0.845314	FALSE	FALSE	FALSE	SOC	9	5636355	RIC1	0.514788	0.0680254	SOC	TRUE	reported	GCST90274846	9	5636355	0.0186	4.18e-06	14287	TWEAK	TRUE	reported	0.00214997	21.1755	0.1236	14,736 European ancestry individuals	2	TRUE	NA
rs7019909	T	C	T	C	-0.0897	-0.091946	0.1102	0.120781	FALSE	FALSE	FALSE	SOC	9	33113324	B4GALT1	0.216737	0.0744351	SOC	TRUE	reported	GCST90274846	9	33113322	0.0193	3.36e-06	14288	TWEAK	TRUE	reported	0.00219262	21.5964	0.1102	14,736 European ancestry individuals	2	TRUE	NA
rs73590361	T	C	T	C	-0.0744	0.0954691	0.1517	0.146955	FALSE	FALSE	FALSE	SOC	12	483233	B4GALNT3	0.16592	0.0689092	SOC	TRUE	reported	GCST90274846	12	592399	0.0161	3.82e-06	14726	TWEAK	TRUE	reported	0.00216769	21.3504	0.1517	14,736 European ancestry individuals	2	TRUE	NA
rs7503751	A	G	A	G	-0.1386	0.0967021	0.0779	0.0492898	FALSE	FALSE	FALSE	SOC	17	7886224	CHD3	0.395074	0.113707	SOC	TRUE	reported	GCST90274846	17	7789542	0.0238	5.76e-09	14288	TWEAK	TRUE	reported	0.00343814	33.9066	0.0779	14,736 European ancestry individuals	2	TRUE	NA
rs76047473	T	C	T	C	0.1318	0.000749462	0.0482	0.0451829	FALSE	FALSE	FALSE	SOC	10	131017692	TCERG1L	0.994946	0.118308	SOC	TRUE	reported	GCST90274846	10	132815955	0.0286	4.06e-06	14718	TWEAK	TRUE	reported	0.0021558	21.233	0.0482	14,736 European ancestry individuals	2	TRUE	NA
rs76133364	A	C	A	C	0.1896	0.00897256	0.0315	0.0487477	FALSE	FALSE	FALSE	SOC	19	19595405	PBX4	0.936433	0.112504	SOC	TRUE	reported	GCST90274846	19	19706214	0.0369	2.77e-07	13224	TWEAK	TRUE	reported	0.00267859	26.3958	0.0315	14,736 European ancestry individuals	2	TRUE	NA
rs78254232	T	C	T	C	-0.2108	-0.086305	0.9813	0.992102	FALSE	FALSE	FALSE	SOC	3	174666397	NAALADL2	0.753467	0.274794	SOC	TRUE	reported	GCST90274846	3	174384187	0.0456	3.79e-06	14248	TWEAK	TRUE	reported	0.00216928	21.366	0.0187	14,736 European ancestry individuals	2	TRUE	NA
rs826688	A	T	A	T	-0.0592	0.0136731	0.3965	0.332522	FALSE	TRUE	FALSE	SOC	2	108623413	LIMS1	0.792582	0.0519968	SOC	TRUE	reported	GCST90274846	2	109239869	0.0125	2.18e-06	12835	TWEAK	TRUE	reported	0.00227656	22.4251	0.3965	14,736 European ancestry individuals	2	TRUE	NA
rs9842051	C	G	C	G	0.1192	-0.0289781	0.748	0.814823	FALSE	TRUE	FALSE	SOC	3	143303014	SLC9A9	0.651663	0.0641887	SOC	TRUE	reported	GCST90274846	3	143021856	0.014	1.68e-17	14288	TWEAK	TRUE	reported	0.00732069	72.4783	0.252	14,736 European ancestry individuals	2	TRUE	NA
rs10832027	A	G	A	G	-0.0568	-0.0635349	0.6474	0.539267	FALSE	FALSE	FALSE	SOC	11	13335636	ARNTL	0.195454	0.0490764	SOC	TRUE	reported	GCST90274833	11	13357183	0.012	2.21e-06	14734	SCF	TRUE	reported	0.00151829	22.4014	0.3526	14,736 European ancestry individuals	2	TRUE	NA
rs10894669	A	C	A	C	-0.0606	0.00801582	0.3129	0.323096	FALSE	FALSE	FALSE	SOC	11	133337045	OPCML	0.879105	0.0526998	SOC	TRUE	reported	GCST90274833	11	133206940	0.0129	2.63e-06	14735	SCF	TRUE	reported	0.00149553	22.0651	0.3129	14,736 European ancestry individuals	2	TRUE	NA
rs11126305	A	G	A	G	-0.0567	-0.0367097	0.4624	0.403514	FALSE	FALSE	FALSE	SOC	2	70878938	VAX2	0.463321	0.0500549	SOC	TRUE	reported	GCST90274833	2	71106068	0.0116	1.02e-06	14718	SCF	TRUE	reported	0.00161892	23.8886	0.4624	14,736 European ancestry individuals	2	TRUE	NA
rs11199541	T	C	T	C	0.1548	0.117314	0.0334	0.0464572	FALSE	FALSE	FALSE	SOC	10	120772235	WDR11	0.308546	0.115208	SOC	TRUE	reported	GCST90274833	10	122531747	0.0339	4.96e-06	14736	SCF	TRUE	reported	0.00141321	20.8489	0.0334	14,736 European ancestry individuals	2	TRUE	NA
rs11608458	T	C	T	C	-0.0707	-0.0208322	0.6366	0.659211	FALSE	FALSE	FALSE	SOC	12	88976029	DUSP6	0.691072	0.0524211	SOC	TRUE	reported	GCST90274833	12	89369806	0.0122	6.83e-09	14288	SCF	TRUE	reported	0.0022741	33.5784	0.3634	14,736 European ancestry individuals	2	TRUE	NA
rs11877350	A	G	A	G	0.0538	-0.0202015	0.4265	0.438461	FALSE	FALSE	FALSE	SOC	18	46287348	C18orf25	0.681353	0.0491976	SOC	TRUE	reported	GCST90274833	18	43867311	0.0117	4.26e-06	14728	SCF	TRUE	reported	0.00143301	21.1414	0.4265	14,736 European ancestry individuals	2	TRUE	NA
rs12149545	A	G	A	G	0.1146	0.0446241	0.3094	0.275958	FALSE	FALSE	FALSE	SOC	16	56959249	CETP	0.414452	0.0546808	SOC	TRUE	reported	GCST90274833	16	56993161	0.0123	1.2e-20	14736	SCF	TRUE	reported	0.00585716	86.7961	0.3094	14,736 European ancestry individuals	2	TRUE	NA
rs12378537	T	C	T	C	0.105	-0.0636594	0.1215	0.145483	FALSE	FALSE	FALSE	SOC	9	133190139	OBP2B	0.358319	0.0693025	SOC	TRUE	reported	GCST90274833	9	136065526	0.0219	1.63e-06	11337	SCF	TRUE	reported	0.00155773	22.9843	0.1215	14,736 European ancestry individuals	2	TRUE	NA
rs138854302	T	C	T	C	-0.1391	0.0617371	0.0915	0.0792847	FALSE	FALSE	FALSE	SOC	9	126045631	PBX3	0.501729	0.0919019	SOC	TRUE	reported	GCST90274833	9	128807910	0.0205	1.16e-11	14736	SCF	TRUE	reported	0.00311509	46.0349	0.0915	14,736 European ancestry individuals	2	TRUE	NA
rs139690	A	G	A	G	0.1104	-0.0677219	0.9366	0.968547	FALSE	FALSE	FALSE	SOC	22	24857060	SGSM1	0.630094	0.14062	SOC	TRUE	reported	GCST90274833	22	25253027	0.024	4.22e-06	14734	SCF	TRUE	reported	0.00143407	21.1571	0.0634	14,736 European ancestry individuals	2	TRUE	NA
rs146276488	A	G	A	G	0.2422	0.205262	0.0144	0.013961	FALSE	FALSE	FALSE	SOC	20	45480558	WFDC2	0.339189	0.214761	SOC	TRUE	reported	GCST90274833	20	44109198	0.0516	2.68e-06	14728	SCF	TRUE	reported	0.00149307	22.0288	0.0144	14,736 European ancestry individuals	2	TRUE	NA
rs151246947	A	G	A	G	0.2116	-0.164135	0.0274	0.0479207	FALSE	FALSE	FALSE	SOC	17	16453184	LRRC75A	0.147623	0.113355	SOC	TRUE	reported	GCST90274833	17	16356498	0.0453	3e-06	13224	SCF	TRUE	reported	0.00147867	21.816	0.0274	14,736 European ancestry individuals	2	TRUE	NA
rs16942887	A	G	A	G	0.1658	0.111719	0.1303	0.152331	FALSE	FALSE	FALSE	SOC	16	67894139	PSKH1	0.0998987	0.0678997	SOC	TRUE	reported	GCST90274833	16	67928042	0.0171	3.14e-22	14736	SCF	TRUE	reported	0.00634007	93.9978	0.1303	14,736 European ancestry individuals	2	TRUE	NA
rs174535	T	C	T	C	-0.0735	-0.0722613	0.6459	0.584457	FALSE	FALSE	FALSE	SOC	11	61783884	MYRF,TMEM258	0.143553	0.0494031	SOC	TRUE	reported	GCST90274833	11	61551356	0.0121	1.24e-09	14736	SCF	TRUE	reported	0.00249803	36.8931	0.3541	14,736 European ancestry individuals	2	TRUE	NA
rs2024570	T	C	T	C	-0.1985	0.192136	0.0394	0.026216	FALSE	FALSE	FALSE	SOC	20	46147904	CD40	0.207274	0.152356	SOC	TRUE	reported	GCST90274833	20	44776543	0.0341	5.85e-09	14288	SCF	TRUE	reported	0.00229453	33.8808	0.0394	14,736 European ancestry individuals	2	TRUE	NA
rs2740488	A	C	A	C	0.1156	-0.0397154	0.7485	0.802371	FALSE	FALSE	FALSE	SOC	9	104899461	ABCA1	0.516783	0.0612596	SOC	TRUE	reported	GCST90274833	9	107661742	0.0133	3.57e-18	14732	SCF	TRUE	reported	0.00510118	75.5359	0.2515	14,736 European ancestry individuals	2	TRUE	NA
rs2980888	T	C	T	C	-0.0683	0.0261921	0.2937	0.259399	FALSE	FALSE	FALSE	SOC	8	125495066	TRIB1	0.637347	0.0555612	SOC	TRUE	reported	GCST90274833	8	126507308	0.0126	5.94e-08	14735	SCF	TRUE	reported	0.00199028	29.3793	0.2937	14,736 European ancestry individuals	2	TRUE	NA
rs34813411	T	C	T	C	-0.1619	-0.00736482	0.0373	0.00891907	FALSE	FALSE	FALSE	SOC	4	182622162	TENM3	0.97813	0.268655	SOC	TRUE	reported	GCST90274833	4	183543315	0.0339	1.79e-06	14717	SCF	TRUE	reported	0.00154562	22.8053	0.0373	14,736 European ancestry individuals	2	TRUE	NA
rs45617141	T	G	T	G	0.2803	0.295457	0.9812	0.996581	FALSE	FALSE	FALSE	SOC	15	43331199	ADAL	0.488599	0.426629	SOC	TRUE	reported	GCST90274833	15	43623397	0.0512	4.38e-08	12935	SCF	TRUE	reported	0.00203003	29.9673	0.0188	14,736 European ancestry individuals	2	TRUE	NA
rs557933	A	C	A	C	-0.0553	0.0148458	0.4647	0.440149	FALSE	FALSE	FALSE	SOC	1	234717521	AL360294.1	0.76299	0.0492307	SOC	TRUE	reported	GCST90274833	1	234853268	0.0118	2.78e-06	14287	SCF	TRUE	reported	0.0014884	21.9597	0.4647	14,736 European ancestry individuals	2	TRUE	NA
rs6073958	T	C	T	C	-0.2858	-0.0409327	0.8039	0.822882	FALSE	FALSE	FALSE	SOC	20	45923216	PLTP	0.522568	0.0640181	SOC	TRUE	reported	GCST90274833	20	44551855	0.0144	1.16e-87	14730	SCF	TRUE	reported	0.0260388	393.859	0.1961	14,736 European ancestry individuals	2	TRUE	NA
rs705379	A	G	A	G	0.0789	-0.0382323	0.4598	0.365924	FALSE	FALSE	FALSE	SOC	7	95324583	PON1	0.454129	0.0510752	SOC	TRUE	reported	GCST90274833	7	94953895	0.012	4.87e-11	14288	SCF	TRUE	reported	0.00292549	43.2248	0.4598	14,736 European ancestry individuals	2	TRUE	NA
rs71431776	A	C	A	C	-0.0938	-0.00823518	0.1062	0.083529	FALSE	FALSE	FALSE	SOC	13	26225030	RNF6	0.926382	0.0891268	SOC	TRUE	reported	GCST90274833	13	26799167	0.0192	1.03e-06	14714	SCF	TRUE	reported	0.00161726	23.8641	0.1062	14,736 European ancestry individuals	2	TRUE	NA
rs71644719	A	G	A	G	-0.1584	-0.21189	0.0354	0.0481778	FALSE	FALSE	FALSE	SOC	1	222937923	DISP1	0.064059	0.114426	SOC	TRUE	reported	GCST90274833	1	223111265	0.0345	4.4e-06	14727	SCF	TRUE	reported	0.00142867	21.0772	0.0354	14,736 European ancestry individuals	2	TRUE	NA
rs72847212	T	C	T	C	-0.0721	-0.0490597	0.7926	0.830091	FALSE	FALSE	FALSE	SOC	11	834389	CD151	0.453914	0.0655085	SOC	TRUE	reported	GCST90274833	11	834389	0.015	1.53e-06	13659	SCF	TRUE	reported	0.00156562	23.1009	0.2074	14,736 European ancestry individuals	2	TRUE	NA
rs7664024	T	C	T	C	-0.0718	-0.0399605	0.185	0.12038	FALSE	FALSE	FALSE	SOC	4	18943033	LCORL	0.595664	0.0753052	SOC	TRUE	reported	GCST90274833	4	18944656	0.0153	2.69e-06	14288	SCF	TRUE	reported	0.00149244	22.0195	0.185	14,736 European ancestry individuals	2	TRUE	NA
rs78397068	T	C	T	C	0.1202	-0.0961261	0.9155	0.947856	FALSE	FALSE	FALSE	SOC	1	88445949	PKN2	0.385011	0.110655	SOC	TRUE	reported	GCST90274833	1	88911632	0.0233	2.49e-07	14288	SCF	TRUE	reported	0.00180299	26.6096	0.0845	14,736 European ancestry individuals	2	TRUE	NA
rs785900	T	C	T	C	0.0575	0.065891	0.4446	0.435578	FALSE	FALSE	FALSE	SOC	9	76532206	GCNT1	0.18237	0.0494123	SOC	TRUE	reported	GCST90274833	9	79147122	0.0118	1.1e-06	14288	SCF	TRUE	reported	0.00160898	23.7417	0.4446	14,736 European ancestry individuals	2	TRUE	NA
rs798893	C	G	C	G	0.095	-0.0627682	0.2138	0.287667	FALSE	TRUE	FALSE	SOC	19	54289975	LILRB2	0.242918	0.0537526	SOC	TRUE	reported	GCST90274833	19	54793830	0.0141	1.61e-11	14725	SCF	TRUE	reported	0.00307151	45.3889	0.2138	14,736 European ancestry individuals	2	TRUE	NA
rs9264796	A	G	A	G	0.1407	0.129749	0.0716	0.060932	FALSE	FALSE	FALSE	SOC	6	31302534	HLA-C	0.209175	0.103316	SOC	TRUE	reported	GCST90274833	6	31270311	0.0303	3.42e-06	12404	SCF	TRUE	reported	0.00146133	21.5598	0.0716	14,736 European ancestry individuals	2	TRUE	NA
rs10842189	T	C	T	C	-0.08	-0.00306847	0.8156	0.772551	FALSE	FALSE	FALSE	SOC	12	23606472	SOX5	0.958226	0.0585804	SOC	TRUE	reported	GCST90274836	12	23759406	0.0173	3.76e-06	11784	SULT1A1	TRUE	reported	0.00181137	21.3803	0.1844	11,793 European ancestry individuals	2	TRUE	NA
rs11074902	A	G	A	G	0.0695	0.0251133	0.561	0.577239	FALSE	FALSE	FALSE	SOC	16	28274454	SBK1	0.615099	0.0499459	SOC	TRUE	reported	GCST90274836	16	28285775	0.0139	5.73e-07	11345	SULT1A1	TRUE	reported	0.00211703	24.9958	0.439	11,793 European ancestry individuals	2	TRUE	NA
rs117222566	A	G	A	G	0.271	-0.0134223	0.9826	0.988359	FALSE	FALSE	FALSE	SOC	17	56774403	C17orf67	0.952692	0.226246	SOC	TRUE	reported	GCST90274836	17	54851764	0.0581	3.1e-06	10403	SULT1A1	TRUE	reported	0.00184286	21.7527	0.0174	11,793 European ancestry individuals	2	TRUE	NA
rs149869672	T	C	T	C	-0.3184	-0.459232	0.9871	0.993836	FALSE	FALSE	FALSE	SOC	4	126855866	INTU	0.143142	0.313642	SOC	TRUE	reported	GCST90274836	4	127777021	0.0684	3.24e-06	10858	SULT1A1	TRUE	reported	0.00183545	21.6651	0.0129	11,793 European ancestry individuals	2	TRUE	NA
rs1698742	T	C	T	C	-0.0984	0.00603194	0.8775	0.926068	FALSE	FALSE	FALSE	SOC	1	86003041	COL24A1	0.948624	0.0936137	SOC	TRUE	reported	GCST90274836	1	86468724	0.0206	1.78e-06	11790	SULT1A1	TRUE	reported	0.00193252	22.813	0.1225	11,793 European ancestry individuals	2	TRUE	NA
rs2213907	A	G	A	G	-0.1504	0.0420945	0.95	0.966454	FALSE	FALSE	FALSE	SOC	8	17520042	SLC7A2	0.756091	0.135518	SOC	TRUE	reported	GCST90274836	8	17377551	0.0318	2.25e-06	11790	SULT1A1	TRUE	reported	0.00189463	22.3649	0.05	11,793 European ancestry individuals	2	TRUE	NA
rs232928	T	C	T	C	0.0622	-0.0656943	0.4128	0.379609	FALSE	FALSE	FALSE	SOC	12	112674845	RPH3A	0.195154	0.0507103	SOC	TRUE	reported	GCST90274836	12	113112650	0.0136	4.8e-06	11345	SULT1A1	TRUE	reported	0.0017719	20.9136	0.4128	11,793 European ancestry individuals	2	TRUE	NA
rs2712255	A	G	A	G	0.0702	0.125743	0.466	0.380843	FALSE	FALSE	FALSE	SOC	1	118731233	TBX15	0.0127063	0.0504608	SOC	TRUE	reported	GCST90274836	1	119273856	0.0147	1.79e-06	9849	SULT1A1	TRUE	reported	0.00193156	22.8016	0.466	11,793 European ancestry individuals	2	TRUE	NA
rs2731674	T	G	T	G	-0.083	0.0678135	0.2653	0.258524	FALSE	FALSE	FALSE	SOC	5	177412889	GRK6	0.225704	0.0559748	SOC	TRUE	reported	GCST90274836	5	176839890	0.0152	4.75e-08	11790	SULT1A1	TRUE	reported	0.00252394	29.8123	0.2653	11,793 European ancestry individuals	2	TRUE	NA
rs371387526	A	C	A	C	0.1048	0.0534563	0.8462	0.855329	FALSE	FALSE	FALSE	SOC	4	141382180	ZNF330	0.445888	0.0701262	SOC	TRUE	reported	GCST90274836	4	142303334	0.0214	9.72e-07	8817	SULT1A1	TRUE	reported	0.00203104	23.9785	0.1538	11,793 European ancestry individuals	2	TRUE	NA
rs55793562	A	G	A	G	0.0924	0.00372625	0.8711	0.893829	FALSE	FALSE	FALSE	SOC	6	52366876	EFHC1,PAQR8	0.962778	0.0798454	SOC	TRUE	reported	GCST90274836	6	52231674	0.0199	3.43e-06	11781	SULT1A1	TRUE	reported	0.00182621	21.5558	0.1289	11,793 European ancestry individuals	2	TRUE	NA
rs55939507	A	G	A	G	0.0768	0.0552425	0.4768	0.436055	FALSE	FALSE	FALSE	SOC	8	125400780	TRIB1	0.281127	0.0512553	SOC	TRUE	reported	GCST90274836	8	126413022	0.0166	3.72e-06	9460	SULT1A1	TRUE	reported	0.00181312	21.4009	0.4768	11,793 European ancestry individuals	2	TRUE	NA
rs66530140	T	C	T	C	-0.1678	0.0332263	0.4926	0.423336	FALSE	FALSE	FALSE	SOC	4	186240057	KLKB1	0.500839	0.0493579	SOC	TRUE	reported	GCST90274836	4	187161211	0.0136	5.64e-35	10913	SULT1A1	TRUE	reported	0.0127538	152.206	0.4926	11,793 European ancestry individuals	2	TRUE	NA
rs703595	T	C	T	C	-0.0715	-0.00574988	0.2856	0.364618	FALSE	FALSE	FALSE	SOC	12	102680761	PAH	0.910193	0.0509761	SOC	TRUE	reported	GCST90274836	12	103074539	0.0147	1.15e-06	11789	SULT1A1	TRUE	reported	0.00200361	23.654	0.2856	11,793 European ancestry individuals	2	TRUE	NA
rs710446	T	C	T	C	-0.0712	-0.0255964	0.599	0.62172	FALSE	FALSE	FALSE	SOC	3	186742138	KNG1	0.611516	0.0503956	SOC	TRUE	reported	GCST90274836	3	186459927	0.0135	1.33e-07	11793	SULT1A1	TRUE	reported	0.00235492	27.8111	0.401	11,793 European ancestry individuals	2	TRUE	NA
rs72643498	A	C	A	C	-0.18	-0.029347	0.9587	0.927586	FALSE	FALSE	FALSE	SOC	21	27405578	ADAMTS5	0.755666	0.0943098	SOC	TRUE	reported	GCST90274836	21	28777897	0.0376	1.69e-06	11788	SULT1A1	TRUE	reported	0.00194103	22.9137	0.0413	11,793 European ancestry individuals	2	TRUE	NA
rs72656644	C	G	C	G	0.1077	0.0938919	0.8871	0.891189	FALSE	TRUE	FALSE	SOC	12	12566987	DUSP16	0.231626	0.0784931	SOC	TRUE	reported	GCST90274836	12	12719921	0.0224	1.52e-06	11345	SULT1A1	TRUE	reported	0.0019579	23.1133	0.1129	11,793 European ancestry individuals	2	TRUE	NA
rs76833948	A	T	A	T	0.134	0.0988799	0.0644	0.104544	FALSE	TRUE	FALSE	SOC	11	128726474	FLI1	0.219765	0.0805766	SOC	TRUE	reported	GCST90274836	11	128596369	0.0285	2.58e-06	11345	SULT1A1	TRUE	reported	0.00187246	22.1027	0.0644	11,793 European ancestry individuals	2	TRUE	NA
rs77919742	T	C	T	C	-0.1433	0.0120836	0.9287	0.92073	FALSE	FALSE	FALSE	SOC	11	19539069	NAV2	0.896124	0.0925529	SOC	TRUE	reported	GCST90274836	11	19560616	0.0287	5.94e-07	11345	SULT1A1	TRUE	reported	0.00211114	24.9261	0.0713	11,793 European ancestry individuals	2	TRUE	NA
rs7812322	T	C	T	C	-0.3483	0.194126	0.9898	0.995606	FALSE	FALSE	FALSE	SOC	8	11553288	BLK	0.615544	0.38657	SOC	TRUE	reported	GCST90274836	8	11410797	0.0756	4.08e-06	10858	SULT1A1	TRUE	reported	0.001798	21.2222	0.0102	11,793 European ancestry individuals	2	TRUE	NA
rs9804965	A	C	A	C	-0.1927	0.0776538	0.0662	0.0533351	FALSE	FALSE	FALSE	SOC	12	74508378	ATXN7L3B	0.470311	0.107558	SOC	TRUE	reported	GCST90274836	12	74902158	0.0361	9.4e-08	9265	SULT1A1	TRUE	reported	0.00241217	28.4889	0.0662	11,793 European ancestry individuals	2	TRUE	NA
rs10903115	A	G	A	G	-0.0559	-0.0634462	0.4429	0.44549	FALSE	FALSE	FALSE	SOC	1	24935205	RUNX3	0.195829	0.0490491	SOC	TRUE	reported	GCST90274771	1	25261696	0.0122	4.61e-06	14286	2B4	TRUE	reported	0.00146742	20.9915	0.4429	14,735 European ancestry individuals	2	TRUE	NA
rs10992054	T	C	T	C	-0.3705	-0.472539	0.9873	0.993614	FALSE	FALSE	FALSE	SOC	9	90094360	GADD45G	0.13648	0.317348	SOC	TRUE	reported	GCST90274771	9	92856642	0.0763	1.2e-06	12304	2B4	TRUE	reported	0.00164778	23.5758	0.0127	14,735 European ancestry individuals	2	TRUE	NA
rs11020961	A	G	A	G	0.0768	-0.00310072	0.8167	0.776147	FALSE	FALSE	FALSE	SOC	11	94842443	AMOTL1	0.958173	0.0591224	SOC	TRUE	reported	GCST90274771	11	94575608	0.0161	1.84e-06	14287	2B4	TRUE	reported	0.00159026	22.7515	0.1833	14,735 European ancestry individuals	2	TRUE	NA
rs11220506	A	G	A	G	-0.0702	-0.0234647	0.1876	0.259891	FALSE	FALSE	FALSE	SOC	11	126465434	KIRREL3	0.674311	0.0558366	SOC	TRUE	reported	GCST90274771	11	126335329	0.0147	1.79e-06	14729	2B4	TRUE	reported	0.00159381	22.8023	0.1876	14,735 European ancestry individuals	2	TRUE	NA
rs11265488	A	G	A	G	-0.0624	0.0333874	0.4675	0.442027	FALSE	FALSE	FALSE	SOC	1	160804167	LY9	0.49693	0.0491477	SOC	TRUE	reported	GCST90274771	1	160773957	0.0118	1.24e-07	14287	2B4	TRUE	reported	0.00195364	27.9605	0.4675	14,735 European ancestry individuals	2	TRUE	NA
rs11265493	A	G	A	G	0.2122	-0.0293547	0.4066	0.397014	FALSE	FALSE	FALSE	SOC	1	160834012	CD244	0.555779	0.0498278	SOC	TRUE	reported	GCST90274771	1	160803802	0.0119	3.99e-71	14287	2B4	TRUE	reported	0.0217734	317.933	0.4066	14,735 European ancestry individuals	2	TRUE	NA
rs114758826	A	G	A	G	-0.1804	0.246574	0.0393	0.0348782	FALSE	FALSE	FALSE	SOC	4	173609464	HAND2	0.0680331	0.135125	SOC	TRUE	reported	GCST90274771	4	174530615	0.0337	8.65e-08	14728	2B4	TRUE	reported	0.00200185	28.6518	0.0393	14,735 European ancestry individuals	2	TRUE	NA
rs139924614	A	G	A	G	0.1618	0.0799062	0.9666	0.991809	FALSE	FALSE	FALSE	SOC	22	16733115	XKR3	0.771655	0.275338	SOC	TRUE	reported	GCST90274771	22	17214005	0.0348	3.33e-06	14725	2B4	TRUE	reported	0.00151088	21.6141	0.0334	14,735 European ancestry individuals	2	TRUE	NA
rs1434219	T	C	T	C	-0.0589	-0.0458101	0.4388	0.433272	FALSE	FALSE	FALSE	SOC	2	79327430	CTNNA2	0.356222	0.0496539	SOC	TRUE	reported	GCST90274771	2	79554556	0.0123	1.68e-06	14287	2B4	TRUE	reported	0.00160256	22.9277	0.4388	14,735 European ancestry individuals	2	TRUE	NA
rs147033439	A	G	A	G	0.2053	0.474888	0.0249	0.0138909	FALSE	FALSE	FALSE	SOC	1	88211646	PKN2	0.0218172	0.207055	SOC	TRUE	reported	GCST90274771	1	88677329	0.0411	5.88e-07	14731	2B4	TRUE	reported	0.00174352	24.9479	0.0249	14,735 European ancestry individuals	2	TRUE	NA
rs149458216	A	C	A	C	-0.2146	0.23045	0.0182	0.0150374	FALSE	FALSE	FALSE	SOC	16	48868382	N4BP1	0.254414	0.202203	SOC	TRUE	reported	GCST90274771	16	48902293	0.047	4.97e-06	14725	2B4	TRUE	reported	0.0014572	20.845	0.0182	14,735 European ancestry individuals	2	TRUE	NA
rs1574847	C	G	C	G	-0.0637	0.0654605	0.2366	0.254598	FALSE	TRUE	FALSE	SOC	4	27610137	STIM2	0.24388	0.0561727	SOC	TRUE	reported	GCST90274771	4	27611759	0.0139	4.59e-06	14287	2B4	TRUE	reported	0.00146791	20.9985	0.2366	14,735 European ancestry individuals	2	TRUE	NA
rs2554697	A	G	A	G	0.0627	0.0472923	0.6347	0.666463	FALSE	FALSE	FALSE	SOC	8	4064283	CSMD1	0.364807	0.052185	SOC	TRUE	reported	GCST90274771	8	3921805	0.0134	2.88e-06	11782	2B4	TRUE	reported	0.00153021	21.891	0.3653	14,735 European ancestry individuals	2	TRUE	NA
rs3184504	T	C	T	C	0.116	-0.00945129	0.4764	0.409416	FALSE	FALSE	FALSE	SOC	12	111446804	SH2B3	0.848967	0.0496297	SOC	TRUE	reported	GCST90274771	12	111884608	0.0128	1.27e-19	11784	2B4	TRUE	reported	0.00571605	82.1174	0.4764	14,735 European ancestry individuals	2	TRUE	NA
rs34826779	T	G	T	G	0.063	-0.0232812	0.248	0.218611	FALSE	FALSE	FALSE	SOC	8	105558736	ZFPM2	0.695839	0.0595514	SOC	TRUE	reported	GCST90274771	8	106570964	0.0138	4.99e-06	14287	2B4	TRUE	reported	0.00145673	20.8383	0.248	14,735 European ancestry individuals	2	TRUE	NA
rs3828139	T	C	T	C	0.0744	-0.0160869	0.4677	0.51843	FALSE	FALSE	FALSE	SOC	1	43787344	ST3GAL3	0.74259	0.0489819	SOC	TRUE	reported	GCST90274771	1	44253015	0.0119	4.05e-10	14286	2B4	TRUE	reported	0.00272869	39.0833	0.4677	14,735 European ancestry individuals	2	TRUE	NA
rs4672486	A	G	A	G	0.0661	0.0105059	0.4329	0.450415	FALSE	FALSE	FALSE	SOC	2	62268074	B3GNT2	0.829955	0.0489194	SOC	TRUE	reported	GCST90274771	2	62495209	0.0117	1.61e-08	14720	2B4	TRUE	reported	0.00222921	31.9132	0.4329	14,735 European ancestry individuals	2	TRUE	NA
rs6928352	A	G	A	G	-0.1074	-0.011762	0.0794	0.081199	FALSE	FALSE	FALSE	SOC	6	614064	EXOC2	0.895018	0.0891345	SOC	TRUE	reported	GCST90274771	6	614064	0.0215	5.87e-07	14731	2B4	TRUE	reported	0.00174367	24.95	0.0794	14,735 European ancestry individuals	2	TRUE	NA
rs72837690	T	C	T	C	-0.0776	-0.0132252	0.6405	0.577588	FALSE	FALSE	FALSE	SOC	17	7185104	DLG4	0.790196	0.0497082	SOC	TRUE	reported	GCST90274771	17	7088423	0.0125	5.37e-10	14287	2B4	TRUE	reported	0.00269044	38.5339	0.3595	14,735 European ancestry individuals	2	TRUE	NA
rs78142752	T	C	T	C	0.2288	0.0900512	0.0184	0.0243847	FALSE	FALSE	FALSE	SOC	5	96742838	CAST	0.573728	0.160071	SOC	TRUE	reported	GCST90274771	5	96078542	0.0497	4.15e-06	14734	2B4	TRUE	reported	0.00148131	21.1904	0.0184	14,735 European ancestry individuals	2	TRUE	NA
rs10978641	A	T	A	T	0.0649	-0.00342886	0.7462	0.792297	FALSE	TRUE	FALSE	SOC	9	106791915	ZNF462	0.954869	0.0605869	SOC	TRUE	reported	GCST90274826	9	109554196	0.014	3.56e-06	14296	MMP-1	TRUE	reported	0.00150095	21.4868	0.2538	14,744 European ancestry individuals	2	TRUE	NA
rs10990535	T	C	T	C	0.0703	-0.127514	0.253	0.265251	FALSE	FALSE	FALSE	SOC	9	96328727	SLC35D2	0.0219296	0.0556443	SOC	TRUE	reported	GCST90274826	9	99091009	0.0135	1.91e-07	14734	MMP-1	TRUE	reported	0.00189324	27.1133	0.253	14,744 European ancestry individuals	2	TRUE	NA
rs11673125	T	C	T	C	-0.0585	-0.00923874	0.296	0.247282	FALSE	FALSE	FALSE	SOC	19	14652936	ADGRE3	0.86991	0.0564121	SOC	TRUE	reported	GCST90274826	19	14763748	0.0127	4.1e-06	14741	MMP-1	TRUE	reported	0.00148199	21.215	0.296	14,744 European ancestry individuals	2	TRUE	NA
rs116889819	A	G	A	G	-0.176	-0.355285	0.0455	0.0249608	FALSE	FALSE	FALSE	SOC	11	102935669	MMP13	0.0221406	0.155286	SOC	TRUE	reported	GCST90274826	11	102806398	0.03	4.45e-09	14744	MMP-1	TRUE	reported	0.00240173	34.413	0.0455	14,744 European ancestry individuals	2	TRUE	NA
rs12141791	A	G	A	G	0.0859	0.0486685	0.6981	0.633524	FALSE	FALSE	FALSE	SOC	1	156449994	MEF2D	0.336854	0.0506753	SOC	TRUE	reported	GCST90274826	1	156419786	0.013	3.9e-11	14296	MMP-1	TRUE	reported	0.00304481	43.6555	0.3019	14,744 European ancestry individuals	2	TRUE	NA
rs12367368	T	G	T	G	0.0861	-0.069106	0.1146	0.150165	FALSE	FALSE	FALSE	SOC	12	83200264	TMTC2	0.311895	0.0683368	SOC	TRUE	reported	GCST90274826	12	83594043	0.0186	3.67e-06	14744	MMP-1	TRUE	reported	0.00149663	21.4249	0.1146	14,744 European ancestry individuals	2	TRUE	NA
rs141782294	A	G	A	G	0.3767	0.28393	0.9777	0.967871	FALSE	FALSE	FALSE	SOC	11	102483742	TMEM123	0.04348	0.140624	SOC	TRUE	reported	GCST90274826	11	102354473	0.0445	2.56e-17	14731	MMP-1	TRUE	reported	0.00498753	71.6491	0.0223	14,744 European ancestry individuals	2	TRUE	NA
rs188626385	T	C	T	C	-0.2509	-1.04833	0.0177	0.00121896	FALSE	FALSE	FALSE	SOC	7	120951066	ING3	0.154333	0.735985	SOC	TRUE	reported	GCST90274826	7	120591120	0.053	2.2e-06	12935	MMP-1	TRUE	reported	0.00156515	22.4073	0.0177	14,744 European ancestry individuals	2	TRUE	NA
rs2155053	T	C	T	C	-0.3212	-0.252228	0.9461	0.950004	FALSE	FALSE	FALSE	SOC	11	102733876	MMP8	0.0244236	0.112082	SOC	TRUE	reported	GCST90274826	11	102604607	0.0264	4.68e-34	14741	MMP-1	TRUE	reported	0.0102484	148.007	0.0539	14,744 European ancestry individuals	2	TRUE	NA
rs2229629	A	G	A	G	-0.3153	-0.0476063	0.0135	0.010636	FALSE	FALSE	FALSE	SOC	2	74889400	HK2	0.843346	0.240904	SOC	TRUE	reported	GCST90274826	2	75116527	0.0673	2.8e-06	10887	MMP-1	TRUE	reported	0.00153298	21.9461	0.0135	14,744 European ancestry individuals	2	TRUE	NA
rs2926741	T	C	T	C	-0.0704	-0.0589882	0.3436	0.310959	FALSE	FALSE	FALSE	SOC	12	56704813	NACA	0.262889	0.0526873	SOC	TRUE	reported	GCST90274826	12	57098597	0.0126	2.31e-08	14296	MMP-1	TRUE	reported	0.00217893	31.2136	0.3436	14,744 European ancestry individuals	2	TRUE	NA
rs4734879	A	G	A	G	0.1136	0.0363341	0.7422	0.778934	FALSE	FALSE	FALSE	SOC	8	105570896	ZFPM2	0.540076	0.0593017	SOC	TRUE	reported	GCST90274826	8	106583124	0.0137	1.11e-16	14296	MMP-1	TRUE	reported	0.00478649	68.7472	0.2578	14,744 European ancestry individuals	2	TRUE	NA
rs6717478	A	T	A	T	0.1548	0.143269	0.966	0.961781	FALSE	TRUE	FALSE	SOC	2	63429919	WDPCP	0.264475	0.128392	SOC	TRUE	reported	GCST90274826	2	63657053	0.0338	4.65e-06	14742	MMP-1	TRUE	reported	0.00146507	20.9724	0.034	14,744 European ancestry individuals	2	TRUE	NA
rs7219205	A	G	A	G	0.0569	-0.102114	0.5023	0.579059	FALSE	FALSE	FALSE	SOC	17	4448017	SPNS3	0.0393251	0.0495515	SOC	TRUE	reported	GCST90274826	17	4351312	0.0121	2.57e-06	14296	MMP-1	TRUE	reported	0.00154443	22.1102	0.4977	14,744 European ancestry individuals	2	TRUE	NA
rs77095316	T	G	T	G	-0.1416	0.0789378	0.0705	0.0496517	FALSE	FALSE	FALSE	SOC	11	102701449	MMP27	0.485037	0.113055	SOC	TRUE	reported	GCST90274826	11	102572180	0.0238	2.69e-09	14744	MMP-1	TRUE	reported	0.00246993	35.3925	0.0705	14,744 European ancestry individuals	2	TRUE	NA
rs873675	T	C	T	C	0.1234	0.124547	0.0684	0.0908062	FALSE	FALSE	FALSE	SOC	3	65005770	ADAMTS9	0.142781	0.0849852	SOC	TRUE	reported	GCST90274826	3	64991445	0.0234	1.34e-07	14742	MMP-1	TRUE	reported	0.00194151	27.806	0.0684	14,744 European ancestry individuals	2	TRUE	NA
rs10988407	A	G	A	G	0.0777	-0.054565	0.2002	0.137626	FALSE	FALSE	FALSE	SOC	9	129519322	NTMT1	0.4449	0.0714253	SOC	TRUE	reported	GCST90274814	9	132281601	0.0167	3.28e-06	11791	IL-5	TRUE	reported	0.00190465	21.6438	0.2002	11,792 European ancestry individuals	2	TRUE	NA
rs114829303	T	C	T	C	0.1661	0.0111711	0.0436	0.040589	FALSE	FALSE	FALSE	SOC	1	37007713	GRIK3	0.929484	0.126236	SOC	TRUE	reported	GCST90274814	1	37473314	0.0361	4.2e-06	11344	IL-5	TRUE	reported	0.00186273	21.1665	0.0436	11,792 European ancestry individuals	2	TRUE	NA
rs12592185	T	C	T	C	0.0838	0.0189987	0.8068	0.820824	FALSE	FALSE	FALSE	SOC	15	70253793	TLE3	0.765311	0.0636441	SOC	TRUE	reported	GCST90274814	15	70546132	0.0173	1.27e-06	11344	IL-5	TRUE	reported	0.00206411	23.4595	0.1932	11,792 European ancestry individuals	2	TRUE	NA
rs132210	T	C	T	C	-0.0686	0.0773339	0.3408	0.309985	FALSE	FALSE	FALSE	SOC	22	47748164	TBC1D22A	0.143235	0.0528291	SOC	TRUE	reported	GCST90274814	22	48143913	0.0141	1.14e-06	11344	IL-5	TRUE	reported	0.00208228	23.6665	0.3408	11,792 European ancestry individuals	2	TRUE	NA
rs141941146	A	G	A	G	0.3833	0.0717835	0.9859	0.969437	FALSE	FALSE	FALSE	SOC	6	124153139	NKAIN2	0.624121	0.146492	SOC	TRUE	reported	GCST90274814	6	124474284	0.0825	3.38e-06	10280	IL-5	TRUE	reported	0.00189923	21.5821	0.0141	11,792 European ancestry individuals	2	TRUE	NA
rs17009223	A	G	A	G	-0.1169	0.0163977	0.0881	0.06814	FALSE	FALSE	FALSE	SOC	1	207877015	CD34	0.867074	0.0979692	SOC	TRUE	reported	GCST90274814	1	208050360	0.0236	7.29e-07	11789	IL-5	TRUE	reported	0.00215824	24.5317	0.0881	11,792 European ancestry individuals	2	TRUE	NA
rs34639000	A	G	A	G	0.0765	0.0146185	0.7289	0.633681	FALSE	FALSE	FALSE	SOC	5	96194838	PCSK1	0.77317	0.0507179	SOC	TRUE	reported	GCST90274814	5	95530542	0.0147	1.95e-07	11773	IL-5	TRUE	reported	0.0023817	27.0777	0.2711	11,792 European ancestry individuals	2	TRUE	NA
rs4277106	A	G	A	G	-0.2747	-0.121296	0.9858	0.987424	FALSE	FALSE	FALSE	SOC	11	10358676	AMPD3	0.580203	0.219307	SOC	TRUE	reported	GCST90274814	11	10380223	0.0592	3.48e-06	11790	IL-5	TRUE	reported	0.00189445	21.5277	0.0142	11,792 European ancestry individuals	2	TRUE	NA
rs62069649	A	G	A	G	0.2206	-0.445658	0.0267	0.00526133	FALSE	FALSE	FALSE	SOC	17	61325117	BCAS3	0.189352	0.339549	SOC	TRUE	reported	GCST90274814	17	59402478	0.0482	4.72e-06	10431	IL-5	TRUE	reported	0.0018431	20.9431	0.0267	11,792 European ancestry individuals	2	TRUE	NA
rs7142197	A	G	A	G	-0.0924	-0.0489779	0.1442	0.123239	FALSE	FALSE	FALSE	SOC	14	92849774	GOLGA5	0.511204	0.0745518	SOC	TRUE	reported	GCST90274814	14	93316119	0.0188	8.88e-07	11773	IL-5	TRUE	reported	0.0021249	24.1519	0.1442	11,792 European ancestry individuals	2	TRUE	NA
rs7193141	C	G	C	G	0.2407	-0.0819329	0.0351	0.0258372	FALSE	TRUE	FALSE	SOC	16	86900288	C16orf95	0.599971	0.156228	SOC	TRUE	reported	GCST90274814	16	86933894	0.0521	3.84e-06	9377	IL-5	TRUE	reported	0.00187799	21.3403	0.0351	11,792 European ancestry individuals	2	TRUE	NA
rs10990301	A	T	A	T	0.085	-0.0261519	0.8839	0.889886	FALSE	TRUE	FALSE	SOC	9	102765765	CYLC2	0.73959	0.0786766	SOC	TRUE	reported	GCST90274770	9	105528047	0.0186	4.88e-06	14296	CCL4	TRUE	reported	0.00145869	20.881	0.1161	14,744 European ancestry individuals	2	TRUE	NA
rs111476793	A	G	A	G	0.0869	-0.0767972	0.1344	0.104127	FALSE	FALSE	FALSE	SOC	4	53085329	SCFD2	0.343925	0.0811435	SOC	TRUE	reported	GCST90274770	4	53951496	0.019	4.79e-06	12800	CCL4	TRUE	reported	0.00146111	20.9157	0.1344	14,744 European ancestry individuals	2	TRUE	NA
rs112315344	T	G	T	G	0.2123	-0.111769	0.0284	0.0122281	FALSE	FALSE	FALSE	SOC	5	33775688	ADAMTS12	0.620273	0.225585	SOC	TRUE	reported	GCST90274770	5	33775793	0.0455	3.07e-06	14255	CCL4	TRUE	reported	0.00152055	21.7679	0.0284	14,744 European ancestry individuals	2	TRUE	NA
rs113341849	A	G	A	G	0.5651	-0.0240922	0.1268	0.127586	FALSE	FALSE	FALSE	SOC	3	46342713	CCR2	0.740865	0.07285	SOC	TRUE	reported	GCST90274770	3	46384204	0.0184	1e-200	14296	CCL4	TRUE	reported	0.0618945	943.092	0.1268	14,744 European ancestry individuals	2	TRUE	NA
rs1161092	A	G	A	G	-0.0635	0.0445075	0.6742	0.629497	FALSE	FALSE	FALSE	SOC	12	67328232	CAND1	0.378099	0.0504963	SOC	TRUE	reported	GCST90274770	12	67722012	0.0125	3.77e-07	14296	CCL4	TRUE	reported	0.0018019	25.8028	0.3258	14,744 European ancestry individuals	2	TRUE	NA
rs116193969	A	T	A	T	0.2915	-0.0348953	0.0134	0.0169526	FALSE	TRUE	FALSE	SOC	2	236065768	AGAP1	0.855186	0.191201	SOC	TRUE	reported	GCST90274770	2	236974412	0.0617	2.31e-06	14296	CCL4	TRUE	reported	0.00155889	22.3175	0.0134	14,744 European ancestry individuals	2	TRUE	NA
rs116309267	C	G	C	G	0.1956	0.195262	0.0299	0.0413506	FALSE	TRUE	FALSE	SOC	3	714433	CHL1	0.108954	0.121817	SOC	TRUE	reported	GCST90274770	3	756117	0.0405	1.37e-06	14723	CCL4	TRUE	reported	0.00162894	23.3221	0.0299	14,744 European ancestry individuals	2	TRUE	NA
rs137896358	T	C	T	C	0.2797	-0.00539125	0.0186	0.0176028	FALSE	FALSE	FALSE	SOC	19	18807099	COMP	0.977653	0.192462	SOC	TRUE	reported	GCST90274770	19	18917908	0.0551	3.85e-07	12745	CCL4	TRUE	reported	0.00179922	25.7645	0.0186	14,744 European ancestry individuals	2	TRUE	NA
rs140505982	T	C	T	C	-0.2294	0.194666	0.0248	0.00954042	FALSE	FALSE	FALSE	SOC	3	46418258	CCRL2	0.437507	0.250726	SOC	TRUE	reported	GCST90274770	3	46459749	0.0415	3.24e-08	13865	CCL4	TRUE	reported	0.00213279	30.5513	0.0248	14,744 European ancestry individuals	2	TRUE	NA
rs143960014	A	G	A	G	0.1953	0.607983	0.0228	0.00345506	FALSE	FALSE	FALSE	SOC	12	51891306	ANKRD33	0.149585	0.421918	SOC	TRUE	reported	GCST90274770	12	52285090	0.0416	2.67e-06	14257	CCL4	TRUE	reported	0.00153934	22.0372	0.0228	14,744 European ancestry individuals	2	TRUE	NA
rs1634503	A	G	A	G	-0.0745	0.0597189	0.2416	0.179367	FALSE	FALSE	FALSE	SOC	17	36093791	CCL3	0.352115	0.0641797	SOC	TRUE	reported	GCST90274770	17	34421139	0.0138	6.72e-08	14295	CCL4	TRUE	reported	0.00203449	29.1403	0.2416	14,744 European ancestry individuals	2	TRUE	NA
rs17692864	T	C	T	C	0.2321	-0.152464	0.9406	0.952409	FALSE	FALSE	FALSE	SOC	17	36588784	GGNBP2	0.184681	0.114939	SOC	TRUE	reported	GCST90274770	17	34945214	0.0283	2.38e-16	13662	CCL4	TRUE	reported	0.004683	67.2538	0.0594	14,744 European ancestry individuals	2	TRUE	NA
rs42279	T	C	T	C	0.0743	-0.125818	0.1598	0.150027	FALSE	FALSE	FALSE	SOC	5	11317586	CTNND2	0.0670239	0.0686962	SOC	TRUE	reported	GCST90274770	5	11317698	0.0162	4.51e-06	14738	CCL4	TRUE	reported	0.00146925	21.0323	0.1598	14,744 European ancestry individuals	2	TRUE	NA
rs56131468	A	G	A	G	0.0833	-0.0548744	0.1323	0.176461	FALSE	FALSE	FALSE	SOC	10	130917874	TCERG1L	0.393916	0.0643661	SOC	TRUE	reported	GCST90274770	10	132716137	0.0178	2.87e-06	14296	CCL4	TRUE	reported	0.00152957	21.8972	0.1323	14,744 European ancestry individuals	2	TRUE	NA
rs5743614	T	C	T	C	0.0728	-0.0587955	0.2565	0.128582	FALSE	FALSE	FALSE	SOC	4	38797314	TLR1	0.422498	0.0733026	SOC	TRUE	reported	GCST90274770	4	38798935	0.0143	3.56e-07	12859	CCL4	TRUE	reported	0.00180963	25.9137	0.2565	14,744 European ancestry individuals	2	TRUE	NA
rs72800563	T	G	T	G	-0.1765	-0.168303	0.9693	0.990612	FALSE	FALSE	FALSE	SOC	16	79304562	WWOX	0.504179	0.251978	SOC	TRUE	reported	GCST90274770	16	79338459	0.0374	2.37e-06	14741	CCL4	TRUE	reported	0.00155545	22.2682	0.0307	14,744 European ancestry individuals	2	TRUE	NA
rs78044056	A	G	A	G	-0.2607	-0.326596	0.0138	0.00811924	FALSE	FALSE	FALSE	SOC	4	156134452	CTSO	0.229722	0.271919	SOC	TRUE	reported	GCST90274770	4	157055604	0.0552	2.33e-06	13809	CCL4	TRUE	reported	0.0015578	22.302	0.0138	14,744 European ancestry individuals	2	TRUE	NA
rs8064426	A	G	A	G	-0.4104	0.0332594	0.1459	0.217409	FALSE	FALSE	FALSE	SOC	17	36463908	ZNHIT3	0.576646	0.0595735	SOC	TRUE	reported	GCST90274770	17	34819750	0.0173	2.11e-124	14295	CCL4	TRUE	reported	0.0378739	562.68	0.1459	14,744 European ancestry individuals	2	TRUE	NA
rs10996419	T	C	T	C	-0.1222	-0.0475277	0.9188	0.886141	FALSE	FALSE	FALSE	SOC	10	65443180	CTNNA3	0.53574	0.0767481	SOC	TRUE	reported	GCST90274806	10	67202938	0.0259	2.38e-06	11784	IL-2	TRUE	reported	0.00188472	22.2571	0.0812	11,789 European ancestry individuals	2	TRUE	NA
rs144129701	C	G	C	G	-0.2699	0.0748123	0.9727	0.977759	FALSE	TRUE	FALSE	SOC	14	55097176	LGALS3	0.655434	0.167656	SOC	TRUE	reported	GCST90274806	14	55563894	0.0576	2.79e-06	11341	IL-2	TRUE	reported	0.00185898	21.9527	0.0273	11,789 European ancestry individuals	2	TRUE	NA
rs1671226	C	G	C	G	-0.0849	0.0651802	0.2053	0.162087	FALSE	TRUE	FALSE	SOC	19	54991478	NLRP2	0.325982	0.0663587	SOC	TRUE	reported	GCST90274806	19	55502846	0.017	5.91e-07	11341	IL-2	TRUE	reported	0.00211117	24.937	0.2053	11,789 European ancestry individuals	2	TRUE	NA
rs28515912	A	C	A	C	-0.0723	-0.00149501	0.6969	0.621391	FALSE	FALSE	FALSE	SOC	17	253508	RPH3AL	0.976362	0.0504558	SOC	TRUE	reported	GCST90274806	17	103299	0.0149	1.22e-06	10723	IL-2	TRUE	reported	0.00199324	23.5413	0.3031	11,789 European ancestry individuals	2	TRUE	NA
rs36006983	T	C	T	C	-0.0728	-0.0214415	0.7384	0.820819	FALSE	FALSE	FALSE	SOC	16	77397842	ADAMTS18	0.736553	0.0637343	SOC	TRUE	reported	GCST90274806	16	77431739	0.0153	1.95e-06	11341	IL-2	TRUE	reported	0.00191677	22.6363	0.2616	11,789 European ancestry individuals	2	TRUE	NA
rs4703508	T	C	T	C	-0.1216	0.183546	0.9334	0.968355	FALSE	FALSE	FALSE	SOC	5	35188700	PRLR	0.184236	0.138231	SOC	TRUE	reported	GCST90274806	5	35188802	0.026	2.91e-06	11789	IL-2	TRUE	reported	0.00185199	21.8699	0.0666	11,789 European ancestry individuals	2	TRUE	NA
rs6535212	T	G	T	G	-0.0646	0.00628215	0.6861	0.69147	FALSE	FALSE	FALSE	SOC	4	137314002	PCDH18	0.905207	0.052753	SOC	TRUE	reported	GCST90274806	4	138235156	0.0139	3.36e-06	11784	IL-2	TRUE	reported	0.00182879	21.5954	0.3139	11,789 European ancestry individuals	2	TRUE	NA
rs74852566	T	G	T	G	-0.1999	-0.0917033	0.0244	0.0191594	FALSE	FALSE	FALSE	SOC	10	2251609	ADARB2	0.6058	0.177693	SOC	TRUE	reported	GCST90274806	10	2293803	0.0431	3.52e-06	11789	IL-2	TRUE	reported	0.00182139	21.5079	0.0244	11,789 European ancestry individuals	2	TRUE	NA
rs75739108	T	C	T	C	0.1737	-0.0339043	0.039	0.0560433	FALSE	FALSE	FALSE	SOC	3	137528626	SOX14	0.752835	0.107666	SOC	TRUE	reported	GCST90274806	3	137247468	0.038	4.85e-06	11341	IL-2	TRUE	reported	0.00176924	20.891	0.039	11,789 European ancestry individuals	2	TRUE	NA
rs7638939	A	T	A	T	0.0854	-9.29746e-05	0.8293	0.843192	FALSE	TRUE	FALSE	SOC	3	126272197	KLF15	0.998901	0.0674816	SOC	TRUE	reported	GCST90274806	3	125991040	0.0174	9.2e-07	11769	IL-2	TRUE	reported	0.00203917	24.0848	0.1707	11,789 European ancestry individuals	2	TRUE	NA
rs77832761	A	G	A	G	0.1922	-0.0730539	0.0318	0.0461023	FALSE	FALSE	FALSE	SOC	13	85294543	SLITRK6	0.536404	0.118161	SOC	TRUE	reported	GCST90274806	13	85868678	0.0414	3.44e-06	11785	IL-2	TRUE	reported	0.00182489	21.5493	0.0318	11,789 European ancestry individuals	2	TRUE	NA
rs77853517	T	C	T	C	-0.1048	0.13294	0.8961	0.812763	FALSE	FALSE	FALSE	SOC	3	64879940	ADAMTS9	0.0349084	0.0630221	SOC	TRUE	reported	GCST90274806	3	64865615	0.0217	1.37e-06	11787	IL-2	TRUE	reported	0.00197455	23.32	0.1039	11,789 European ancestry individuals	2	TRUE	NA
rs79419497	A	G	A	G	0.2016	-0.0479773	0.9733	0.982491	FALSE	FALSE	FALSE	SOC	2	191714658	NABP1	0.798923	0.188337	SOC	TRUE	reported	GCST90274806	2	192579384	0.0424	1.99e-06	11789	IL-2	TRUE	reported	0.00191399	22.6035	0.0267	11,789 European ancestry individuals	2	TRUE	NA
rs79925007	T	G	T	G	0.1176	0.208323	0.9036	0.876628	FALSE	FALSE	FALSE	SOC	4	34711812	ARAP2	0.00734954	0.0777158	SOC	TRUE	reported	GCST90274806	4	34713434	0.0255	3.99e-06	11341	IL-2	TRUE	reported	0.00180084	21.2648	0.0964	11,789 European ancestry individuals	2	TRUE	NA
rs11054069	T	C	T	C	0.1674	0.0881639	0.7421	0.723794	FALSE	FALSE	FALSE	SOC	12	10905518	PRH1,PRH1-PRR4,PRR4	0.106618	0.0546386	SOC	TRUE	reported	GCST90274777	12	11058117	0.013	6.07e-38	14724	CST5	TRUE	reported	0.0111361	165.793	0.2579	14,736 European ancestry individuals	2	TRUE	NA
rs112961631	T	C	T	C	0.5656	0.109224	0.0233	0.0160852	FALSE	FALSE	FALSE	SOC	20	23948462	GGTLC1	0.56658	0.190586	SOC	TRUE	reported	GCST90274777	20	23929099	0.0476	1.46e-32	12148	CST5	TRUE	reported	0.00949805	141.171	0.0233	14,736 European ancestry individuals	2	TRUE	NA
rs12294339	T	C	T	C	0.0702	0.096152	0.3671	0.324691	FALSE	FALSE	FALSE	SOC	11	34838652	APIP	0.0659341	0.0522887	SOC	TRUE	reported	GCST90274777	11	34860199	0.0118	2.7e-09	14726	CST5	TRUE	reported	0.00239796	35.3876	0.3671	14,736 European ancestry individuals	2	TRUE	NA
rs13127297	A	G	A	G	0.0545	0.0508719	0.4095	0.355375	FALSE	FALSE	FALSE	SOC	4	23897887	PPARGC1A	0.31869	0.0510171	SOC	TRUE	reported	GCST90274777	4	23899510	0.0117	3.19e-06	14730	CST5	TRUE	reported	0.00147149	21.6951	0.4095	14,736 European ancestry individuals	2	TRUE	NA
rs13397003	T	G	T	G	0.0701	0.00166185	0.7748	0.830305	FALSE	FALSE	FALSE	SOC	2	62413752	TMEM17	0.979814	0.0656809	SOC	TRUE	reported	GCST90274777	2	62640887	0.0141	6.64e-07	14732	CST5	TRUE	reported	0.00167588	24.7138	0.2252	14,736 European ancestry individuals	2	TRUE	NA
rs139918398	T	C	T	C	0.3373	0.679763	0.0111	0.00491094	FALSE	FALSE	FALSE	SOC	5	96743942	CAST	0.0144381	0.277889	SOC	TRUE	reported	GCST90274777	5	96079646	0.0676	6.05e-07	13457	CST5	TRUE	reported	0.00168803	24.8932	0.0111	14,736 European ancestry individuals	2	TRUE	NA
rs141179525	T	C	T	C	-0.2583	-0.00391857	0.9784	0.985859	FALSE	FALSE	FALSE	SOC	20	24091095	GGTLC1	0.984891	0.206923	SOC	TRUE	reported	GCST90274777	20	24071731	0.0447	7.54e-09	14735	CST5	TRUE	reported	0.00226269	33.3868	0.0216	14,736 European ancestry individuals	2	TRUE	NA
rs141192864	T	C	T	C	0.1016	-0.0988668	0.0812	0.0875014	FALSE	FALSE	FALSE	SOC	12	31228409	OVOS2	0.257515	0.0873161	SOC	TRUE	reported	GCST90274777	12	31381343	0.0213	1.84e-06	14728	CST5	TRUE	reported	0.00154288	22.7494	0.0812	14,736 European ancestry individuals	2	TRUE	NA
rs150547	A	C	A	C	0.0548	0.0269142	0.4071	0.378515	FALSE	FALSE	FALSE	SOC	5	59897604	PDE4D	0.592805	0.0503282	SOC	TRUE	reported	GCST90274777	5	59193431	0.0119	4.12e-06	14288	CST5	TRUE	reported	0.00143819	21.2035	0.4071	14,736 European ancestry individuals	2	TRUE	NA
rs1536565	A	G	A	G	-0.1244	0.0586288	0.9481	0.917337	FALSE	FALSE	FALSE	SOC	1	101954986	OLFM3	0.509065	0.0887919	SOC	TRUE	reported	GCST90274777	1	102420542	0.0264	2.45e-06	14735	CST5	TRUE	reported	0.00150575	22.2011	0.0519	14,736 European ancestry individuals	2	TRUE	NA
rs17154027	A	G	A	G	-0.0558	0.02421	0.6302	0.627752	FALSE	FALSE	FALSE	SOC	8	11856343	CTSB	0.634198	0.0508799	SOC	TRUE	reported	GCST90274777	8	11713852	0.0121	4e-06	14288	CST5	TRUE	reported	0.00144226	21.2637	0.3698	14,736 European ancestry individuals	2	TRUE	NA
rs1797042	T	C	T	C	-0.2278	0.0242537	0.8749	0.917593	FALSE	FALSE	FALSE	SOC	20	23920308	CST5	0.786004	0.0893311	SOC	TRUE	reported	GCST90274777	20	23900945	0.018	1.04e-36	14288	CST5	TRUE	reported	0.0107606	160.141	0.1251	14,736 European ancestry individuals	2	TRUE	NA
rs3889401	A	G	A	G	0.0885	0.0188312	0.8624	0.818899	FALSE	FALSE	FALSE	SOC	6	7051169	RREB1	0.765752	0.0632055	SOC	TRUE	reported	GCST90274777	6	7051402	0.0191	3.6e-06	11759	CST5	TRUE	reported	0.001456	21.4665	0.1376	14,736 European ancestry individuals	2	TRUE	NA
rs4507745	T	C	T	C	0.057	-0.0829706	0.6482	0.661805	FALSE	FALSE	FALSE	SOC	8	55230493	XKR4	0.107559	0.0515581	SOC	TRUE	reported	GCST90274777	8	56143053	0.0122	2.98e-06	13866	CST5	TRUE	reported	0.00148034	21.8258	0.3518	14,736 European ancestry individuals	2	TRUE	NA
rs4640452	A	G	A	G	0.3549	-0.065873	0.3939	0.433992	FALSE	FALSE	FALSE	SOC	20	23775976	CST1	0.18023	0.0491572	SOC	TRUE	reported	GCST90274777	20	23756613	0.0117	1e-200	14288	CST5	TRUE	reported	0.0588152	919.986	0.3939	14,736 European ancestry individuals	2	TRUE	NA
rs470841	T	C	T	C	0.0568	0.017966	0.6369	0.652098	FALSE	FALSE	FALSE	SOC	18	26706717	KCTD1	0.725997	0.0512646	SOC	TRUE	reported	GCST90274777	18	24286681	0.0119	1.81e-06	14736	CST5	TRUE	reported	0.00154492	22.7795	0.3631	14,736 European ancestry individuals	2	TRUE	NA
rs4756151	A	C	A	C	-0.094	-0.00144376	0.1273	0.129969	FALSE	FALSE	FALSE	SOC	11	34473811	CAT	0.984184	0.0728299	SOC	TRUE	reported	GCST90274777	11	34495358	0.0172	4.63e-08	14736	CST5	TRUE	reported	0.00202438	29.8634	0.1273	14,736 European ancestry individuals	2	TRUE	NA
rs4766797	A	G	A	G	-0.0574	0.0738266	0.4935	0.490161	FALSE	FALSE	FALSE	SOC	12	116612782	MAP1LC3B2	0.132328	0.0490547	SOC	TRUE	reported	GCST90274777	12	117050587	0.0117	9.3e-07	14288	CST5	TRUE	reported	0.00163199	24.0654	0.4935	14,736 European ancestry individuals	2	TRUE	NA
rs60586299	T	C	T	C	-0.0654	0.00129458	0.3077	0.243491	FALSE	FALSE	FALSE	SOC	18	3479425	DLGAP1	0.98199	0.0573467	SOC	TRUE	reported	GCST90274777	18	3479423	0.0134	1.06e-06	14288	CST5	TRUE	reported	0.00161517	23.817	0.3077	14,736 European ancestry individuals	2	TRUE	NA
rs6083489	A	G	A	G	0.2365	-0.145475	0.9818	0.995098	FALSE	FALSE	FALSE	SOC	20	24318332	SYNDIG1	0.69153	0.366639	SOC	TRUE	reported	GCST90274777	20	24298968	0.0474	6.06e-07	14288	CST5	TRUE	reported	0.0016879	24.8912	0.0182	14,736 European ancestry individuals	2	TRUE	NA
rs62436191	A	G	A	G	0.1194	0.11078	0.0762	0.0441447	FALSE	FALSE	FALSE	SOC	6	146488178	GRM1	0.35509	0.119793	SOC	TRUE	reported	GCST90274777	6	146809314	0.0234	3.35e-07	14288	CST5	TRUE	reported	0.00176516	26.0326	0.0762	14,736 European ancestry individuals	2	TRUE	NA
rs67020211	T	G	T	G	0.079	-0.00514394	0.4609	0.406139	FALSE	FALSE	FALSE	SOC	15	63347445	CA12	0.918105	0.0500282	SOC	TRUE	reported	GCST90274777	15	63639644	0.0115	6.44e-12	14734	CST5	TRUE	reported	0.00319479	47.1845	0.4609	14,736 European ancestry individuals	2	TRUE	NA
rs697699	A	C	A	C	0.1098	-0.105521	0.0675	0.068723	FALSE	FALSE	FALSE	SOC	20	52746513	TSHZ2	0.27181	0.0960239	SOC	TRUE	reported	GCST90274777	20	51363052	0.0237	3.61e-06	14288	CST5	TRUE	reported	0.00145563	21.461	0.0675	14,736 European ancestry individuals	2	TRUE	NA
rs7275493	T	C	T	C	-0.0572	0.0347733	0.6243	0.675867	FALSE	FALSE	FALSE	SOC	21	16677677	USP25	0.507782	0.0525042	SOC	TRUE	reported	GCST90274777	21	18049996	0.0119	1.53e-06	14727	CST5	TRUE	reported	0.00156672	23.1014	0.3757	14,736 European ancestry individuals	2	TRUE	NA
rs72980022	A	G	A	G	0.0607	0.0231944	0.2813	0.295872	FALSE	FALSE	FALSE	SOC	2	232988477	NGEF	0.665371	0.0536274	SOC	TRUE	reported	GCST90274777	2	233853187	0.0126	1.45e-06	14721	CST5	TRUE	reported	0.00157372	23.2048	0.2813	14,736 European ancestry individuals	2	TRUE	NA
rs77121303	A	G	A	G	-0.2516	-0.255808	0.983	0.991672	FALSE	FALSE	FALSE	SOC	22	37234039	RAC2	0.340357	0.268294	SOC	TRUE	reported	GCST90274777	22	37630079	0.0532	2.25e-06	13383	CST5	TRUE	reported	0.00151675	22.3635	0.017	14,736 European ancestry individuals	2	TRUE	NA
rs79359257	T	C	T	C	0.073	0.0842293	0.8152	0.836101	FALSE	FALSE	FALSE	SOC	5	110030873	MAN2A1	0.205696	0.0665587	SOC	TRUE	reported	GCST90274777	5	109366574	0.0156	2.88e-06	14288	CST5	TRUE	reported	0.001485	21.8946	0.1848	14,736 European ancestry individuals	2	TRUE	NA
rs930735	A	G	A	G	0.0579	-0.0155601	0.547	0.506683	FALSE	FALSE	FALSE	SOC	1	202216851	LGR6	0.750376	0.048909	SOC	TRUE	reported	GCST90274777	1	202185979	0.0114	3.8e-07	14734	CST5	TRUE	reported	0.00174889	25.7922	0.453	14,736 European ancestry individuals	2	TRUE	NA
rs9327707	T	C	T	C	0.059	-0.0127795	0.3955	0.431188	FALSE	FALSE	FALSE	SOC	5	135176965	PITX1	0.795393	0.0492821	SOC	TRUE	reported	GCST90274777	5	134512655	0.0118	5.73e-07	14710	CST5	TRUE	reported	0.00169503	24.9966	0.3955	14,736 European ancestry individuals	2	TRUE	NA
rs9455923	A	G	A	G	0.0537	-0.0450691	0.4261	0.487673	FALSE	FALSE	FALSE	SOC	6	167945076	MLLT4	0.355339	0.0487611	SOC	TRUE	reported	GCST90274777	6	168345756	0.0115	3.02e-06	14734	CST5	TRUE	reported	0.00147871	21.8019	0.4261	14,736 European ancestry individuals	2	TRUE	NA
rs962720	T	C	T	C	0.0558	-0.0300201	0.5837	0.549698	FALSE	FALSE	FALSE	SOC	9	106728119	ZNF462	0.540632	0.0490639	SOC	TRUE	reported	GCST90274777	9	109490400	0.0119	2.74e-06	14287	CST5	TRUE	reported	0.00149108	21.9844	0.4163	14,736 European ancestry individuals	2	TRUE	NA
rs11120686	T	C	T	C	-0.0599	-0.0644551	0.6038	0.614512	FALSE	FALSE	FALSE	SOC	1	215877443	USH2A	0.200198	0.0503167	SOC	TRUE	reported	GCST90274790	1	216050785	0.0127	2.4e-06	11786	FGF5	TRUE	reported	0.00188359	22.2419	0.3962	11,789 European ancestry individuals	2	TRUE	NA
rs11674185	A	G	A	G	-0.0586	-0.0193225	0.364	0.350928	FALSE	FALSE	FALSE	SOC	2	44867958	SIX3	0.707263	0.0514535	SOC	TRUE	reported	GCST90274790	2	45095097	0.0128	4.69e-06	11787	FGF5	TRUE	reported	0.00177486	20.9557	0.364	11,789 European ancestry individuals	2	TRUE	NA
rs117253850	T	C	T	C	0.2266	-0.329135	0.0223	0.0117647	FALSE	FALSE	FALSE	SOC	9	7476426	KDM4C	0.158547	0.233433	SOC	TRUE	reported	GCST90274790	9	7476426	0.0453	5.67e-07	11781	FGF5	TRUE	reported	0.00211818	25.0178	0.0223	11,789 European ancestry individuals	2	TRUE	NA
rs12005489	T	C	T	C	0.1509	-0.088833	0.0458	0.0469846	FALSE	FALSE	FALSE	SOC	9	130430227	HMCN2	0.446647	0.116729	SOC	TRUE	reported	GCST90274790	9	133305614	0.0322	2.78e-06	10725	FGF5	TRUE	reported	0.00185959	21.958	0.0458	11,789 European ancestry individuals	2	TRUE	NA
rs1412253	A	G	A	G	-0.0909	0.0332514	0.8798	0.886271	FALSE	FALSE	FALSE	SOC	9	1354486	DMRT2	0.666425	0.0771388	SOC	TRUE	reported	GCST90274790	9	1354486	0.0192	2.2e-06	11778	FGF5	TRUE	reported	0.00189784	22.4105	0.1202	11,789 European ancestry individuals	2	TRUE	NA
rs144059387	A	G	A	G	0.4543	-0.0221699	0.9822	0.988142	FALSE	FALSE	FALSE	SOC	4	80781473	C4orf22	0.922366	0.227492	SOC	TRUE	reported	GCST90274790	4	81702627	0.0594	2.04e-14	9873	FGF5	TRUE	reported	0.00493768	58.4842	0.0178	11,789 European ancestry individuals	2	TRUE	NA
rs148332905	T	C	T	C	0.2883	-0.207617	0.0166	0.0139847	FALSE	FALSE	FALSE	SOC	2	144117906	GTDC1	0.325606	0.211207	SOC	TRUE	reported	GCST90274790	2	144875473	0.0608	2.12e-06	11341	FGF5	TRUE	reported	0.00190377	22.4806	0.0166	11,789 European ancestry individuals	2	TRUE	NA
rs148797749	A	G	A	G	-0.1705	-0.0578369	0.036	0.047523	FALSE	FALSE	FALSE	SOC	6	88347444	CNR1	0.611651	0.113915	SOC	TRUE	reported	GCST90274790	6	89057163	0.0361	2.32e-06	11785	FGF5	TRUE	reported	0.00188874	22.3029	0.036	11,789 European ancestry individuals	2	TRUE	NA
rs150524893	A	G	A	G	0.2554	-0.0231771	0.9848	0.982877	FALSE	FALSE	FALSE	SOC	8	105459172	ZFPM2	0.901895	0.188023	SOC	TRUE	reported	GCST90274790	8	106471400	0.0552	3.71e-06	11298	FGF5	TRUE	reported	0.00181274	21.4038	0.0152	11,789 European ancestry individuals	2	TRUE	NA
rs189846846	T	C	T	C	-0.3042	-0.500985	0.0146	0.00238367	FALSE	FALSE	FALSE	SOC	2	229006595	PID1	0.338214	0.523113	SOC	TRUE	reported	GCST90274790	2	229871311	0.0659	3.91e-06	9980	FGF5	TRUE	reported	0.00180436	21.3046	0.0146	11,789 European ancestry individuals	2	TRUE	NA
rs1902859	T	C	T	C	-0.439	-0.0126988	0.6404	0.579758	FALSE	FALSE	FALSE	SOC	4	80236549	FGF5	0.797468	0.0494837	SOC	TRUE	reported	GCST90274790	4	81157703	0.0125	1e-200	11786	FGF5	TRUE	reported	0.094722	1233.21	0.3596	11,789 European ancestry individuals	2	TRUE	NA
rs192746810	A	G	A	G	-0.1842	0.153231	0.0464	0.0391209	FALSE	FALSE	FALSE	SOC	18	14708914	ANKRD30B	0.233941	0.128736	SOC	TRUE	reported	GCST90274790	18	14708913	0.0395	3.11e-06	11341	FGF5	TRUE	reported	0.00184138	21.7426	0.0464	11,789 European ancestry individuals	2	TRUE	NA
rs305897	T	C	T	C	0.1185	-0.067628	0.0828	0.070237	FALSE	FALSE	FALSE	SOC	6	39742794	KIF6	0.483613	0.0965419	SOC	TRUE	reported	GCST90274790	6	39710570	0.0249	1.95e-06	11341	FGF5	TRUE	reported	0.00191763	22.6446	0.0828	11,789 European ancestry individuals	2	TRUE	NA
rs4326078	A	C	A	C	-0.0728	0.0476699	0.2193	0.214394	FALSE	FALSE	FALSE	SOC	4	69192617	UGT2B11	0.423042	0.0595014	SOC	TRUE	reported	GCST90274790	4	70058335	0.015	1.21e-06	11789	FGF5	TRUE	reported	0.00199422	23.5508	0.2193	11,789 European ancestry individuals	2	TRUE	NA
rs4970834	T	C	T	C	-0.0729	0.144773	0.2041	0.196508	FALSE	FALSE	FALSE	SOC	1	109272258	CELSR2	0.0182734	0.0613438	SOC	TRUE	reported	GCST90274790	1	109814880	0.0155	2.56e-06	11786	FGF5	TRUE	reported	0.001873	22.1166	0.2041	11,789 European ancestry individuals	2	TRUE	NA
rs56373850	A	T	A	T	0.1827	0.001276	0.918	0.879927	FALSE	TRUE	FALSE	SOC	4	80230848	PRDM8	0.986493	0.0753702	SOC	TRUE	reported	GCST90274790	4	81152002	0.0244	7.01e-14	11774	FGF5	TRUE	reported	0.00473366	56.0562	0.082	11,789 European ancestry individuals	2	TRUE	NA
rs56391958	A	G	A	G	-0.1197	-0.0818903	0.0816	0.0853284	FALSE	FALSE	FALSE	SOC	16	61971805	CDH8	0.348104	0.0872777	SOC	TRUE	reported	GCST90274790	16	62005709	0.0249	1.53e-06	11341	FGF5	TRUE	reported	0.00195659	23.1055	0.0816	11,789 European ancestry individuals	2	TRUE	NA
rs62298642	A	G	A	G	0.1131	-0.192085	0.8677	0.930889	FALSE	FALSE	FALSE	SOC	4	80047086	ANTXR2	0.0492924	0.0977006	SOC	TRUE	reported	GCST90274790	4	80968240	0.0207	4.66e-08	11341	FGF5	TRUE	reported	0.00252607	29.8477	0.1323	11,789 European ancestry individuals	2	TRUE	NA
rs624605	T	G	T	G	0.0619	-0.0428803	0.4196	0.438938	FALSE	FALSE	FALSE	SOC	11	76043576	UVRAG	0.385144	0.0493752	SOC	TRUE	reported	GCST90274790	11	75754620	0.0133	3.25e-06	11341	FGF5	TRUE	reported	0.00183417	21.6573	0.4196	11,789 European ancestry individuals	2	TRUE	NA
rs66613644	T	C	T	C	-0.0826	-0.0242517	0.1699	0.166917	FALSE	FALSE	FALSE	SOC	13	61504467	RP11-310K10.1	0.711195	0.0655007	SOC	TRUE	reported	GCST90274790	13	62078600	0.0165	5.56e-07	11787	FGF5	TRUE	reported	0.00212144	25.0564	0.1699	11,789 European ancestry individuals	2	TRUE	NA
rs75140224	A	G	A	G	0.1456	-0.0398187	0.0538	0.0388007	FALSE	FALSE	FALSE	SOC	4	81134617	PRKG2	0.762562	0.131799	SOC	TRUE	reported	GCST90274790	4	82055771	0.0311	2.85e-06	11789	FGF5	TRUE	reported	0.0018559	21.9143	0.0538	11,789 European ancestry individuals	2	TRUE	NA
rs77210320	A	T	A	T	0.1673	-0.1326	0.9648	0.951808	FALSE	TRUE	FALSE	SOC	8	142382742	TSNARE1	0.245953	0.114287	SOC	TRUE	reported	GCST90274790	8	143464103	0.0356	2.61e-06	11786	FGF5	TRUE	reported	0.00186999	22.081	0.0352	11,789 European ancestry individuals	2	TRUE	NA
rs9433760	A	G	A	G	0.1023	-0.184072	0.0841	0.0834767	FALSE	FALSE	FALSE	SOC	1	101267659	S1PR1	0.0372229	0.0883555	SOC	TRUE	reported	GCST90274790	1	101733215	0.0224	4.95e-06	11788	FGF5	TRUE	reported	0.00176623	20.8536	0.0841	11,789 European ancestry individuals	2	TRUE	NA
rs11127419	T	C	T	C	0.0707	-0.0354197	0.3559	0.299499	FALSE	FALSE	FALSE	SOC	2	3087699	TSSC1	0.508492	0.0535698	SOC	TRUE	reported	GCST90274819	2	3091471	0.0153	3.82e-06	9252	LIF	TRUE	reported	0.0023026	21.3482	0.3559	11,793 European ancestry individuals	2	TRUE	NA
rs11608349	A	T	A	T	-0.3084	-0.0884598	0.0168	0.00430615	FALSE	TRUE	FALSE	SOC	12	67632264	DYRK2	0.815581	0.379278	SOC	TRUE	reported	GCST90274819	12	68026044	0.0661	3.08e-06	9362	LIF	TRUE	reported	0.00234731	21.7637	0.0168	11,793 European ancestry individuals	2	TRUE	NA
rs116794364	C	G	C	G	-0.3015	0.25162	0.9851	0.98668	FALSE	TRUE	FALSE	SOC	2	223427808	SCG2	0.247103	0.217398	SOC	TRUE	reported	GCST90274819	2	224292526	0.0631	1.77e-06	10858	LIF	TRUE	reported	0.00246156	22.8256	0.0149	11,793 European ancestry individuals	2	TRUE	NA
rs11883375	A	G	A	G	-0.1011	0.0930832	0.1385	0.107771	FALSE	FALSE	FALSE	SOC	19	54340572	LILRA4	0.240121	0.0792411	SOC	TRUE	reported	GCST90274819	19	54851842	0.0197	2.87e-07	11776	LIF	TRUE	reported	0.00283857	26.3315	0.1385	11,793 European ancestry individuals	2	TRUE	NA
rs145344087	C	G	C	G	0.2548	-0.0231543	0.021	0.0126937	FALSE	TRUE	FALSE	SOC	3	58969016	C3orf67	0.916784	0.221603	SOC	TRUE	reported	GCST90274819	3	58954742	0.0556	4.59e-06	10281	LIF	TRUE	reported	0.0022648	20.9969	0.021	11,793 European ancestry individuals	2	TRUE	NA
rs234592	A	G	A	G	-0.0635	-0.0287076	0.5456	0.616604	FALSE	FALSE	FALSE	SOC	14	96620760	PAPOLA	0.570067	0.0505458	SOC	TRUE	reported	GCST90274819	14	97087097	0.0136	3.02e-06	11345	LIF	TRUE	reported	0.00235078	21.7959	0.4544	11,793 European ancestry individuals	2	TRUE	NA
rs332426	A	G	A	G	0.112	0.0777643	0.0899	0.0810834	FALSE	FALSE	FALSE	SOC	19	6801955	VAV1	0.390337	0.0905283	SOC	TRUE	reported	GCST90274819	19	6801966	0.0238	2.53e-06	11789	LIF	TRUE	reported	0.00238786	22.1405	0.0899	11,793 European ancestry individuals	2	TRUE	NA
rs7225483	T	G	T	G	0.0671	0.0678555	0.486	0.463082	FALSE	FALSE	FALSE	SOC	17	30014661	EFCAB5	0.165984	0.0489852	SOC	TRUE	reported	GCST90274819	17	28341679	0.0143	2.7e-06	9849	LIF	TRUE	reported	0.00237413	22.013	0.486	11,793 European ancestry individuals	2	TRUE	NA
rs74992559	A	G	A	G	0.1725	-0.0528154	0.0351	0.0185925	FALSE	FALSE	FALSE	SOC	10	31201273	ZEB1	0.768929	0.179781	SOC	TRUE	reported	GCST90274819	10	31490202	0.0367	2.6e-06	11784	LIF	TRUE	reported	0.00238218	22.0878	0.0351	11,793 European ancestry individuals	2	TRUE	NA
rs80092539	A	T	A	T	0.0993	0.112002	0.8758	0.910878	FALSE	TRUE	FALSE	SOC	2	45898764	PRKCE	0.197193	0.0868509	SOC	TRUE	reported	GCST90274819	2	46125903	0.0213	3.13e-06	11345	LIF	TRUE	reported	0.00234361	21.7293	0.1242	11,793 European ancestry individuals	2	TRUE	NA
rs825264	A	G	A	G	-0.2119	0.107827	0.0321	0.060223	FALSE	FALSE	FALSE	SOC	2	221720748	EPHA4	0.295662	0.103107	SOC	TRUE	reported	GCST90274819	2	222585468	0.0453	2.9e-06	10291	LIF	TRUE	reported	0.00235941	21.8762	0.0321	11,793 European ancestry individuals	2	TRUE	NA
rs11150539	T	C	T	C	-0.056	-0.0276902	0.4938	0.507975	FALSE	FALSE	FALSE	SOC	16	83103712	CDH13	0.572348	0.0490443	SOC	TRUE	reported	GCST90274789	16	83137317	0.0119	2.53e-06	14287	FGF23	TRUE	reported	0.00154763	22.1422	0.4938	14,735 European ancestry individuals	2	TRUE	NA
rs118177380	A	G	A	G	0.2362	0.504718	0.0187	0.00858181	FALSE	FALSE	FALSE	SOC	11	106660308	GUCY1A2	0.0563015	0.264431	SOC	TRUE	reported	GCST90274789	11	106531034	0.0507	3.18e-06	14287	FGF23	TRUE	reported	0.00151685	21.7012	0.0187	14,735 European ancestry individuals	2	TRUE	NA
rs11930290	A	T	A	T	-0.1845	0.120878	0.9748	0.986725	FALSE	TRUE	FALSE	SOC	4	123404071	SPRY1	0.572882	0.214394	SOC	TRUE	reported	GCST90274789	4	124325226	0.0389	2.11e-06	12848	FGF23	TRUE	reported	0.00157206	22.4922	0.0252	14,735 European ancestry individuals	2	TRUE	NA
rs12195292	A	G	A	G	-0.0768	-0.0371342	0.8634	0.866343	FALSE	FALSE	FALSE	SOC	6	80633628	BCKDHB	0.606679	0.0721307	SOC	TRUE	reported	GCST90274789	6	81343345	0.0166	3.72e-06	14710	FGF23	TRUE	reported	0.00149594	21.4016	0.1366	14,735 European ancestry individuals	2	TRUE	NA
rs181409232	A	C	A	C	-0.2224	0.228194	0.0191	0.0147013	FALSE	FALSE	FALSE	SOC	6	31207341	HCG27	0.255753	0.200789	SOC	TRUE	reported	GCST90274789	6	31175118	0.0479	3.43e-06	12846	FGF23	TRUE	reported	0.00150662	21.5545	0.0191	14,735 European ancestry individuals	2	TRUE	NA
rs33921462	A	G	A	G	-0.0653	-0.0714264	0.2766	0.353332	FALSE	FALSE	FALSE	SOC	5	177387655	SLC34A1	0.162753	0.0511697	SOC	TRUE	reported	GCST90274789	5	176814656	0.0135	1.32e-06	14287	FGF23	TRUE	reported	0.00163496	23.3937	0.2766	14,735 European ancestry individuals	2	TRUE	NA
rs34551523	A	G	A	G	0.1704	-0.0259219	0.0295	0.0305719	FALSE	FALSE	FALSE	SOC	5	147249582	STK32A	0.855081	0.141929	SOC	TRUE	reported	GCST90274789	5	146629145	0.0348	9.75e-07	14730	FGF23	TRUE	reported	0.00167537	23.9729	0.0295	14,735 European ancestry individuals	2	TRUE	NA
rs3811621	C	G	C	G	0.1163	-0.0122005	0.2897	0.294824	FALSE	TRUE	FALSE	SOC	2	189581815	SLC40A1	0.819616	0.0535016	SOC	TRUE	reported	GCST90274789	2	190446541	0.0131	6.82e-19	14286	FGF23	TRUE	reported	0.00548639	78.8054	0.2897	14,735 European ancestry individuals	2	TRUE	NA
rs6127099	A	T	A	T	0.0907	-0.025247	0.706	0.730136	FALSE	TRUE	FALSE	SOC	20	54114863	CYP24A1	0.64856	0.0553949	SOC	TRUE	reported	GCST90274789	20	52731402	0.0134	1.3e-11	14287	FGF23	TRUE	reported	0.00319649	45.8083	0.294	14,735 European ancestry individuals	2	TRUE	NA
rs671205	T	C	T	C	0.0708	0.0667362	0.7502	0.718487	FALSE	FALSE	FALSE	SOC	1	147051160	NBPF12	0.219398	0.0543396	SOC	TRUE	reported	GCST90274789	1	146522722	0.0136	1.93e-07	14287	FGF23	TRUE	reported	0.00189332	27.0974	0.2498	14,735 European ancestry individuals	2	TRUE	NA
rs6753743	T	G	T	G	0.0941	-0.0503615	0.8733	0.903281	FALSE	FALSE	FALSE	SOC	2	121205371	TFCP2L1	0.542577	0.082706	SOC	TRUE	reported	GCST90274789	2	121962947	0.0185	3.65e-07	14287	FGF23	TRUE	reported	0.00180763	25.8687	0.1267	14,735 European ancestry individuals	2	TRUE	NA
rs7955866	A	G	A	G	-0.0959	-0.120488	0.1141	0.117492	FALSE	FALSE	FALSE	SOC	12	4370383	FGF23	0.115837	0.0766223	SOC	TRUE	reported	GCST90274789	12	4479549	0.0178	7.14e-08	14719	FGF23	TRUE	reported	0.00202756	29.0226	0.1141	14,735 European ancestry individuals	2	TRUE	NA
rs111850948	A	G	A	G	-0.0843	0.0217234	0.1348	0.105498	FALSE	FALSE	FALSE	SOC	7	25700522	NFE2L3	0.785275	0.0797331	SOC	TRUE	reported	GCST90274797	7	25740142	0.0181	3.2e-06	14286	IL-10RB	TRUE	reported	0.00168655	21.6885	0.1348	14,734 European ancestry individuals	2	TRUE	NA
rs112798338	T	C	T	C	0.1926	-0.0736363	0.026	0.0271484	FALSE	FALSE	FALSE	SOC	1	228246071	OBSCN	0.626705	0.151399	SOC	TRUE	reported	GCST90274797	1	228433772	0.0411	2.78e-06	14286	IL-10RB	TRUE	reported	0.00170735	21.9564	0.026	14,734 European ancestry individuals	2	TRUE	NA
rs114288486	T	C	T	C	0.1449	-0.0570031	0.0363	0.0186149	FALSE	FALSE	FALSE	SOC	1	212623566	FAM71A	0.75239	0.180682	SOC	TRUE	reported	GCST90274797	1	212796908	0.0311	3.17e-06	14730	IL-10RB	TRUE	reported	0.00168779	21.7044	0.0363	14,734 European ancestry individuals	2	TRUE	NA
rs1153572	T	C	T	C	-0.0548	0.0332018	0.5866	0.564928	FALSE	FALSE	FALSE	SOC	3	4234119	SUMF1	0.498997	0.04911	SOC	TRUE	reported	GCST90274797	3	4275803	0.0119	4.12e-06	14286	IL-10RB	TRUE	reported	0.00164887	21.2031	0.4134	14,734 European ancestry individuals	2	TRUE	NA
rs116315732	T	C	T	C	0.1988	-0.158145	0.0212	0.0284788	FALSE	FALSE	FALSE	SOC	2	175765923	KIAA1715	0.282989	0.1473	SOC	TRUE	reported	GCST90274797	2	176630651	0.0402	7.6e-07	14734	IL-10RB	TRUE	reported	0.00190103	24.4519	0.0212	14,734 European ancestry individuals	2	TRUE	NA
rs142421172	A	G	A	G	0.208	0.123153	0.0438	0.0661759	FALSE	FALSE	FALSE	SOC	1	179712952	TDRD5	0.215134	0.0993517	SOC	TRUE	reported	GCST90274797	1	179682087	0.031	1.95e-11	12840	IL-10RB	TRUE	reported	0.00349396	45.0128	0.0438	14,734 European ancestry individuals	2	TRUE	NA
rs149156511	A	G	A	G	0.2066	0.0221464	0.0323	0.0251356	FALSE	FALSE	FALSE	SOC	20	40809273	MAFB	0.891669	0.162611	SOC	TRUE	reported	GCST90274797	20	39437913	0.0444	3.27e-06	14286	IL-10RB	TRUE	reported	0.00168344	21.6485	0.0323	14,734 European ancestry individuals	2	TRUE	NA
rs1605333	C	G	C	G	-0.0601	-0.0218595	0.6484	0.619572	FALSE	TRUE	FALSE	SOC	12	57994449	ATP23	0.664678	0.0504298	SOC	TRUE	reported	GCST90274797	12	58388232	0.0124	1.25e-06	13237	IL-10RB	TRUE	reported	0.00182619	23.4876	0.3516	14,734 European ancestry individuals	2	TRUE	NA
rs192325200	A	G	A	G	-0.2327	0.385743	0.9827	0.990613	FALSE	FALSE	FALSE	SOC	10	69717422	C10orf35	0.134397	0.25768	SOC	TRUE	reported	GCST90274797	10	71477178	0.0505	4.07e-06	13867	IL-10RB	TRUE	reported	0.00165093	21.2296	0.0173	14,734 European ancestry individuals	2	TRUE	NA
rs34361138	A	G	A	G	0.0532	-0.0146277	0.5488	0.47368	FALSE	FALSE	FALSE	SOC	6	41206420	TREML2	0.767393	0.0494534	SOC	TRUE	reported	GCST90274797	6	41174158	0.0113	2.5e-06	14732	IL-10RB	TRUE	reported	0.00172327	22.1615	0.4512	14,734 European ancestry individuals	2	TRUE	NA
rs55780441	T	C	T	C	0.1783	-0.0286882	0.9674	0.920102	FALSE	FALSE	FALSE	SOC	16	13115226	SHISA9	0.752078	0.0908142	SOC	TRUE	reported	GCST90274797	16	13209083	0.0348	3e-07	14734	IL-10RB	TRUE	reported	0.00204029	26.2468	0.0326	14,734 European ancestry individuals	2	TRUE	NA
rs6517157	T	C	T	C	0.1509	0.0244389	0.9258	0.94875	FALSE	FALSE	FALSE	SOC	21	33262503	AP000295.9,IFNAR2	0.827595	0.112215	SOC	TRUE	reported	GCST90274797	21	34634808	0.0251	1.83e-09	14286	IL-10RB	TRUE	reported	0.00280702	36.1379	0.0742	14,734 European ancestry individuals	2	TRUE	NA
rs6584485	T	C	T	C	0.0743	0.0634307	0.8362	0.929133	FALSE	FALSE	FALSE	SOC	10	102177487	NOLC1	0.503205	0.0947497	SOC	TRUE	reported	GCST90274797	10	103937244	0.0161	3.93e-06	14286	IL-10RB	TRUE	reported	0.00165593	21.294	0.1638	14,734 European ancestry individuals	2	TRUE	NA
rs75710908	A	G	A	G	0.1586	0.199942	0.9665	0.954151	FALSE	FALSE	FALSE	SOC	21	33137778	OLIG1	0.0892154	0.117644	SOC	TRUE	reported	GCST90274797	21	34510084	0.0341	3.3e-06	14708	IL-10RB	TRUE	reported	0.00168191	21.6287	0.0335	14,734 European ancestry individuals	2	TRUE	NA
rs7574167	A	G	A	G	0.0637	0.135548	0.2684	0.262603	FALSE	FALSE	FALSE	SOC	2	42923784	HAAO	0.0151736	0.0558222	SOC	TRUE	reported	GCST90274797	2	43150924	0.0135	2.38e-06	12832	IL-10RB	TRUE	reported	0.00173099	22.2609	0.2684	14,734 European ancestry individuals	2	TRUE	NA
rs7855466	T	C	T	C	0.0861	-0.0363064	0.1723	0.230236	FALSE	FALSE	FALSE	SOC	9	133245916	ABO	0.530627	0.0579004	SOC	TRUE	reported	GCST90274797	9	136121303	0.0169	3.49e-07	11783	IL-10RB	TRUE	reported	0.00201739	25.9517	0.1723	14,734 European ancestry individuals	2	TRUE	NA
rs8178484	T	C	T	C	-0.426	0.0435764	0.5452	0.5259	FALSE	FALSE	FALSE	SOC	21	33278948	AP000295.9,IL10RB	0.374935	0.049113	SOC	TRUE	reported	GCST90274797	21	34651253	0.0117	1e-200	14286	IL-10RB	TRUE	reported	0.0935856	1325.5	0.4548	14,734 European ancestry individuals	2	TRUE	NA
rs9685374	A	G	A	G	-0.0618	-0.0749439	0.2721	0.300006	FALSE	FALSE	FALSE	SOC	4	118830106	SEC24D	0.16024	0.0533687	SOC	TRUE	reported	GCST90274797	4	119751261	0.0134	3.99e-06	14286	IL-10RB	TRUE	reported	0.0016538	21.2667	0.2721	14,734 European ancestry individuals	2	TRUE	NA
rs112062276	T	G	T	G	0.1203	-0.0985038	0.0601	0.086254	FALSE	FALSE	FALSE	SOC	6	133839360	TCF21	0.259423	0.087345	SOC	TRUE	reported	GCST90274827	6	134160498	0.0249	1.36e-06	14733	MMP-10	TRUE	reported	0.00158181	23.3385	0.0601	14,744 European ancestry individuals	2	TRUE	NA
rs11225354	T	C	T	C	0.2957	-0.0968066	0.879	0.881408	FALSE	FALSE	FALSE	SOC	11	102639315	MMP20	0.205989	0.0765469	SOC	TRUE	reported	GCST90274827	11	102510046	0.0181	5.38e-60	14296	MMP-10	TRUE	reported	0.0177933	266.862	0.121	14,744 European ancestry individuals	2	TRUE	NA
rs112327130	C	G	C	G	-0.2862	-0.439297	0.0153	0.00436957	FALSE	TRUE	FALSE	SOC	8	77041425	PEX2	0.233653	0.368848	SOC	TRUE	reported	GCST90274827	8	77953661	0.0608	2.51e-06	12456	MMP-10	TRUE	reported	0.00150172	22.1551	0.0153	14,744 European ancestry individuals	2	TRUE	NA
rs113958571	A	G	A	G	-0.2315	0.13041	0.0188	0.00466016	FALSE	FALSE	FALSE	SOC	20	20731052	RALGAPA2	0.723376	0.368441	SOC	TRUE	reported	GCST90274827	20	20711695	0.0503	4.18e-06	14296	MMP-10	TRUE	reported	0.00143566	21.1791	0.0188	14,744 European ancestry individuals	2	TRUE	NA
rs12567824	A	C	A	C	0.07	0.0414758	0.822	0.830219	FALSE	FALSE	FALSE	SOC	1	160020232	KCNJ10	0.525699	0.0653589	SOC	TRUE	reported	GCST90274827	1	159990022	0.0153	4.76e-06	14296	MMP-10	TRUE	reported	0.00141875	20.9293	0.178	14,744 European ancestry individuals	2	TRUE	NA
rs1356799	T	G	T	G	-0.069	-0.0355717	0.7974	0.782546	FALSE	FALSE	FALSE	SOC	2	139810097	LRP1B	0.549942	0.0594997	SOC	TRUE	reported	GCST90274827	2	140567666	0.015	4.22e-06	13869	MMP-10	TRUE	reported	0.00143417	21.1571	0.2026	14,744 European ancestry individuals	2	TRUE	NA
rs142915220	A	G	A	G	-0.3256	-0.367608	0.9794	0.993162	FALSE	FALSE	FALSE	SOC	11	103011223	DCUN1D5	0.227657	0.304711	SOC	TRUE	reported	GCST90274827	11	102881952	0.0494	4.37e-11	13809	MMP-10	TRUE	reported	0.00293998	43.4366	0.0206	14,744 European ancestry individuals	2	TRUE	NA
rs17099622	A	G	A	G	-0.2064	-0.0752566	0.9296	0.92189	FALSE	FALSE	FALSE	SOC	11	102829621	MMP3	0.411445	0.0916252	SOC	TRUE	reported	GCST90274827	11	102700352	0.0233	8.12e-19	14296	MMP-10	TRUE	reported	0.00529797	78.4601	0.0704	14,744 European ancestry individuals	2	TRUE	NA
rs17860955	T	C	T	C	1.1371	0.0757192	0.983	0.995843	FALSE	FALSE	FALSE	SOC	11	102778751	MMP10	0.837291	0.368715	SOC	TRUE	reported	GCST90274827	11	102649482	0.047	2.6e-129	14256	MMP-10	TRUE	reported	0.0382112	585.252	0.017	14,744 European ancestry individuals	2	TRUE	NA
rs2584662	A	C	A	C	-0.0597	-0.0877549	0.585	0.58704	FALSE	FALSE	FALSE	SOC	17	49393125	PHB	0.0771898	0.0496566	SOC	TRUE	reported	GCST90274827	17	47470487	0.0122	9.91e-07	14296	MMP-10	TRUE	reported	0.00162268	23.9425	0.415	14,744 European ancestry individuals	2	TRUE	NA
rs3742926	T	C	T	C	-0.0912	0.0265891	0.0978	0.129854	FALSE	FALSE	FALSE	SOC	14	32545663	AKAP6	0.713623	0.072451	SOC	TRUE	reported	GCST90274827	14	33014869	0.0196	3.27e-06	14744	MMP-10	TRUE	reported	0.0014674	21.648	0.0978	14,744 European ancestry individuals	2	TRUE	NA
rs55804377	A	G	A	G	-0.2185	-0.0934381	0.0185	0.0467938	FALSE	FALSE	FALSE	SOC	10	1017952	GTPBP4	0.420232	0.115925	SOC	TRUE	reported	GCST90274827	10	1063892	0.0469	3.18e-06	14741	MMP-10	TRUE	reported	0.00147105	21.7019	0.0185	14,744 European ancestry individuals	2	TRUE	NA
rs72699188	C	G	C	G	-0.0931	-0.117712	0.8507	0.851618	FALSE	TRUE	FALSE	SOC	9	6176871	IL33	0.0872369	0.0688309	SOC	TRUE	reported	GCST90274827	9	6176871	0.0166	2.04e-08	14744	MMP-10	TRUE	reported	0.00213042	31.4503	0.1493	14,744 European ancestry individuals	2	TRUE	NA
rs7966257	C	G	C	G	-0.0819	-0.0106398	0.1335	0.122355	FALSE	TRUE	FALSE	SOC	12	110813633	CCDC63	0.887102	0.0749433	SOC	TRUE	reported	GCST90274827	12	111251437	0.0178	4.2e-06	14295	MMP-10	TRUE	reported	0.00143487	21.1675	0.1335	14,744 European ancestry individuals	2	TRUE	NA
rs112168535	T	C	T	C	-0.1553	0.0242311	0.9555	0.961367	FALSE	FALSE	FALSE	SOC	16	4654768	MGRN1	0.84718	0.125733	SOC	TRUE	reported	GCST90274822	16	4704769	0.0316	8.9e-07	13670	MCP-2	TRUE	reported	0.00176374	24.1493	0.0445	14,736 European ancestry individuals	2	TRUE	NA
rs11652256	A	G	A	G	-0.9051	0.0978722	0.0323	0.0299967	FALSE	FALSE	FALSE	SOC	17	34305359	CCL8	0.49445	0.143245	SOC	TRUE	reported	GCST90274822	17	32632378	0.0354	3.48e-144	14736	MCP-2	TRUE	reported	0.0456385	653.617	0.0323	14,736 European ancestry individuals	2	TRUE	NA
rs12075	A	G	A	G	-0.0973	0.0842939	0.5553	0.53288	FALSE	FALSE	FALSE	SOC	1	159205564	ACKR1	0.0858282	0.0490701	SOC	TRUE	reported	GCST90274822	1	159175354	0.0116	4.95e-17	14733	MCP-2	TRUE	reported	0.00512049	70.3471	0.4447	14,736 European ancestry individuals	2	TRUE	NA
rs12523126	A	T	A	T	0.1121	0.0697028	0.0746	0.0657108	FALSE	TRUE	FALSE	SOC	5	166222350	TENM2	0.483504	0.0994791	SOC	TRUE	reported	GCST90274822	5	165649355	0.0232	1.35e-06	14288	MCP-2	TRUE	reported	0.001705	23.3438	0.0746	14,736 European ancestry individuals	2	TRUE	NA
rs138884871	T	C	T	C	0.2198	-0.15033	0.0188	0.0161793	FALSE	FALSE	FALSE	SOC	3	47029967	SETD2	0.438132	0.193887	SOC	TRUE	reported	GCST90274822	3	47071457	0.0473	3.37e-06	13672	MCP-2	TRUE	reported	0.00157717	21.5908	0.0188	14,736 European ancestry individuals	2	TRUE	NA
rs144101664	T	C	T	C	-0.3694	-0.293095	0.014	0.0133059	FALSE	FALSE	FALSE	SOC	17	34447366	CCL1	0.181118	0.219166	SOC	TRUE	reported	GCST90274822	17	32774385	0.0547	1.45e-11	14288	MCP-2	TRUE	reported	0.0033251	45.599	0.014	14,736 European ancestry individuals	2	TRUE	NA
rs144618566	T	C	T	C	0.5171	0.137609	0.0169	0.00357134	FALSE	FALSE	FALSE	SOC	17	34325288	CCL8	0.744998	0.423096	SOC	TRUE	reported	GCST90274822	17	32652307	0.0538	7.15e-22	13801	MCP-2	TRUE	reported	0.0067126	92.3679	0.0169	14,736 European ancestry individuals	2	TRUE	NA
rs145516279	A	G	A	G	0.2225	-0.253015	0.979	0.981983	FALSE	FALSE	FALSE	SOC	5	147972352	SPINK5	0.179821	0.188633	SOC	TRUE	reported	GCST90274822	5	147351915	0.048	3.56e-06	14288	MCP-2	TRUE	reported	0.00156938	21.4839	0.021	14,736 European ancestry individuals	2	TRUE	NA
rs16969443	T	C	T	C	-0.4966	-0.0862893	0.9763	0.950842	FALSE	FALSE	FALSE	SOC	17	34306244	CCL8	0.442571	0.112377	SOC	TRUE	reported	GCST90274822	17	32633263	0.0757	5.38e-11	10826	MCP-2	TRUE	reported	0.00313825	43.0287	0.0237	14,736 European ancestry individuals	2	TRUE	NA
rs181726805	A	G	A	G	-0.2479	0.200391	0.9838	0.972416	FALSE	FALSE	FALSE	SOC	9	92895704	ZNF484	0.183476	0.150655	SOC	TRUE	reported	GCST90274822	9	95657986	0.0536	3.75e-06	14736	MCP-2	TRUE	reported	0.00156234	21.3875	0.0162	14,736 European ancestry individuals	2	TRUE	NA
rs1821142	T	C	T	C	0.4013	0.612878	0.0184	0.009536	FALSE	FALSE	FALSE	SOC	17	34322969	CCL8	0.00287892	0.205638	SOC	TRUE	reported	GCST90274822	17	32649988	0.0478	4.64e-17	13422	MCP-2	TRUE	reported	0.00512956	70.4724	0.0184	14,736 European ancestry individuals	2	TRUE	NA
rs188234686	C	G	C	G	-0.3591	0.160198	0.981	0.980276	FALSE	TRUE	FALSE	SOC	17	34298229	CCL11	0.36206	0.175762	SOC	TRUE	reported	GCST90274822	17	32625248	0.0509	1.73e-12	12847	MCP-2	TRUE	reported	0.00362784	49.7659	0.019	14,736 European ancestry individuals	2	TRUE	NA
rs34202026	A	T	A	T	0.6652	0.233277	0.9715	0.9695	FALSE	TRUE	FALSE	SOC	17	34320338	CCL8	0.104067	0.143515	SOC	TRUE	reported	GCST90274822	17	32647357	0.0371	6.89e-72	14719	MCP-2	TRUE	reported	0.022977	321.435	0.0285	14,736 European ancestry individuals	2	TRUE	NA
rs35904471	T	C	T	C	0.0761	-0.0662015	0.2662	0.330486	FALSE	FALSE	FALSE	SOC	17	78948620	LGALS3BP	0.207131	0.0524786	SOC	TRUE	reported	GCST90274822	17	76944702	0.0165	3.99e-06	11337	MCP-2	TRUE	reported	0.00155367	21.2685	0.2662	14,736 European ancestry individuals	2	TRUE	NA
rs407595	A	C	A	C	0.0697	-0.0615135	0.2073	0.239313	FALSE	FALSE	FALSE	SOC	5	125763834	GRAMD3	0.282515	0.0572386	SOC	TRUE	reported	GCST90274822	5	125099527	0.0147	2.12e-06	14287	MCP-2	TRUE	reported	0.00164191	22.4785	0.2073	14,736 European ancestry individuals	2	TRUE	NA
rs4722985	T	C	T	C	-0.0626	0.0483005	0.709	0.788045	FALSE	FALSE	FALSE	SOC	7	30432475	NOD1	0.421517	0.0600907	SOC	TRUE	reported	GCST90274822	7	30472091	0.0133	2.52e-06	14288	MCP-2	TRUE	reported	0.00161798	22.1504	0.291	14,736 European ancestry individuals	2	TRUE	NA
rs6685547	A	G	A	G	0.1462	-0.0830258	0.0505	0.0312344	FALSE	FALSE	FALSE	SOC	1	224694422	CNIH3	0.557856	0.141675	SOC	TRUE	reported	GCST90274822	1	224882124	0.0289	4.22e-07	13239	MCP-2	TRUE	reported	0.00186861	25.588	0.0505	14,736 European ancestry individuals	2	TRUE	NA
rs72825048	A	G	A	G	-0.812	-0.01067	0.0508	0.0497601	FALSE	FALSE	FALSE	SOC	17	34244211	CCL2	0.924455	0.112525	SOC	TRUE	reported	GCST90274822	17	32571230	0.0268	1e-200	14734	MCP-2	TRUE	reported	0.0629284	917.865	0.0508	14,736 European ancestry individuals	2	TRUE	NA
rs74350159	A	G	A	G	0.2798	0.0183648	0.012	0.00935602	FALSE	FALSE	FALSE	SOC	21	35369599	RUNX1	0.94146	0.250082	SOC	TRUE	reported	GCST90274822	21	36741897	0.0608	4.19e-06	13801	MCP-2	TRUE	reported	0.00154685	21.1751	0.012	14,736 European ancestry individuals	2	TRUE	NA
rs75573205	C	G	C	G	0.1906	-0.0986283	0.976	0.960949	FALSE	TRUE	FALSE	SOC	11	101553551	TRPC6	0.434005	0.126066	SOC	TRUE	reported	GCST90274822	11	101424282	0.0408	2.99e-06	14725	MCP-2	TRUE	reported	0.00159391	21.8204	0.024	14,736 European ancestry individuals	2	TRUE	NA
rs75580960	T	C	T	C	-0.0904	-0.0316056	0.8703	0.8533	FALSE	FALSE	FALSE	SOC	19	2151762	AP3D1	0.650236	0.0697026	SOC	TRUE	reported	GCST90274822	19	2151761	0.0188	1.52e-06	13224	MCP-2	TRUE	reported	0.00168857	23.1184	0.1297	14,736 European ancestry individuals	2	TRUE	NA
rs76263310	A	G	A	G	0.296	0.346844	0.0187	0.0213943	FALSE	FALSE	FALSE	SOC	17	34318110	CCL8	0.0407709	0.169535	SOC	TRUE	reported	GCST90274822	17	32645129	0.0455	7.74e-11	14727	MCP-2	TRUE	reported	0.00308638	42.3153	0.0187	14,736 European ancestry individuals	2	TRUE	NA
rs78743764	A	C	A	C	-0.2226	0.0440841	0.019	0.0173041	FALSE	FALSE	FALSE	SOC	1	3385398	PRDM16	0.814656	0.188053	SOC	TRUE	reported	GCST90274822	1	3301962	0.048	3.53e-06	13656	MCP-2	TRUE	reported	0.00157078	21.5033	0.019	14,736 European ancestry individuals	2	TRUE	NA
rs79567569	A	C	A	C	-0.3284	0.320733	0.9877	0.996674	FALSE	FALSE	FALSE	SOC	6	166642770	RPS6KA2	0.449714	0.424311	SOC	TRUE	reported	GCST90274822	6	167056258	0.0669	9.16e-07	13386	MCP-2	TRUE	reported	0.00175963	24.093	0.0123	14,736 European ancestry individuals	2	TRUE	NA
rs80131163	A	G	A	G	0.1962	-0.194902	0.9686	0.940326	FALSE	FALSE	FALSE	SOC	18	34097406	NOL4	0.0574354	0.102581	SOC	TRUE	reported	GCST90274822	18	31677370	0.0399	8.77e-07	14730	MCP-2	TRUE	reported	0.0017657	24.1762	0.0314	14,736 European ancestry individuals	2	TRUE	NA
rs80219280	T	G	T	G	-0.904	0.0484657	0.0365	0.0202652	FALSE	FALSE	FALSE	SOC	17	34283515	CCL11	0.779195	0.172864	SOC	TRUE	reported	GCST90274822	17	32610534	0.0322	2e-173	14736	MCP-2	TRUE	reported	0.0545144	788.064	0.0365	14,736 European ancestry individuals	2	TRUE	NA
rs948962	A	C	A	C	0.0544	-0.0391717	0.4764	0.557227	FALSE	FALSE	FALSE	SOC	11	77208433	MYO7A	0.428197	0.0494417	SOC	TRUE	reported	GCST90274822	11	76919478	0.0119	4.84e-06	14736	MCP-2	TRUE	reported	0.00152641	20.8949	0.4764	14,736 European ancestry individuals	2	TRUE	NA
rs9889517	A	G	A	G	0.0609	-0.0328312	0.4783	0.404008	FALSE	FALSE	FALSE	SOC	17	4800880	RP11-81A22.5	0.512794	0.0501628	SOC	TRUE	reported	GCST90274822	17	4704175	0.0121	4.83e-07	14288	MCP-2	TRUE	reported	0.00184966	25.328	0.4783	14,736 European ancestry individuals	2	TRUE	NA
rs112206094	A	T	A	T	-0.0934	0.0661949	0.1258	0.127343	FALSE	TRUE	FALSE	SOC	9	23277992	ELAVL2	0.365994	0.0732242	SOC	TRUE	reported	GCST90274845	9	23277990	0.0201	3.37e-06	11792	TSLP	TRUE	reported	0.00189964	21.5886	0.1258	11,793 European ancestry individuals	2	TRUE	NA
rs117095006	A	G	A	G	-0.1569	0.0204858	0.0499	0.0316124	FALSE	FALSE	FALSE	SOC	10	34107042	PARD3	0.883088	0.139307	SOC	TRUE	reported	GCST90274845	10	34395970	0.0338	3.45e-06	11345	TSLP	TRUE	reported	0.00189576	21.5445	0.0499	11,793 European ancestry individuals	2	TRUE	NA
rs12448125	T	G	T	G	0.1784	-0.0952664	0.0353	0.0413247	FALSE	FALSE	FALSE	SOC	16	8712090	ABAT	0.438865	0.123066	SOC	TRUE	reported	GCST90274845	16	8805947	0.0367	1.17e-06	11792	TSLP	TRUE	reported	0.0020785	23.6255	0.0353	11,793 European ancestry individuals	2	TRUE	NA
rs12472785	C	G	C	G	-0.074	0.0179731	0.758	0.688683	FALSE	TRUE	FALSE	SOC	2	2623194	MYT1L	0.73327	0.0527415	SOC	TRUE	reported	GCST90274845	2	2626966	0.0153	1.32e-06	11792	TSLP	TRUE	reported	0.0020577	23.3886	0.242	11,793 European ancestry individuals	2	TRUE	NA
rs140886020	A	G	A	G	0.1619	0.0296327	0.0381	0.0314846	FALSE	FALSE	FALSE	SOC	15	79622687	KIAA1024	0.83257	0.140169	SOC	TRUE	reported	GCST90274845	15	79915029	0.0351	3.98e-06	11786	TSLP	TRUE	reported	0.00187181	21.2717	0.0381	11,793 European ancestry individuals	2	TRUE	NA
rs145111430	A	G	A	G	0.2674	0.0403089	0.9812	0.992853	FALSE	FALSE	FALSE	SOC	11	122075502	BLID	0.891451	0.295373	SOC	TRUE	reported	GCST90274845	11	121946210	0.0575	3.31e-06	11345	TSLP	TRUE	reported	0.00190264	21.6227	0.0188	11,793 European ancestry individuals	2	TRUE	NA
rs185922111	A	G	A	G	0.3618	-0.145535	0.9877	0.992329	FALSE	FALSE	FALSE	SOC	20	39330990	DHX35	0.608445	0.284083	SOC	TRUE	reported	GCST90274845	20	37959633	0.0747	1.28e-06	10858	TSLP	TRUE	reported	0.00206345	23.4541	0.0123	11,793 European ancestry individuals	2	TRUE	NA
rs190906347	A	C	A	C	0.3219	-0.115127	0.0132	0.00418297	FALSE	FALSE	FALSE	SOC	15	59917016	FOXB1	0.750589	0.362189	SOC	TRUE	reported	GCST90274845	15	60209215	0.066	1.08e-06	10858	TSLP	TRUE	reported	0.00209238	23.7836	0.0132	11,793 European ancestry individuals	2	TRUE	NA
rs4724126	T	G	T	G	0.0846	0.0352626	0.2624	0.302527	FALSE	FALSE	FALSE	SOC	7	42690459	C7orf25	0.506622	0.0530979	SOC	TRUE	reported	GCST90274845	7	42730058	0.0152	2.61e-08	11344	TSLP	TRUE	reported	0.00272311	30.9726	0.2624	11,793 European ancestry individuals	2	TRUE	NA
rs72652144	A	G	A	G	0.1629	-0.0135217	0.9535	0.939161	FALSE	FALSE	FALSE	SOC	8	68901733	C8orf34	0.896168	0.103612	SOC	TRUE	reported	GCST90274845	8	69813968	0.0345	2.34e-06	11782	TSLP	TRUE	reported	0.00196131	22.2909	0.0465	11,793 European ancestry individuals	2	TRUE	NA
rs72811179	T	C	T	C	-0.2956	0.0125829	0.0141	0.0169672	FALSE	FALSE	FALSE	SOC	10	106966668	SORCS1	0.948529	0.194919	SOC	TRUE	reported	GCST90274845	10	108726426	0.063	2.7e-06	11345	TSLP	TRUE	reported	0.00193678	22.0116	0.0141	11,793 European ancestry individuals	2	TRUE	NA
rs7406537	A	G	A	G	-0.0643	-0.0897407	0.4553	0.433234	FALSE	FALSE	FALSE	SOC	17	82961511	B3GNTL1	0.0692405	0.0493936	SOC	TRUE	reported	GCST90274845	17	80919387	0.0139	3.73e-06	11149	TSLP	TRUE	reported	0.00188265	21.3952	0.4553	11,793 European ancestry individuals	2	TRUE	NA
rs7550374	C	G	C	G	-0.0928	0.117397	0.8143	0.839193	FALSE	TRUE	FALSE	SOC	1	240680647	GREM2	0.0820408	0.0675095	SOC	TRUE	reported	GCST90274845	1	240843947	0.0187	6.96e-07	11345	TSLP	TRUE	reported	0.00216604	24.6227	0.1857	11,793 European ancestry individuals	2	TRUE	NA
rs11230553	T	C	T	C	-0.5066	-0.0466845	0.2477	0.194535	FALSE	FALSE	FALSE	SOC	11	60993058	CD6	0.453027	0.0622146	SOC	TRUE	reported	GCST90274774	11	60760530	0.0132	1e-200	14287	CD6	TRUE	reported	0.0934605	1472.73	0.2477	14,735 European ancestry individuals	2	TRUE	NA
rs12074680	A	G	A	G	-0.1855	0.275629	0.0301	0.0224	FALSE	FALSE	FALSE	SOC	1	194330462	CDC73	0.0966741	0.165922	SOC	TRUE	reported	GCST90274774	1	194299592	0.0392	2.22e-06	12404	CD6	TRUE	reported	0.00156493	22.39	0.0301	14,735 European ancestry individuals	2	TRUE	NA
rs12288280	T	G	T	G	-0.3548	0.205786	0.0794	0.0503488	FALSE	FALSE	FALSE	SOC	11	60988884	CD6	0.0702247	0.113665	SOC	TRUE	reported	GCST90274774	11	60756356	0.0213	2.68e-62	14720	CD6	TRUE	reported	0.0190508	277.426	0.0794	14,735 European ancestry individuals	2	TRUE	NA
rs143374617	T	C	T	C	0.1766	0.0396674	0.0397	0.0371877	FALSE	FALSE	FALSE	SOC	1	4267464	C1orf174	0.758684	0.129122	SOC	TRUE	reported	GCST90274774	1	4327524	0.0329	7.97e-08	14733	CD6	TRUE	reported	0.00201267	28.809	0.0397	14,735 European ancestry individuals	2	TRUE	NA
rs35086654	T	C	T	C	-0.2416	0.0131592	0.017	0.0034986	FALSE	FALSE	FALSE	SOC	2	172603027	PDK1	0.975234	0.42388	SOC	TRUE	reported	GCST90274774	2	173467755	0.0517	2.97e-06	13800	CD6	TRUE	reported	0.00152619	21.8349	0.017	14,735 European ancestry individuals	2	TRUE	NA
rs35634144	C	G	C	G	0.1752	0.245711	0.9711	0.99086	FALSE	TRUE	FALSE	SOC	22	37242181	RAC2	0.349327	0.262541	SOC	TRUE	reported	GCST90274774	22	37638221	0.0376	3.17e-06	14237	CD6	TRUE	reported	0.00151737	21.7086	0.0289	14,735 European ancestry individuals	2	TRUE	NA
rs414633	C	G	C	G	0.0656	0.0269436	0.7298	0.735229	FALSE	TRUE	FALSE	SOC	11	61985114	FTH1	0.629418	0.0558362	SOC	TRUE	reported	GCST90274774	11	61752586	0.0134	9.8e-07	14286	CD6	TRUE	reported	0.00167467	23.9628	0.2702	14,735 European ancestry individuals	2	TRUE	NA
rs4939458	A	G	A	G	-0.0647	-0.0197844	0.6131	0.630263	FALSE	FALSE	FALSE	SOC	11	60797331	MS4A10	0.695777	0.050596	SOC	TRUE	reported	GCST90274774	11	60564804	0.0128	4.31e-07	12791	CD6	TRUE	reported	0.00178514	25.5463	0.3869	14,735 European ancestry individuals	2	TRUE	NA
rs597808	A	G	A	G	0.116	-0.0157512	0.4779	0.415287	FALSE	FALSE	FALSE	SOC	12	111535554	ATXN2	0.750369	0.0495082	SOC	TRUE	reported	GCST90274774	12	111973358	0.0134	4.86e-18	11335	CD6	TRUE	reported	0.00521787	74.9282	0.4779	14,735 European ancestry individuals	2	TRUE	NA
rs60988380	T	C	T	C	0.0955	-0.086809	0.1058	0.110086	FALSE	FALSE	FALSE	SOC	9	33117956	B4GALT1	0.263323	0.077607	SOC	TRUE	reported	GCST90274774	9	33117954	0.0193	7.49e-07	14735	CD6	TRUE	reported	0.00171083	24.4811	0.1058	14,735 European ancestry individuals	2	TRUE	NA
rs72969761	A	T	A	T	-0.1796	-0.0769482	0.97	0.946302	FALSE	TRUE	FALSE	SOC	2	227073760	COL4A4	0.478421	0.108554	SOC	TRUE	reported	GCST90274774	2	227938476	0.0376	1.78e-06	14710	CD6	TRUE	reported	0.00159442	22.8127	0.03	14,735 European ancestry individuals	2	TRUE	NA
rs74886615	A	T	A	T	0.0688	-0.0278436	0.6149	0.65446	FALSE	TRUE	FALSE	SOC	4	82178448	RASGEF1B	0.589333	0.0515811	SOC	TRUE	reported	GCST90274774	4	83099601	0.0129	9.64e-08	12404	CD6	TRUE	reported	0.00198698	28.4405	0.3851	14,735 European ancestry individuals	2	TRUE	NA
rs8051133	A	G	A	G	-0.1079	0.15699	0.0691	0.0456594	FALSE	FALSE	FALSE	SOC	16	86452431	FOXF1	0.187942	0.119231	SOC	TRUE	reported	GCST90274774	16	86486037	0.0236	4.83e-06	14729	CD6	TRUE	reported	0.00146098	20.9006	0.0691	14,735 European ancestry individuals	2	TRUE	NA
rs841332	A	G	A	G	-0.0721	0.00345896	0.8286	0.803804	FALSE	FALSE	FALSE	SOC	1	94705904	SLC44A3	0.954912	0.0611772	SOC	TRUE	reported	GCST90274774	1	95171460	0.0154	2.84e-06	14727	CD6	TRUE	reported	0.00153187	21.9164	0.1714	14,735 European ancestry individuals	2	TRUE	NA
rs9691968	A	C	A	C	0.0646	-0.0150348	0.2505	0.214707	FALSE	FALSE	FALSE	SOC	7	153938295	DPP6	0.801164	0.0596997	SOC	TRUE	reported	GCST90274774	7	153635380	0.0134	1.43e-06	14735	CD6	TRUE	reported	0.00162408	23.2378	0.2505	14,735 European ancestry individuals	2	TRUE	NA
rs112317147	T	C	T	C	-0.1441	0.0730485	0.0534	0.0952773	FALSE	FALSE	FALSE	SOC	2	119025580	MARCO	0.386846	0.0844149	SOC	TRUE	reported	GCST90274840	2	119783156	0.0309	3.11e-06	11344	TNF-B	TRUE	reported	0.00191343	21.7437	0.0534	11,792 European ancestry individuals	2	TRUE	NA
rs113244922	T	C	T	C	0.2324	0.000948885	0.0237	0.0100476	FALSE	FALSE	FALSE	SOC	4	35495386	ARAP2	0.99689	0.243404	SOC	TRUE	reported	GCST90274840	4	35497008	0.0499	3.2e-06	10470	TNF-B	TRUE	reported	0.00190843	21.6868	0.0237	11,792 European ancestry individuals	2	TRUE	NA
rs114250919	T	C	T	C	0.2469	-0.0306615	0.9743	0.991898	FALSE	FALSE	FALSE	SOC	5	21093619	CDH18	0.911202	0.274936	SOC	TRUE	reported	GCST90274840	5	21093728	0.049	4.69e-07	11305	TNF-B	TRUE	reported	0.00223312	25.3848	0.0257	11,792 European ancestry individuals	2	TRUE	NA
rs12743015	C	G	C	G	-0.1918	-0.117391	0.029	0.013795	FALSE	TRUE	FALSE	SOC	1	109714309	GSTM5	0.581704	0.213091	SOC	TRUE	reported	GCST90274840	1	110256931	0.0403	1.94e-06	11784	TNF-B	TRUE	reported	0.00199276	22.647	0.029	11,792 European ancestry individuals	2	TRUE	NA
rs12883833	A	G	A	G	-0.1252	0.0206929	0.0934	0.116779	FALSE	FALSE	FALSE	SOC	14	34411453	EGLN3	0.78612	0.0762586	SOC	TRUE	reported	GCST90274840	14	34880659	0.0259	1.34e-06	9259	TNF-B	TRUE	reported	0.00205565	23.3632	0.0934	11,792 European ancestry individuals	2	TRUE	NA
rs138471526	T	C	T	C	-0.3418	-0.0355223	0.0137	0.00241221	FALSE	FALSE	FALSE	SOC	11	72955018	FCHSD2	0.943175	0.498347	SOC	TRUE	reported	GCST90274840	11	72666063	0.0735	3.31e-06	9983	TNF-B	TRUE	reported	0.00190273	21.6219	0.0137	11,792 European ancestry individuals	2	TRUE	NA
rs139511528	A	G	A	G	-0.2485	0.0687657	0.0294	0.00517247	FALSE	FALSE	FALSE	SOC	12	6320277	PLEKHG6	0.844485	0.350559	SOC	TRUE	reported	GCST90274840	12	6429443	0.0521	1.85e-06	10280	TNF-B	TRUE	reported	0.00200143	22.7458	0.0294	11,792 European ancestry individuals	2	TRUE	NA
rs143019966	T	C	T	C	0.2122	0.294347	0.9751	0.992262	FALSE	FALSE	FALSE	SOC	13	47082241	HTR2A	0.280319	0.272643	SOC	TRUE	reported	GCST90274840	13	47656376	0.0451	2.54e-06	10913	TNF-B	TRUE	reported	0.00194771	22.1341	0.0249	11,792 European ancestry individuals	2	TRUE	NA
rs147423408	A	G	A	G	0.1732	-0.149146	0.0415	0.0666139	FALSE	FALSE	FALSE	SOC	12	51738740	SCN8A	0.134131	0.0995629	SOC	TRUE	reported	GCST90274840	12	52132524	0.035	7.48e-07	11344	TNF-B	TRUE	reported	0.00215406	24.484	0.0415	11,792 European ancestry individuals	2	TRUE	NA
rs16852556	T	C	T	C	0.1514	0.309672	0.0511	0.0197682	FALSE	FALSE	FALSE	SOC	2	214710698	BARD1	0.0819257	0.178012	SOC	TRUE	reported	GCST90274840	2	215575422	0.0317	1.79e-06	11344	TNF-B	TRUE	reported	0.00200676	22.8064	0.0511	11,792 European ancestry individuals	2	TRUE	NA
rs192303297	T	C	T	C	-0.3872	-0.581396	0.0118	0.0013309	FALSE	FALSE	FALSE	SOC	3	141916098	ATP1B3	0.3903	0.676771	SOC	TRUE	reported	GCST90274840	3	141634940	0.0842	4.25e-06	7843	TNF-B	TRUE	reported	0.00186068	21.1432	0.0118	11,792 European ancestry individuals	2	TRUE	NA
rs2074475	T	C	T	C	0.2308	-0.0223192	0.9618	0.947547	FALSE	FALSE	FALSE	SOC	6	30170113	TRIM15	0.84027	0.110739	SOC	TRUE	reported	GCST90274840	6	30137890	0.0421	4.2e-08	11792	TNF-B	TRUE	reported	0.00264236	30.0491	0.0382	11,792 European ancestry individuals	2	TRUE	NA
rs2364485	A	C	A	C	0.1759	-0.172943	0.1645	0.194694	FALSE	FALSE	FALSE	SOC	12	6405797	LTBR	0.00729827	0.0644606	SOC	TRUE	reported	GCST90274840	12	6514963	0.0189	1.32e-20	11344	TNF-B	TRUE	reported	0.00757772	86.6027	0.1645	11,792 European ancestry individuals	2	TRUE	NA
rs2523882	T	C	T	C	-0.1991	-0.015021	0.2883	0.363975	FALSE	FALSE	FALSE	SOC	6	31074440	C6orf15	0.766872	0.0506664	SOC	TRUE	reported	GCST90274840	6	31042217	0.0144	1.77e-43	11792	TNF-B	TRUE	reported	0.0165727	191.135	0.2883	11,792 European ancestry individuals	2	TRUE	NA
rs28700215	T	C	T	C	-0.0626	-0.0221016	0.5824	0.533555	FALSE	FALSE	FALSE	SOC	15	99524562	MEF2A	0.652379	0.0490645	SOC	TRUE	reported	GCST90274840	15	100064767	0.0136	4.17e-06	11344	TNF-B	TRUE	reported	0.00186421	21.1833	0.4176	11,792 European ancestry individuals	2	TRUE	NA
rs2904602	A	G	A	G	-0.625	-0.0593406	0.1165	0.145272	FALSE	FALSE	FALSE	SOC	6	31484070	MICB	0.392798	0.0694404	SOC	TRUE	reported	GCST90274840	6	31451847	0.0196	1e-200	11791	TNF-B	TRUE	reported	0.0822622	1016.65	0.1165	11,792 European ancestry individuals	2	TRUE	NA
rs55914821	A	G	A	G	0.0748	0.0034094	0.7583	0.671172	FALSE	FALSE	FALSE	SOC	17	67268092	HELZ	0.947609	0.0518863	SOC	TRUE	reported	GCST90274840	17	65264208	0.0159	2.55e-06	11344	TNF-B	TRUE	reported	0.00194714	22.1275	0.2417	11,792 European ancestry individuals	2	TRUE	NA
rs72854560	C	G	C	G	-0.2968	0.299427	0.0156	0.00915827	FALSE	TRUE	FALSE	SOC	6	28436686	ZSCAN23	0.236377	0.252875	SOC	TRUE	reported	GCST90274840	6	28404463	0.0602	8.21e-07	11344	TNF-B	TRUE	reported	0.00213815	24.3029	0.0156	11,792 European ancestry individuals	2	TRUE	NA
rs74363807	T	C	T	C	0.2496	-0.114783	0.0218	0.0107978	FALSE	FALSE	FALSE	SOC	7	46526638	IGFBP3	0.639386	0.244971	SOC	TRUE	reported	GCST90274840	7	46566236	0.0532	2.71e-06	11344	TNF-B	TRUE	reported	0.00193668	22.0084	0.0218	11,792 European ancestry individuals	2	TRUE	NA
rs7583622	A	G	A	G	0.0748	-0.0811362	0.2098	0.231223	FALSE	FALSE	FALSE	SOC	2	53704053	ASB3,GPR75-ASB3	0.16149	0.0579512	SOC	TRUE	reported	GCST90274840	2	53931190	0.0161	3.38e-06	11769	TNF-B	TRUE	reported	0.00189915	21.5812	0.2098	11,792 European ancestry individuals	2	TRUE	NA
rs76913603	A	G	A	G	-0.1741	-0.0024373	0.967	0.981724	FALSE	FALSE	FALSE	SOC	5	168382086	WWC1	0.989654	0.187961	SOC	TRUE	reported	GCST90274840	5	167809091	0.0379	4.36e-06	11782	TNF-B	TRUE	reported	0.00185672	21.0981	0.033	11,792 European ancestry individuals	2	TRUE	NA
rs77897196	T	C	T	C	-0.1917	0.0497904	0.9711	0.97897	FALSE	FALSE	FALSE	SOC	1	62994090	ATG4C	0.773907	0.173325	SOC	TRUE	reported	GCST90274840	1	63459761	0.041	2.93e-06	11792	TNF-B	TRUE	reported	0.00192342	21.8575	0.0289	11,792 European ancestry individuals	2	TRUE	NA
rs9267798	C	G	C	G	-0.1199	-0.0348085	0.0834	0.0693712	FALSE	TRUE	FALSE	SOC	6	32077057	TNXB	0.717023	0.0960395	SOC	TRUE	reported	GCST90274840	6	32044834	0.0238	4.71e-07	11792	TNF-B	TRUE	reported	0.00223227	25.3751	0.0834	11,792 European ancestry individuals	2	TRUE	NA
rs11256610	A	G	A	G	0.3005	1.39969	0.0145	0.00145709	FALSE	FALSE	FALSE	SOC	10	6080380	RBM17	0.0369241	0.670798	SOC	TRUE	reported	GCST90274810	10	6122343	0.0641	2.76e-06	10850	IL-24	TRUE	reported	0.0023195	21.9726	0.0145	11,785 European ancestry individuals	2	TRUE	NA
rs116790447	T	C	T	C	0.1729	0.010732	0.0521	0.0390107	FALSE	FALSE	FALSE	SOC	1	18604828	PAX7	0.932326	0.126379	SOC	TRUE	reported	GCST90274810	1	18931322	0.0371	3.16e-06	9453	IL-24	TRUE	reported	0.00229232	21.7145	0.0521	11,785 European ancestry individuals	2	TRUE	NA
rs117613902	A	G	A	G	-0.3	0.709676	0.9862	0.996236	FALSE	FALSE	FALSE	SOC	14	97275462	VRK1	0.0775086	0.402009	SOC	TRUE	reported	GCST90274810	14	97741799	0.0657	4.97e-06	10850	IL-24	TRUE	reported	0.00220082	20.8459	0.0138	11,785 European ancestry individuals	2	TRUE	NA
rs143986178	A	G	A	G	0.2969	-0.0180002	0.0144	0.00278789	FALSE	FALSE	FALSE	SOC	21	24695221	MRPL39	0.97106	0.496157	SOC	TRUE	reported	GCST90274810	21	26067535	0.0644	4.02e-06	10850	IL-24	TRUE	reported	0.00224338	21.2499	0.0144	11,785 European ancestry individuals	2	TRUE	NA
rs145295031	A	T	A	T	0.3063	-0.0887642	0.014	0.0121642	FALSE	TRUE	FALSE	SOC	7	9919470	NDUFA4	0.687676	0.220801	SOC	TRUE	reported	GCST90274810	7	9959098	0.0647	2.2e-06	11287	IL-24	TRUE	reported	0.00236531	22.4075	0.014	11,785 European ancestry individuals	2	TRUE	NA
rs167018	A	G	A	G	0.0657	0.00642961	0.4443	0.457883	FALSE	FALSE	FALSE	SOC	7	155830396	SHH	0.896032	0.049203	SOC	TRUE	reported	GCST90274810	7	155623090	0.0136	1.36e-06	11336	IL-24	TRUE	reported	0.00246271	23.3325	0.4443	11,785 European ancestry individuals	2	TRUE	NA
rs60306270	A	G	A	G	-0.0886	0.184176	0.1398	0.0867715	FALSE	FALSE	FALSE	SOC	16	49541253	ZNF423	0.0353614	0.087528	SOC	TRUE	reported	GCST90274810	16	49575164	0.0191	3.51e-06	11781	IL-24	TRUE	reported	0.00227114	21.5134	0.1398	11,785 European ancestry individuals	2	TRUE	NA
rs73169406	A	G	A	G	0.111	0.146506	0.1327	0.104624	FALSE	FALSE	FALSE	SOC	22	48265297	FAM19A5	0.0678422	0.080231	SOC	TRUE	reported	GCST90274810	22	48661109	0.0207	8.22e-08	11337	IL-24	TRUE	reported	0.00303261	28.7484	0.1327	11,785 European ancestry individuals	2	TRUE	NA
rs7401175	A	T	A	T	0.0892	-0.0374061	0.2392	0.164881	FALSE	TRUE	FALSE	SOC	14	85557828	FLRT2	0.578798	0.0673811	SOC	TRUE	reported	GCST90274810	14	86024172	0.0195	4.78e-06	7943	IL-24	TRUE	reported	0.00220867	20.9203	0.2392	11,785 European ancestry individuals	2	TRUE	NA
rs112594435	T	C	T	C	0.1531	0.11707	0.0371	0.018779	FALSE	FALSE	FALSE	SOC	6	134367111	SGK1	0.520333	0.182116	SOC	TRUE	reported	GCST90274792	6	134688249	0.0333	4.27e-06	14721	GDNF	TRUE	reported	0.00193657	21.134	0.0371	14,736 European ancestry individuals	2	TRUE	NA
rs11740708	A	G	A	G	-0.3888	0.0938968	0.0906	0.0764772	FALSE	FALSE	FALSE	SOC	5	37867986	GDNF	0.305889	0.0917063	SOC	TRUE	reported	GCST90274792	5	37868088	0.0198	7.56e-86	14710	GDNF	TRUE	reported	0.0341845	385.516	0.0906	14,736 European ancestry individuals	2	TRUE	NA
rs138691533	A	G	A	G	0.2584	-0.0453858	0.0148	0.00623566	FALSE	FALSE	FALSE	SOC	12	98235676	TMPO	0.886815	0.318866	SOC	TRUE	reported	GCST90274792	12	98629454	0.0539	1.63e-06	14731	GDNF	TRUE	reported	0.00210526	22.9788	0.0148	14,736 European ancestry individuals	2	TRUE	NA
rs144181640	A	T	A	T	0.3366	0.0475381	0.9898	0.986195	FALSE	TRUE	FALSE	SOC	2	207881609	PLEKHM3	0.825879	0.216092	SOC	TRUE	reported	GCST90274792	2	208746333	0.0697	1.37e-06	13988	GDNF	TRUE	reported	0.00213622	23.3176	0.0102	14,736 European ancestry individuals	2	TRUE	NA
rs2093446	C	G	C	G	0.0606	0.00894855	0.3	0.349248	FALSE	TRUE	FALSE	SOC	9	5230371	INSL4	0.861188	0.0511751	SOC	TRUE	reported	GCST90274792	9	5230371	0.0129	2.63e-06	14288	GDNF	TRUE	reported	0.00202162	22.0641	0.3	14,736 European ancestry individuals	2	TRUE	NA
rs2194229	A	T	A	T	-0.1683	0.0479474	0.1296	0.136818	FALSE	TRUE	FALSE	SOC	5	37918737	GDNF	0.502539	0.0715099	SOC	TRUE	reported	GCST90274792	5	37918839	0.0179	5.34e-21	14288	GDNF	TRUE	reported	0.00804942	88.3858	0.1296	14,736 European ancestry individuals	2	TRUE	NA
rs35740453	A	G	A	G	-0.0718	0.132876	0.7373	0.684496	FALSE	FALSE	FALSE	SOC	17	1587488	SLC43A2	0.0123706	0.0531208	SOC	TRUE	reported	GCST90274792	17	1490782	0.0154	3.13e-06	13224	GDNF	TRUE	reported	0.00199138	21.7334	0.2627	14,736 European ancestry individuals	2	TRUE	NA
rs57104839	A	G	A	G	0.0915	0.127266	0.903	0.931281	FALSE	FALSE	FALSE	SOC	13	27573222	LNX2	0.188506	0.0967795	SOC	TRUE	reported	GCST90274792	13	28147359	0.0196	3.04e-06	14736	GDNF	TRUE	reported	0.00199652	21.7897	0.097	14,736 European ancestry individuals	2	TRUE	NA
rs62243355	T	C	T	C	-0.0981	-0.0806479	0.0997	0.109553	FALSE	FALSE	FALSE	SOC	3	36030560	ARPP21	0.301326	0.0780267	SOC	TRUE	reported	GCST90274792	3	36072052	0.0196	5.58e-07	14731	GDNF	TRUE	reported	0.00229425	25.0464	0.0997	14,736 European ancestry individuals	2	TRUE	NA
rs77671113	A	C	A	C	-0.1194	-0.00531808	0.0859	0.0725162	FALSE	FALSE	FALSE	SOC	10	85934651	GRID1	0.954919	0.094074	SOC	TRUE	reported	GCST90274792	10	87694408	0.0208	9.45e-09	14725	GDNF	TRUE	reported	0.00301566	32.946	0.0859	14,736 European ancestry individuals	2	TRUE	NA
rs79953230	T	C	T	C	0.1918	-0.0148917	0.0254	0.0384967	FALSE	FALSE	FALSE	SOC	13	66719542	PCDH9	0.907535	0.128213	SOC	TRUE	reported	GCST90274792	13	67293674	0.042	4.96e-06	14719	GDNF	TRUE	reported	0.00191065	20.8506	0.0254	14,736 European ancestry individuals	2	TRUE	NA
rs9303102	T	G	T	G	0.2096	0.467529	0.0231	0.00543322	FALSE	FALSE	FALSE	SOC	17	14317973	HS3ST3B1	0.158616	0.331642	SOC	TRUE	reported	GCST90274792	17	14221290	0.0453	3.71e-06	12935	GDNF	TRUE	reported	0.00196131	21.4046	0.0231	14,736 European ancestry individuals	2	TRUE	NA
rs112641086	T	C	T	C	-0.1056	0.00757547	0.0895	0.112648	FALSE	FALSE	FALSE	SOC	2	206211398	GPR1	0.922559	0.0779283	SOC	TRUE	reported	GCST90274769	2	207076122	0.0198	9.64e-08	14731	CCL28	TRUE	reported	0.00192681	28.4406	0.0895	14,734 European ancestry individuals	2	TRUE	NA
rs116782490	A	C	A	C	0.2298	0.373138	0.9815	0.996381	FALSE	FALSE	FALSE	SOC	5	85629171	COX7C	0.35807	0.406004	SOC	TRUE	reported	GCST90274769	5	84924989	0.0488	2.49e-06	12633	CCL28	TRUE	reported	0.00150275	22.1718	0.0185	14,734 European ancestry individuals	2	TRUE	NA
rs139902	A	C	A	C	0.0684	0.0611437	0.3659	0.366393	FALSE	FALSE	FALSE	SOC	22	38010775	POLR2F	0.226335	0.0505381	SOC	TRUE	reported	GCST90274769	22	38406782	0.0121	1.58e-08	14285	CCL28	TRUE	reported	0.00216411	31.9509	0.3659	14,734 European ancestry individuals	2	TRUE	NA
rs143400203	T	C	T	C	0.1812	0.0919756	0.0244	0.0325627	FALSE	FALSE	FALSE	SOC	7	115920724	TFEC	0.506851	0.13857	SOC	TRUE	reported	GCST90274769	7	115560778	0.0392	3.79e-06	14722	CCL28	TRUE	reported	0.00144809	21.3641	0.0244	14,734 European ancestry individuals	2	TRUE	NA
rs1514964	T	C	T	C	-0.1263	-0.275564	0.9486	0.959492	FALSE	FALSE	FALSE	SOC	1	64370963	CACHD1	0.0283361	0.125679	SOC	TRUE	reported	GCST90274769	1	64836646	0.0264	1.72e-06	14734	CCL28	TRUE	reported	0.00155097	22.8844	0.0514	14,734 European ancestry individuals	2	TRUE	NA
rs2477954	T	C	T	C	-0.058	0.0425148	0.6211	0.608431	FALSE	FALSE	FALSE	SOC	10	88504383	RNLS	0.397988	0.0503004	SOC	TRUE	reported	GCST90274769	10	90264140	0.012	1.34e-06	14286	CCL28	TRUE	reported	0.00158301	23.3579	0.3789	14,734 European ancestry individuals	2	TRUE	NA
rs2631360	A	G	A	G	0.0597	-0.022849	0.5481	0.655141	FALSE	FALSE	FALSE	SOC	5	132371737	SLC22A5	0.65817	0.0516431	SOC	TRUE	reported	GCST90274769	5	131707429	0.0128	3.1e-06	11780	CCL28	TRUE	reported	0.00147424	21.7505	0.4519	14,734 European ancestry individuals	2	TRUE	NA
rs2866626	C	G	C	G	-0.0597	0.0339911	0.6079	0.603782	FALSE	TRUE	FALSE	SOC	4	101648052	BANK1	0.498601	0.0502313	SOC	TRUE	reported	GCST90274769	4	102569209	0.0121	8.06e-07	14285	CCL28	TRUE	reported	0.00164945	24.3399	0.3921	14,734 European ancestry individuals	2	TRUE	NA
rs4866742	T	C	T	C	0.0702	-0.0565549	0.4126	0.409847	FALSE	FALSE	FALSE	SOC	5	43405357	CCL28	0.257865	0.0499844	SOC	TRUE	reported	GCST90274769	5	43405459	0.0122	8.71e-09	12829	CCL28	TRUE	reported	0.00224212	33.1052	0.4126	14,734 European ancestry individuals	2	TRUE	NA
rs546951873	A	G	A	G	0.3427	0.456734	0.0122	0.0101325	FALSE	FALSE	FALSE	SOC	12	55164658	OR9K2	0.0655662	0.248039	SOC	TRUE	reported	GCST90274769	12	55558442	0.0672	3.4e-07	11273	CCL28	TRUE	reported	0.00176199	26.0034	0.0122	14,734 European ancestry individuals	2	TRUE	NA
rs6580980	A	G	A	G	-0.0688	-0.0111221	0.4015	0.321062	FALSE	FALSE	FALSE	SOC	12	54298277	NFE2	0.833264	0.0528321	SOC	TRUE	reported	GCST90274769	12	54692061	0.0118	5.53e-09	14285	CCL28	TRUE	reported	0.00230193	33.9902	0.4015	14,734 European ancestry individuals	2	TRUE	NA
rs6671688	T	C	T	C	0.0534	0.0246742	0.5411	0.546057	FALSE	FALSE	FALSE	SOC	1	155021789	DCST2	0.615893	0.0491833	SOC	TRUE	reported	GCST90274769	1	154994265	0.0116	4.16e-06	14286	CCL28	TRUE	reported	0.00143622	21.1889	0.4589	14,734 European ancestry individuals	2	TRUE	NA
rs71363004	C	G	C	G	0.2181	-0.0895697	0.9802	0.991789	FALSE	TRUE	FALSE	SOC	18	76467382	ZNF516	0.743055	0.273237	SOC	TRUE	reported	GCST90274769	18	74179338	0.0466	2.87e-06	11982	CCL28	TRUE	reported	0.00148448	21.9018	0.0198	14,734 European ancestry individuals	2	TRUE	NA
rs73000929	A	G	A	G	-0.1935	-0.0277388	0.0347	0.0300703	FALSE	FALSE	FALSE	SOC	11	114082900	ZBTB16	0.85147	0.148143	SOC	TRUE	reported	GCST90274769	11	113953622	0.0355	5.02e-08	14734	CCL28	TRUE	reported	0.00201238	29.7061	0.0347	14,734 European ancestry individuals	2	TRUE	NA
rs76291845	A	G	A	G	0.2696	0.0482273	0.9859	0.985341	FALSE	FALSE	FALSE	SOC	2	111131781	BCL2L11	0.811545	0.202267	SOC	TRUE	reported	GCST90274769	2	111889358	0.0542	6.55e-07	14244	CCL28	TRUE	reported	0.00167645	24.739	0.0141	14,734 European ancestry individuals	2	TRUE	NA
rs7661151	T	C	T	C	0.0531	-0.0357057	0.6323	0.626121	FALSE	FALSE	FALSE	SOC	4	156143924	CTSO	0.478236	0.0503505	SOC	TRUE	reported	GCST90274769	4	157065076	0.0116	4.7e-06	14730	CCL28	TRUE	reported	0.00142015	20.9515	0.3677	14,734 European ancestry individuals	2	TRUE	NA
rs76669782	A	C	A	C	-0.2853	-0.70457	0.0176	0.00173702	FALSE	FALSE	FALSE	SOC	9	87804985	CTSL	0.226079	0.582038	SOC	TRUE	reported	GCST90274769	9	90419900	0.0513	2.68e-08	12933	CCL28	TRUE	reported	0.00209478	30.925	0.0176	14,734 European ancestry individuals	2	TRUE	NA
rs77569365	T	G	T	G	0.129	0.179262	0.9561	0.968849	FALSE	FALSE	FALSE	SOC	13	105994991	EFNB2	0.202053	0.140518	SOC	TRUE	reported	GCST90274769	13	106647340	0.0282	4.77e-06	14734	CCL28	TRUE	reported	0.00141822	20.9229	0.0439	14,734 European ancestry individuals	2	TRUE	NA
rs78552613	T	C	T	C	-0.1844	0.129553	0.0271	0.0212628	FALSE	FALSE	FALSE	SOC	10	103732867	SH3PXD2A	0.45105	0.171898	SOC	TRUE	reported	GCST90274769	10	105492625	0.0395	3.04e-06	14734	CCL28	TRUE	reported	0.00147695	21.7906	0.0271	14,734 European ancestry individuals	2	TRUE	NA
rs78843608	A	G	A	G	-0.1684	0.188898	0.0376	0.0222689	FALSE	FALSE	FALSE	SOC	5	103488646	NUDT12	0.262957	0.168745	SOC	TRUE	reported	GCST90274769	5	102824347	0.0323	1.85e-07	14725	CCL28	TRUE	reported	0.00184144	27.1782	0.0376	14,734 European ancestry individuals	2	TRUE	NA
rs112956934	T	C	T	C	0.1884	0.180266	0.0246	0.0316716	FALSE	FALSE	FALSE	SOC	12	96177725	ELK3	0.19732	0.139825	SOC	TRUE	reported	GCST90274786	12	96571503	0.0407	3.67e-06	14737	S100-A12	TRUE	reported	0.00149682	21.4246	0.0246	14,743 European ancestry individuals	2	TRUE	NA
rs112988802	T	C	T	C	-0.1396	-0.030558	0.9492	0.973952	FALSE	FALSE	FALSE	SOC	14	59523796	CCDC175	0.839895	0.151257	SOC	TRUE	reported	GCST90274786	14	59990514	0.0293	1.89e-06	12851	S100-A12	TRUE	reported	0.0015856	22.6973	0.0508	14,743 European ancestry individuals	2	TRUE	NA
rs13384799	T	C	T	C	-0.0622	0.0959275	0.7266	0.663162	FALSE	FALSE	FALSE	SOC	2	124378012	CNTNAP5	0.063558	0.0517054	SOC	TRUE	reported	GCST90274786	2	125135589	0.0133	2.92e-06	14295	S100-A12	TRUE	reported	0.00152778	21.8684	0.2734	14,743 European ancestry individuals	2	TRUE	NA
rs147302029	A	G	A	G	0.1806	-0.0287498	0.0379	0.035251	FALSE	FALSE	FALSE	SOC	16	4552208	C16orf96	0.82733	0.131802	SOC	TRUE	reported	GCST90274786	16	4602209	0.0345	1.65e-07	13649	S100-A12	TRUE	reported	0.00191343	27.3991	0.0379	14,743 European ancestry individuals	2	TRUE	NA
rs150015576	A	C	A	C	0.194	-0.110993	0.0217	0.0402064	FALSE	FALSE	FALSE	SOC	3	175106543	NAALADL2	0.372542	0.12447	SOC	TRUE	reported	GCST90274786	3	174824333	0.0423	4.51e-06	14740	S100-A12	TRUE	reported	0.00146937	21.0311	0.0217	14,743 European ancestry individuals	2	TRUE	NA
rs174344	A	G	A	G	0.0617	-0.039211	0.6296	0.677888	FALSE	FALSE	FALSE	SOC	22	17552541	CECR2	0.456563	0.0526663	SOC	TRUE	reported	GCST90274786	22	18032226	0.0125	7.97e-07	14295	S100-A12	TRUE	reported	0.0017016	24.3607	0.3704	14,743 European ancestry individuals	2	TRUE	NA
rs191808657	A	C	A	C	0.3059	0.494058	0.983	0.993447	FALSE	FALSE	FALSE	SOC	7	75504109	SPDYE5	0.113646	0.312297	SOC	TRUE	reported	GCST90274786	7	75133433	0.0665	4.22e-06	12412	S100-A12	TRUE	reported	0.00147815	21.157	0.017	14,743 European ancestry individuals	2	TRUE	NA
rs2425640	A	G	A	G	-0.0583	0.0733452	0.3511	0.38879	FALSE	FALSE	FALSE	SOC	20	44399397	HNF4A	0.145534	0.0503921	SOC	TRUE	reported	GCST90274786	20	43028037	0.0123	2.14e-06	14741	S100-A12	TRUE	reported	0.00156925	22.4629	0.3511	14,743 European ancestry individuals	2	TRUE	NA
rs3014874	A	G	A	G	-0.1726	-0.0553219	0.2623	0.252155	FALSE	FALSE	FALSE	SOC	1	153365467	S100A9	0.325209	0.0562322	SOC	TRUE	reported	GCST90274786	1	153337943	0.0137	2.15e-36	14294	S100-A12	TRUE	reported	0.0109822	158.701	0.2623	14,743 European ancestry individuals	2	TRUE	NA
rs3802266	A	G	A	G	0.0555	-0.0352938	0.5633	0.606969	FALSE	FALSE	FALSE	SOC	8	122973468	ZHX2	0.480756	0.050056	SOC	TRUE	reported	GCST90274786	8	123985708	0.0118	2.56e-06	14740	S100-A12	TRUE	reported	0.00154524	22.1188	0.4367	14,743 European ancestry individuals	2	TRUE	NA
rs55783131	T	C	T	C	0.2064	-0.0225451	0.0239	0.0282019	FALSE	FALSE	FALSE	SOC	22	16925360	GAB4	0.878995	0.148086	SOC	TRUE	reported	GCST90274786	22	17406250	0.0425	1.19e-06	14728	S100-A12	TRUE	reported	0.0016473	23.582	0.0239	14,743 European ancestry individuals	2	TRUE	NA
rs56268787	T	C	T	C	-0.0936	-0.0341906	0.0955	0.0658442	FALSE	FALSE	FALSE	SOC	3	152855408	P2RY1	0.728581	0.0985282	SOC	TRUE	reported	GCST90274786	3	152573197	0.0203	4.01e-06	14737	S100-A12	TRUE	reported	0.00148512	21.2568	0.0955	14,743 European ancestry individuals	2	TRUE	NA
rs59538998	C	G	C	G	-0.1188	0.236949	0.0622	0.0699585	FALSE	TRUE	FALSE	SOC	1	245316935	KIF26B	0.0148365	0.0972557	SOC	TRUE	reported	GCST90274786	1	245480237	0.0258	4.13e-06	14295	S100-A12	TRUE	reported	0.00148114	21.1998	0.0622	14,743 European ancestry individuals	2	TRUE	NA
rs61803119	T	G	T	G	0.1501	0.08486	0.1069	0.0860705	FALSE	FALSE	FALSE	SOC	1	153417726	S100A7A	0.335469	0.0881061	SOC	TRUE	reported	GCST90274786	1	153390202	0.0194	1.02e-14	14295	S100-A12	TRUE	reported	0.00417051	59.8545	0.1069	14,743 European ancestry individuals	2	TRUE	NA
rs78800546	A	G	A	G	-0.2529	0.280069	0.0156	0.00677363	FALSE	FALSE	FALSE	SOC	11	31857597	RCN1	0.363355	0.308109	SOC	TRUE	reported	GCST90274786	11	31879143	0.0534	2.18e-06	14295	S100-A12	TRUE	reported	0.00156668	22.4261	0.0156	14,743 European ancestry individuals	2	TRUE	NA
rs113153423	A	G	A	G	0.1913	0.215815	0.972	0.980814	FALSE	FALSE	FALSE	SOC	8	138975057	COL22A1	0.224669	0.177742	SOC	TRUE	reported	GCST90274808	8	139987300	0.0407	2.6e-06	11792	IL-20RA	TRUE	reported	0.00250024	22.0873	0.028	11,792 European ancestry individuals	2	TRUE	NA
rs113563938	A	T	A	T	0.3176	-0.2982	0.9871	0.995398	FALSE	TRUE	FALSE	SOC	7	12520928	AC005281.1	0.413011	0.364278	SOC	TRUE	reported	GCST90274808	7	12560554	0.0676	2.62e-06	11344	IL-20RA	TRUE	reported	0.00249809	22.0683	0.0129	11,792 European ancestry individuals	2	TRUE	NA
rs11987533	A	G	A	G	0.1171	-0.197657	0.1374	0.152299	FALSE	FALSE	FALSE	SOC	8	35296721	UNC5D	0.005202	0.0707371	SOC	TRUE	reported	GCST90274808	8	35154239	0.0198	3.34e-09	11344	IL-20RA	TRUE	reported	0.00395267	34.9691	0.1374	11,792 European ancestry individuals	2	TRUE	NA
rs12056343	T	G	T	G	-0.0761	0.0461051	0.7494	0.720839	FALSE	FALSE	FALSE	SOC	8	78928499	IL7	0.398765	0.0546379	SOC	TRUE	reported	GCST90274808	8	79840734	0.0166	4.55e-06	9894	IL-20RA	TRUE	reported	0.00237873	21.0114	0.2506	11,792 European ancestry individuals	2	TRUE	NA
rs12138611	C	G	C	G	0.119	0.0266025	0.1039	0.131516	FALSE	TRUE	FALSE	SOC	1	168211636	TIPRL	0.718351	0.0737599	SOC	TRUE	reported	GCST90274808	1	168180874	0.0256	3.34e-06	11344	IL-20RA	TRUE	reported	0.00244556	21.6031	0.1039	11,792 European ancestry individuals	2	TRUE	NA
rs143067549	T	C	T	C	-0.4166	-0.352611	0.0114	0.00255737	FALSE	FALSE	FALSE	SOC	5	46131893	HCN1	0.459995	0.477239	SOC	TRUE	reported	GCST90274808	5	46131995	0.091	4.69e-06	7315	IL-20RA	TRUE	reported	0.0023722	20.9535	0.0114	11,792 European ancestry individuals	2	TRUE	NA
rs149111746	A	G	A	G	0.2357	0.222857	0.0208	0.0211148	FALSE	FALSE	FALSE	SOC	17	61311661	BCAS3	0.195231	0.172056	SOC	TRUE	reported	GCST90274808	17	59389022	0.0511	3.98e-06	11783	IL-20RA	TRUE	reported	0.002408	21.2706	0.0208	11,792 European ancestry individuals	2	TRUE	NA
rs544388667	A	G	A	G	0.3626	-0.205353	0.0114	0.0274377	FALSE	FALSE	FALSE	SOC	3	113295005	AC026348.1,CFAP44	0.176782	0.152032	SOC	TRUE	reported	GCST90274808	3	113013852	0.075	1.33e-06	9261	IL-20RA	TRUE	reported	0.0026449	23.3687	0.0114	11,792 European ancestry individuals	2	TRUE	NA
rs59446445	A	G	A	G	0.1741	0.054733	0.0321	0.0215351	FALSE	FALSE	FALSE	SOC	5	155197884	KIF4B	0.749387	0.171336	SOC	TRUE	reported	GCST90274808	5	154577444	0.038	4.61e-06	11790	IL-20RA	TRUE	reported	0.00237588	20.9861	0.0321	11,792 European ancestry individuals	2	TRUE	NA
rs113448118	A	G	A	G	0.0818	0.00347852	0.1528	0.126765	FALSE	FALSE	FALSE	SOC	7	1069318	C7orf50	0.962188	0.0733743	SOC	TRUE	reported	GCST90274825	7	1108954	0.0179	4.88e-06	11793	MIP-1a	TRUE	reported	0.00150414	20.8804	0.1528	14,743 European ancestry individuals	2	TRUE	NA
rs1143687	T	C	T	C	-0.1229	0.159349	0.0627	0.0527448	FALSE	FALSE	FALSE	SOC	16	81889208	PLCG2	0.144504	0.109201	SOC	TRUE	reported	GCST90274825	16	81922813	0.024	3.04e-07	14743	MIP-1a	TRUE	reported	0.00188801	26.2192	0.0627	14,743 European ancestry individuals	2	TRUE	NA
rs1719209	A	G	A	G	0.4088	0.106448	0.231	0.163773	FALSE	FALSE	FALSE	SOC	17	36084936	CCL3	0.110488	0.0666964	SOC	TRUE	reported	GCST90274825	17	34412293	0.0135	1e-200	14295	MIP-1a	TRUE	reported	0.0620413	916.836	0.231	14,743 European ancestry individuals	2	TRUE	NA
rs2847249	T	C	T	C	-0.0621	-0.0694158	0.2605	0.296587	FALSE	FALSE	FALSE	SOC	18	12747236	PSMG2	0.19391	0.0534339	SOC	TRUE	reported	GCST90274825	18	12747235	0.0136	4.97e-06	14294	MIP-1a	TRUE	reported	0.00150174	20.847	0.2605	14,743 European ancestry individuals	2	TRUE	NA
rs2853926	A	G	A	G	-0.0608	-0.0730961	0.7392	0.842	FALSE	FALSE	FALSE	SOC	6	31295274	HLA-C	0.277416	0.0672988	SOC	TRUE	reported	GCST90274825	6	31263051	0.0133	4.84e-06	14743	MIP-1a	TRUE	reported	0.00150519	20.8949	0.2608	14,743 European ancestry individuals	2	TRUE	NA
rs56675286	A	C	A	C	-0.1806	-0.222498	0.0383	0.0238637	FALSE	FALSE	FALSE	SOC	17	36031023	CCL23	0.162806	0.159417	SOC	TRUE	reported	GCST90274825	17	34358060	0.0325	2.75e-08	14743	MIP-1a	TRUE	reported	0.00222252	30.8749	0.0383	14,743 European ancestry individuals	2	TRUE	NA
rs5743604	A	G	A	G	-0.0736	0.0585605	0.7503	0.874778	FALSE	FALSE	FALSE	SOC	4	38799664	TLR1	0.429784	0.0741684	SOC	TRUE	reported	GCST90274825	4	38801285	0.0135	4.98e-08	14737	MIP-1a	TRUE	reported	0.00213944	29.7184	0.2497	14,743 European ancestry individuals	2	TRUE	NA
rs677925	T	C	T	C	-0.0668	0.0286781	0.7284	0.744358	FALSE	FALSE	FALSE	SOC	17	15838151	TBC1D26	0.608632	0.0560089	SOC	TRUE	reported	GCST90274825	17	15741465	0.0143	2.99e-06	12411	MIP-1a	TRUE	reported	0.00157159	21.8182	0.2716	14,743 European ancestry individuals	2	TRUE	NA
rs7137828	T	C	T	C	-0.0837	0.0158054	0.5247	0.584697	FALSE	FALSE	FALSE	SOC	12	111494996	ATXN2	0.749539	0.0495082	SOC	TRUE	reported	GCST90274825	12	111932800	0.0133	3.11e-10	11344	MIP-1a	TRUE	reported	0.00284873	39.5991	0.4753	14,743 European ancestry individuals	2	TRUE	NA
rs78871521	T	C	T	C	0.1812	0.0486439	0.0304	0.0302737	FALSE	FALSE	FALSE	SOC	16	4724016	ANKS3	0.727885	0.139805	SOC	TRUE	reported	GCST90274825	16	4774017	0.0371	1.04e-06	13246	MIP-1a	TRUE	reported	0.00171777	23.851	0.0304	14,743 European ancestry individuals	2	TRUE	NA
rs9540456	A	G	A	G	0.0926	-0.114809	0.8776	0.922282	FALSE	FALSE	FALSE	SOC	13	65511242	PCDH9	0.209957	0.0915776	SOC	TRUE	reported	GCST90274825	13	66085374	0.0181	3.12e-07	14295	MIP-1a	TRUE	reported	0.00188447	26.1699	0.1224	14,743 European ancestry individuals	2	TRUE	NA
rs9911791	A	G	A	G	0.176	0.00174189	0.8208	0.743596	FALSE	FALSE	FALSE	SOC	17	36465154	ZNHIT3	0.975361	0.0563979	SOC	TRUE	reported	GCST90274825	17	34820996	0.0162	1.71e-27	14295	MIP-1a	TRUE	reported	0.00844221	118.014	0.1792	14,743 European ancestry individuals	2	TRUE	NA
rs113552426	C	G	C	G	-0.278	0.551496	0.9792	0.995927	FALSE	TRUE	FALSE	SOC	16	84696829	USP10	0.154969	0.387778	SOC	TRUE	reported	GCST90274803	16	84730435	0.0581	1.71e-06	11249	IL-18	TRUE	reported	0.00155283	22.8917	0.0208	14,744 European ancestry individuals	2	TRUE	NA
rs11605127	C	G	C	G	-0.0629	-0.01759	0.7543	0.642354	FALSE	TRUE	FALSE	SOC	11	268430	NLRP6	0.730503	0.051066	SOC	TRUE	reported	GCST90274803	11	268430	0.0137	4.41e-06	14730	IL-18	TRUE	reported	0.00142989	21.0766	0.2457	14,744 European ancestry individuals	2	TRUE	NA
rs12201187	A	T	A	T	0.0676	0.00853008	0.2767	0.362534	FALSE	TRUE	FALSE	SOC	6	162364046	PARK2	0.86741	0.0510937	SOC	TRUE	reported	GCST90274803	6	162785078	0.0138	9.65e-07	13245	IL-18	TRUE	reported	0.00162739	23.9925	0.2767	14,744 European ancestry individuals	2	TRUE	NA
rs12648080	A	G	A	G	0.072	0.034115	0.8077	0.844502	FALSE	FALSE	FALSE	SOC	4	120972146	PRDM5	0.612782	0.0674067	SOC	TRUE	reported	GCST90274803	4	121893301	0.0146	8.16e-07	14743	IL-18	TRUE	reported	0.00164932	24.3165	0.1923	14,744 European ancestry individuals	2	TRUE	NA
rs12681624	C	G	C	G	-0.0935	0.00795276	0.8179	0.802176	FALSE	TRUE	FALSE	SOC	8	143524002	ZC3H3	0.89673	0.0612725	SOC	TRUE	reported	GCST90274803	8	144606172	0.0157	2.59e-09	13657	IL-18	TRUE	reported	0.00240349	35.4621	0.1821	14,744 European ancestry individuals	2	TRUE	NA
rs12711729	T	C	T	C	-0.0702	0.0508591	0.7336	0.718459	FALSE	FALSE	FALSE	SOC	2	125993444	GYPC	0.349484	0.0543604	SOC	TRUE	reported	GCST90274803	2	126751021	0.0153	4.47e-06	11345	IL-18	TRUE	reported	0.00142802	21.049	0.2664	14,744 European ancestry individuals	2	TRUE	NA
rs139760701	A	T	A	T	-0.3049	-0.232169	0.989	0.995102	FALSE	TRUE	FALSE	SOC	3	115283053	ZBTB20	0.512219	0.354248	SOC	TRUE	reported	GCST90274803	3	115001900	0.0604	4.46e-07	13809	IL-18	TRUE	reported	0.00172803	25.479	0.011	14,744 European ancestry individuals	2	TRUE	NA
rs1403742	A	T	A	T	-0.0567	-0.136686	0.371	0.387387	FALSE	TRUE	FALSE	SOC	20	52673277	TSHZ2	0.00637896	0.0501117	SOC	TRUE	reported	GCST90274803	20	51289816	0.0124	4.82e-06	14296	IL-18	TRUE	reported	0.0014183	20.9057	0.371	14,744 European ancestry individuals	2	TRUE	NA
rs148504635	A	C	A	C	0.2532	0.313014	0.9857	0.98593	FALSE	FALSE	FALSE	SOC	16	54127552	FTO	0.12941	0.206415	SOC	TRUE	reported	GCST90274803	16	54161464	0.0525	1.42e-06	14737	IL-18	TRUE	reported	0.00157756	23.2568	0.0143	14,744 European ancestry individuals	2	TRUE	NA
rs17229943	A	C	A	C	-0.16	-0.0141586	0.9351	0.897062	FALSE	FALSE	FALSE	SOC	5	69386709	RAD17	0.862182	0.0815599	SOC	TRUE	reported	GCST90274803	5	68682536	0.0267	2.07e-09	14744	IL-18	TRUE	reported	0.00243345	35.9053	0.0649	14,744 European ancestry individuals	2	TRUE	NA
rs2108621	T	C	T	C	0.0581	0.062682	0.3565	0.298451	FALSE	FALSE	FALSE	SOC	19	5344978	PTPRS	0.241508	0.0535183	SOC	TRUE	reported	GCST90274803	19	5344989	0.0126	4.01e-06	14296	IL-18	TRUE	reported	0.00144227	21.2595	0.3565	14,744 European ancestry individuals	2	TRUE	NA
rs2954016	T	C	T	C	-0.0759	-0.0695295	0.3451	0.377116	FALSE	FALSE	FALSE	SOC	8	125390243	NSMCE2	0.181987	0.0520952	SOC	TRUE	reported	GCST90274803	8	126402485	0.0156	1.14e-06	13421	IL-18	TRUE	reported	0.00160546	23.6688	0.3451	14,744 European ancestry individuals	2	TRUE	NA
rs35495214	T	C	T	C	0.1374	-0.286375	0.0465	0.0185519	FALSE	FALSE	FALSE	SOC	11	112562996	PTS	0.118936	0.183661	SOC	TRUE	reported	GCST90274803	11	112433719	0.0291	2.34e-06	14735	IL-18	TRUE	reported	0.00151214	22.2909	0.0465	14,744 European ancestry individuals	2	TRUE	NA
rs385076	T	C	T	C	-0.1857	-0.0133275	0.3734	0.354674	FALSE	FALSE	FALSE	SOC	2	32264782	NLRC4	0.794056	0.0510538	SOC	TRUE	reported	GCST90274803	2	32489851	0.0123	1.68e-51	14296	IL-18	TRUE	reported	0.0152477	227.905	0.3734	14,744 European ancestry individuals	2	TRUE	NA
rs4140444	A	G	A	G	0.2157	0.0309961	0.0204	0.0187409	FALSE	FALSE	FALSE	SOC	6	38332626	BTBD9	0.867425	0.185683	SOC	TRUE	reported	GCST90274803	6	38300402	0.0461	2.88e-06	14741	IL-18	TRUE	reported	0.00148496	21.8897	0.0204	14,744 European ancestry individuals	2	TRUE	NA
rs56836641	T	C	T	C	-0.163	-0.0505151	0.0477	0.0705037	FALSE	FALSE	FALSE	SOC	7	155845280	SHH	0.599084	0.0960878	SOC	TRUE	reported	GCST90274803	7	155637974	0.0301	6.12e-08	14743	IL-18	TRUE	reported	0.00198811	29.3213	0.0477	14,744 European ancestry individuals	2	TRUE	NA
rs5744249	A	C	A	C	0.2039	0.0316983	0.7618	0.757057	FALSE	FALSE	FALSE	SOC	11	112154583	AP002884.2,IL18	0.578434	0.057045	SOC	TRUE	reported	GCST90274803	11	112025306	0.0135	1.53e-51	14742	IL-18	TRUE	reported	0.0152599	228.091	0.2382	14,744 European ancestry individuals	2	TRUE	NA
rs57954386	C	G	C	G	-0.1248	0.12969	0.0665	0.0303296	FALSE	TRUE	FALSE	SOC	11	86975139	FZD4	0.357702	0.141005	SOC	TRUE	reported	GCST90274803	11	86686181	0.0259	1.45e-06	12201	IL-18	TRUE	reported	0.00157474	23.2151	0.0665	14,744 European ancestry individuals	2	TRUE	NA
rs60235102	T	C	T	C	0.1154	0.113784	0.9237	0.897323	FALSE	FALSE	FALSE	SOC	11	105190161	CARD18	0.159089	0.0808045	SOC	TRUE	reported	GCST90274803	11	105060888	0.0225	2.91e-07	14722	IL-18	TRUE	reported	0.00178375	26.3019	0.0763	14,744 European ancestry individuals	2	TRUE	NA
rs67424072	T	G	T	G	-0.082	0.00341612	0.8341	0.803832	FALSE	FALSE	FALSE	SOC	7	11064540	PHF14	0.956	0.0619159	SOC	TRUE	reported	GCST90274803	7	11104167	0.0165	6.71e-07	14296	IL-18	TRUE	reported	0.00167492	24.6945	0.1659	14,744 European ancestry individuals	2	TRUE	NA
rs77994606	A	G	A	G	-0.2314	-0.292553	0.9814	0.977826	FALSE	FALSE	FALSE	SOC	18	31183761	DSC1	0.0713247	0.162222	SOC	TRUE	reported	GCST90274803	18	28763724	0.0472	9.46e-07	14743	IL-18	TRUE	reported	0.00163003	24.0317	0.0186	14,744 European ancestry individuals	2	TRUE	NA
rs113835939	A	C	A	C	-0.1939	-0.110758	0.976	0.958809	FALSE	FALSE	FALSE	SOC	2	30432587	LCLAT1	0.365681	0.12244	SOC	TRUE	reported	GCST90274844	2	30655453	0.0416	3.15e-06	14732	TRANCE	TRUE	reported	0.00184902	21.7218	0.024	14,736 European ancestry individuals	2	TRUE	NA
rs117113213	A	G	A	G	-0.1646	0.07684	0.0498	0.0645087	FALSE	FALSE	FALSE	SOC	20	40537052	MAFB	0.44368	0.100314	SOC	TRUE	reported	GCST90274844	20	39165692	0.03	4.1e-08	14723	TRANCE	TRUE	reported	0.00256024	30.0984	0.0498	14,736 European ancestry individuals	2	TRUE	NA
rs11713634	A	G	A	G	-0.0978	-0.0395069	0.2943	0.350742	FALSE	FALSE	FALSE	SOC	3	194340849	CPN2	0.440245	0.0511894	SOC	TRUE	reported	GCST90274844	3	194061578	0.015	7.03e-11	11336	TRANCE	TRUE	reported	0.0036116	42.5032	0.2943	14,736 European ancestry individuals	2	TRUE	NA
rs1432791	T	C	T	C	-0.0549	-0.0328242	0.4357	0.434532	FALSE	FALSE	FALSE	SOC	5	160747308	ATP10B	0.504969	0.0492346	SOC	TRUE	reported	GCST90274844	5	160174315	0.0118	3.28e-06	14288	TRANCE	TRUE	reported	0.00184228	21.6425	0.4357	14,736 European ancestry individuals	2	TRUE	NA
rs150128402	A	G	A	G	0.2386	0.00765099	0.9763	0.974871	FALSE	FALSE	FALSE	SOC	5	116538649	SEMA6A	0.960681	0.155197	SOC	TRUE	reported	GCST90274844	5	115874345	0.0459	2.01e-07	14736	TRANCE	TRUE	reported	0.00229875	27.0173	0.0237	14,736 European ancestry individuals	2	TRUE	NA
rs150416959	C	G	C	G	0.1462	0.0599746	0.0491	0.0370855	FALSE	TRUE	FALSE	SOC	19	34640347	SCGB2B2	0.645909	0.130535	SOC	TRUE	reported	GCST90274844	19	35131252	0.0315	3.46e-06	13224	TRANCE	TRUE	reported	0.00183338	21.5377	0.0491	14,736 European ancestry individuals	2	TRUE	NA
rs17221073	C	G	C	G	0.2646	-0.319086	0.018	0.00431564	FALSE	TRUE	FALSE	SOC	6	33080594	HLA-DPA1,HLA-DPB1	0.394121	0.374441	SOC	TRUE	reported	GCST90274844	6	33048371	0.0498	1.08e-07	13801	TRANCE	TRUE	reported	0.00240134	28.2258	0.018	14,736 European ancestry individuals	2	TRUE	NA
rs17302	T	G	T	G	-0.0625	-0.0301413	0.2875	0.221346	FALSE	FALSE	FALSE	SOC	7	142386264	TRBV7-3	0.607298	0.0586483	SOC	TRUE	reported	GCST90274844	7	142245686	0.013	1.53e-06	14288	TRANCE	TRUE	reported	0.00196695	23.11	0.2875	14,736 European ancestry individuals	2	TRUE	NA
rs2468187	T	C	T	C	-0.1618	-0.0223965	0.4162	0.305336	FALSE	FALSE	FALSE	SOC	8	119188790	MAL2	0.672421	0.0529684	SOC	TRUE	reported	GCST90274844	8	120201029	0.0118	8.62e-43	14735	TRANCE	TRUE	reported	0.0157784	187.983	0.4162	14,736 European ancestry individuals	2	TRUE	NA
rs2975421	T	G	T	G	-0.078	-0.0770905	0.8529	0.847819	FALSE	FALSE	FALSE	SOC	8	19632669	CSGALNACT1	0.25767	0.0681063	SOC	TRUE	reported	GCST90274844	8	19490180	0.017	4.47e-06	14288	TRANCE	TRUE	reported	0.0017918	21.0483	0.1471	14,736 European ancestry individuals	2	TRUE	NA
rs34221978	A	G	A	G	0.167	0.0078872	0.0349	0.0565827	FALSE	FALSE	FALSE	SOC	1	21816889	LDLRAD2	0.940861	0.106314	SOC	TRUE	reported	GCST90274844	1	22143382	0.0344	1.21e-06	14734	TRANCE	TRUE	reported	0.00200549	23.5636	0.0349	14,736 European ancestry individuals	2	TRUE	NA
rs3801000	A	G	A	G	0.0686	0.0442448	0.2872	0.455665	FALSE	FALSE	FALSE	SOC	7	50743384	GRB10	0.371634	0.049523	SOC	TRUE	reported	GCST90274844	7	50811081	0.013	1.31e-07	14288	TRANCE	TRUE	reported	0.00236869	27.8412	0.2872	14,736 European ancestry individuals	2	TRUE	NA
rs4334157	T	C	T	C	-0.1684	0.0966502	0.0319	0.012832	FALSE	FALSE	FALSE	SOC	13	67628618	PCDH9	0.652131	0.214396	SOC	TRUE	reported	GCST90274844	13	68202750	0.0356	2.24e-06	14736	TRANCE	TRUE	reported	0.00190429	22.3723	0.0319	14,736 European ancestry individuals	2	TRUE	NA
rs4365726	A	G	A	G	-0.0777	0.136401	0.1504	0.175526	FALSE	FALSE	FALSE	SOC	4	104907499	TET2	0.0333849	0.0641155	SOC	TRUE	reported	GCST90274844	4	105828656	0.0166	2.86e-06	14287	TRANCE	TRUE	reported	0.00186462	21.9054	0.1504	14,736 European ancestry individuals	2	TRUE	NA
rs4512994	A	C	A	C	0.1172	0.049803	0.4634	0.386299	FALSE	FALSE	FALSE	SOC	13	42465537	TNFSF11	0.321596	0.0502461	SOC	TRUE	reported	GCST90274844	13	43039673	0.0116	5.33e-24	14736	TRANCE	TRUE	reported	0.00862882	102.062	0.4634	14,736 European ancestry individuals	2	TRUE	NA
rs6063153	T	C	T	C	0.0636	-0.00824357	0.3364	0.343458	FALSE	FALSE	FALSE	SOC	20	47826201	SULF2	0.872797	0.0514879	SOC	TRUE	reported	GCST90274844	20	46454945	0.0126	4.47e-07	14287	TRANCE	TRUE	reported	0.00216774	25.4741	0.3364	14,736 European ancestry individuals	2	TRUE	NA
rs62501135	A	G	A	G	-0.1532	-0.00554665	0.2051	0.182286	FALSE	FALSE	FALSE	SOC	8	23231695	TNFRSF10A	0.931262	0.0643033	SOC	TRUE	reported	GCST90274844	8	23089208	0.0148	4.13e-25	14288	TRANCE	TRUE	reported	0.00905358	107.132	0.2051	14,736 European ancestry individuals	2	TRUE	NA
rs6479556	T	G	T	G	0.07	-0.0506648	0.8064	0.79896	FALSE	FALSE	FALSE	SOC	9	90385508	DIRAS2	0.404904	0.0608298	SOC	TRUE	reported	GCST90274844	9	93147790	0.0148	2.25e-06	14728	TRANCE	TRUE	reported	0.0019038	22.3665	0.1936	14,736 European ancestry individuals	2	TRUE	NA
rs6932751	A	G	A	G	0.054	-0.0306268	0.5245	0.529141	FALSE	FALSE	FALSE	SOC	6	89539788	ANKRD6	0.531261	0.0489181	SOC	TRUE	reported	GCST90274844	6	90249507	0.0116	3.24e-06	14730	TRANCE	TRUE	reported	0.00184436	21.6669	0.4755	14,736 European ancestry individuals	2	TRUE	NA
rs704	A	G	A	G	-0.1085	-0.0823689	0.4755	0.419565	FALSE	FALSE	FALSE	SOC	17	28367840	CTB-96E2.2,SARM1,VTN	0.0945998	0.049275	SOC	TRUE	reported	GCST90274844	17	26694861	0.0116	8.48e-21	14736	TRANCE	TRUE	reported	0.00740443	87.4721	0.4755	14,736 European ancestry individuals	2	TRUE	NA
rs72781813	T	G	T	G	0.2368	0.0513673	0.9817	0.982396	FALSE	FALSE	FALSE	SOC	2	17156142	RAD51AP2	0.781306	0.185029	SOC	TRUE	reported	GCST90274844	2	17337409	0.0486	1.1e-06	14735	TRANCE	TRUE	reported	0.00202017	23.7365	0.0183	14,736 European ancestry individuals	2	TRUE	NA
rs75991751	T	G	T	G	-0.2685	-0.304127	0.9818	0.994051	FALSE	FALSE	FALSE	SOC	12	128946066	GLT1D1	0.347278	0.32358	SOC	TRUE	reported	GCST90274844	12	129430611	0.0539	6.31e-07	13422	TRANCE	TRUE	reported	0.00211139	24.8106	0.0182	14,736 European ancestry individuals	2	TRUE	NA
rs76488966	T	G	T	G	-0.1719	-0.195707	0.9693	0.952543	FALSE	FALSE	FALSE	SOC	2	103546578	TMEM182	0.0866323	0.114218	SOC	TRUE	reported	GCST90274844	2	104163036	0.0366	2.64e-06	14720	TRANCE	TRUE	reported	0.00187737	22.0554	0.0307	14,736 European ancestry individuals	2	TRUE	NA
rs77980965	T	C	T	C	-0.2976	-0.0727521	0.9853	0.989667	FALSE	FALSE	FALSE	SOC	3	83084188	GBE1	0.765537	0.243956	SOC	TRUE	reported	GCST90274844	3	83133339	0.0641	3.44e-06	11337	TRANCE	TRUE	reported	0.00183455	21.5514	0.0147	14,736 European ancestry individuals	2	TRUE	NA
rs79287178	A	G	A	G	-0.4987	0.117252	0.0334	0.0419987	FALSE	FALSE	FALSE	SOC	3	172576710	TNFSF10	0.338486	0.1225	SOC	TRUE	reported	GCST90274844	3	172294500	0.0343	6.82e-48	14719	TRANCE	TRUE	reported	0.0177055	211.357	0.0334	14,736 European ancestry individuals	2	TRUE	NA
rs113903858	A	G	A	G	0.3666	-0.690674	0.014	0.00173556	FALSE	FALSE	FALSE	SOC	8	71450019	EYA1	0.24413	0.592992	SOC	TRUE	reported	GCST90274793	8	72362254	0.0747	9.22e-07	11137	HGF	TRUE	reported	0.00168307	24.0815	0.014	14,734 European ancestry individuals	2	TRUE	NA
rs150498795	A	T	A	T	0.1566	0.398028	0.9642	0.989128	FALSE	TRUE	FALSE	SOC	18	78746666	SALL3	0.0857058	0.231613	SOC	TRUE	reported	GCST90274793	18	76506666	0.0327	1.68e-06	14732	HGF	TRUE	reported	0.00160281	22.9312	0.0358	14,734 European ancestry individuals	2	TRUE	NA
rs1986719	T	C	T	C	-0.1954	-0.0101903	0.9572	0.973762	FALSE	FALSE	FALSE	SOC	17	47882630	SP2	0.946096	0.150722	SOC	TRUE	reported	GCST90274793	17	45959996	0.039	5.44e-07	14718	HGF	TRUE	reported	0.00175407	25.0992	0.0428	14,734 European ancestry individuals	2	TRUE	NA
rs2281532	T	C	T	C	-0.0698	-0.00682329	0.7983	0.813849	FALSE	FALSE	FALSE	SOC	20	6122940	FERMT1	0.913782	0.0630217	SOC	TRUE	reported	GCST90274793	20	6103587	0.0151	3.79e-06	14286	HGF	TRUE	reported	0.00149347	21.3647	0.2017	14,734 European ancestry individuals	2	TRUE	NA
rs2737756	A	G	A	G	0.2047	0.216967	0.0276	0.0163596	FALSE	FALSE	FALSE	SOC	3	128345948	EEFSEC	0.2651	0.194691	SOC	TRUE	reported	GCST90274793	3	128064791	0.0391	1.65e-07	14718	HGF	TRUE	reported	0.00191487	27.4045	0.0276	14,734 European ancestry individuals	2	TRUE	NA
rs34219417	T	C	T	C	0.0992	0.0245824	0.8959	0.870507	FALSE	FALSE	FALSE	SOC	1	38483631	RRAGC	0.741194	0.0744305	SOC	TRUE	reported	GCST90274793	1	38949303	0.0217	4.84e-06	14286	HGF	TRUE	reported	0.00146069	20.895	0.1041	14,734 European ancestry individuals	2	TRUE	NA
rs57193877	T	C	T	C	0.1572	0.203768	0.9611	0.977702	FALSE	FALSE	FALSE	SOC	14	65187628	MAX	0.220822	0.16643	SOC	TRUE	reported	GCST90274793	14	65654346	0.0311	4.31e-07	14725	HGF	TRUE	reported	0.00178524	25.546	0.0389	14,734 European ancestry individuals	2	TRUE	NA
rs5745687	T	C	T	C	-0.1943	-0.118086	0.0608	0.0413955	FALSE	FALSE	FALSE	SOC	7	81729735	HGF	0.337129	0.123025	SOC	TRUE	reported	GCST90274793	7	81359051	0.0242	9.83e-16	14733	HGF	TRUE	reported	0.0044921	64.4546	0.0608	14,734 European ancestry individuals	2	TRUE	NA
rs5745692	C	G	C	G	-0.1545	-0.15893	0.964	0.973627	FALSE	TRUE	FALSE	SOC	7	81728950	HGF	0.299269	0.153111	SOC	TRUE	reported	GCST90274793	7	81358266	0.0332	3.26e-06	14716	HGF	TRUE	reported	0.0015136	21.6531	0.036	14,734 European ancestry individuals	2	TRUE	NA
rs59950280	A	G	A	G	0.1219	-0.0130655	0.328	0.243534	FALSE	FALSE	FALSE	SOC	4	3450618	HGFAC	0.819345	0.0572075	SOC	TRUE	reported	GCST90274793	4	3452345	0.0131	1.34e-20	13222	HGF	TRUE	reported	0.00602462	86.5773	0.328	14,734 European ancestry individuals	2	TRUE	NA
rs6709159	A	G	A	G	0.0564	0.073756	0.4434	0.522859	FALSE	FALSE	FALSE	SOC	2	108329722	SULT1C2	0.133046	0.0490988	SOC	TRUE	reported	GCST90274793	2	108946178	0.0114	7.52e-07	14734	HGF	TRUE	reported	0.00171039	24.473	0.4434	14,734 European ancestry individuals	2	TRUE	NA
rs74130123	T	C	T	C	-0.2429	0.151626	0.9809	0.972267	FALSE	FALSE	FALSE	SOC	10	29753508	SVIL	0.307068	0.14845	SOC	TRUE	reported	GCST90274793	10	30042437	0.0489	6.79e-07	14734	HGF	TRUE	reported	0.00172416	24.6704	0.0191	14,734 European ancestry individuals	2	TRUE	NA
rs7620568	A	G	A	G	-0.0856	-0.0316002	0.1397	0.159823	FALSE	FALSE	FALSE	SOC	3	172216650	FNDC3B	0.63549	0.0666653	SOC	TRUE	reported	GCST90274793	3	171934440	0.0179	1.73e-06	12846	HGF	TRUE	reported	0.00159822	22.8655	0.1397	14,734 European ancestry individuals	2	TRUE	NA
rs8106345	A	G	A	G	0.0592	0.00559589	0.5179	0.555189	FALSE	FALSE	FALSE	SOC	19	58376950	ZNF837	0.909818	0.049404	SOC	TRUE	reported	GCST90274793	19	58888317	0.0127	3.14e-06	12404	HGF	TRUE	reported	0.00151868	21.7258	0.4821	14,734 European ancestry individuals	2	TRUE	NA
rs851612	A	G	A	G	-0.1182	-0.112026	0.9405	0.963341	FALSE	FALSE	FALSE	SOC	19	42265541	CIC	0.39625	0.132053	SOC	TRUE	reported	GCST90274793	19	42769693	0.0257	4.24e-06	14286	HGF	TRUE	reported	0.00147848	21.1499	0.0595	14,734 European ancestry individuals	2	TRUE	NA
rs114033894	T	G	T	G	-0.2245	0.047799	0.981	0.960147	FALSE	FALSE	FALSE	SOC	2	86750104	RMND5A	0.704659	0.126106	SOC	TRUE	reported	GCST90274784	2	86977227	0.0488	4.22e-06	14287	CXCL9	TRUE	reported	0.00239134	21.159	0.019	14,735 European ancestry individuals	2	TRUE	NA
rs12191307	A	G	A	G	-0.1452	0.179887	0.098	0.0883189	FALSE	FALSE	FALSE	SOC	6	160835497	PLG	0.0366353	0.0860785	SOC	TRUE	reported	GCST90274784	6	161256529	0.0197	1.7e-13	14287	CXCL9	TRUE	reported	0.0061154	54.3128	0.098	14,735 European ancestry individuals	2	TRUE	NA
rs142119726	T	C	T	C	0.2705	0.25296	0.9851	0.974505	FALSE	FALSE	FALSE	SOC	7	48820202	ABCA13	0.105783	0.156395	SOC	TRUE	reported	GCST90274784	7	48859798	0.0551	9.14e-07	13800	CXCL9	TRUE	reported	0.0027223	24.0953	0.0149	14,735 European ancestry individuals	2	TRUE	NA
rs145607633	T	C	T	C	0.0728	-0.0134034	0.1625	0.167301	FALSE	FALSE	FALSE	SOC	5	19287758	CDH18	0.837736	0.0654494	SOC	TRUE	reported	GCST90274784	5	19287867	0.0154	2.28e-06	14287	CXCL9	TRUE	reported	0.00252471	22.342	0.1625	14,735 European ancestry individuals	2	TRUE	NA
rs182152471	T	C	T	C	0.1861	0.195666	0.028	0.0433467	FALSE	FALSE	FALSE	SOC	16	1753588	MAPK8IP3	0.104689	0.120593	SOC	TRUE	reported	GCST90274784	16	1803589	0.0385	1.34e-06	13667	CXCL9	TRUE	reported	0.00263944	23.36	0.028	14,735 European ancestry individuals	2	TRUE	NA
rs3184504	T	C	T	C	0.1008	-0.00945129	0.4744	0.409416	FALSE	FALSE	FALSE	SOC	12	111446804	SH2B3	0.848967	0.0496297	SOC	TRUE	reported	GCST90274784	12	111884608	0.013	8.92e-15	11784	CXCL9	TRUE	reported	0.00676356	60.1085	0.4744	14,735 European ancestry individuals	2	TRUE	NA
rs35435997	A	G	A	G	0.0915	-0.0336517	0.1125	0.0999907	FALSE	FALSE	FALSE	SOC	2	241726040	ING5	0.681083	0.0818806	SOC	TRUE	reported	GCST90274784	2	242665455	0.02	4.76e-06	12791	CXCL9	TRUE	reported	0.00236506	20.9259	0.1125	14,735 European ancestry individuals	2	TRUE	NA
rs4888966	C	G	C	G	-0.157	-0.0516024	0.9683	0.968527	FALSE	TRUE	FALSE	SOC	16	79397956	WWOX	0.709931	0.138735	SOC	TRUE	reported	GCST90274784	16	79431853	0.0343	4.71e-06	14287	CXCL9	TRUE	reported	0.00236739	20.9466	0.0317	14,735 European ancestry individuals	2	TRUE	NA
rs61875680	A	G	A	G	-0.0758	-0.0439287	0.1611	0.167616	FALSE	FALSE	FALSE	SOC	10	106206868	SORCS1	0.502384	0.0654926	SOC	TRUE	reported	GCST90274784	10	107966626	0.0158	1.61e-06	14287	CXCL9	TRUE	reported	0.00260005	23.0105	0.1611	14,735 European ancestry individuals	2	TRUE	NA
rs62200304	A	C	A	C	-0.115	-0.0614692	0.9336	0.957858	FALSE	FALSE	FALSE	SOC	20	20139287	CFAP61	0.617355	0.123036	SOC	TRUE	reported	GCST90274784	20	20119931	0.0244	2.44e-06	14287	CXCL9	TRUE	reported	0.00250965	22.2084	0.0664	14,735 European ancestry individuals	2	TRUE	NA
rs62272916	A	G	A	G	-0.0834	0.0340566	0.1182	0.133005	FALSE	FALSE	FALSE	SOC	3	151824015	AADAC	0.639295	0.0726642	SOC	TRUE	reported	GCST90274784	3	151541803	0.0176	2.15e-06	14710	CXCL9	TRUE	reported	0.00253683	22.4496	0.1182	14,735 European ancestry individuals	2	TRUE	NA
rs656739	A	G	A	G	0.0562	0.0336434	0.6566	0.600088	FALSE	FALSE	FALSE	SOC	7	29010333	CPVL	0.499767	0.0498528	SOC	TRUE	reported	GCST90274784	7	29049949	0.0119	2.33e-06	14735	CXCL9	TRUE	reported	0.00251983	22.2987	0.3434	14,735 European ancestry individuals	2	TRUE	NA
rs73194812	A	G	A	G	0.1821	0.168829	0.9758	0.972898	FALSE	FALSE	FALSE	SOC	21	17362235	CXADR	0.267309	0.152197	SOC	TRUE	reported	GCST90274784	21	18734554	0.0391	3.2e-06	14730	CXCL9	TRUE	reported	0.00245069	21.6854	0.0242	14,735 European ancestry individuals	2	TRUE	NA
rs73606147	A	C	A	C	0.2792	0.154798	0.0133	0.00859054	FALSE	FALSE	FALSE	SOC	20	2557821	TMC2	0.545871	0.256306	SOC	TRUE	reported	GCST90274784	20	2538467	0.059	2.22e-06	13379	CXCL9	TRUE	reported	0.00252997	22.3887	0.0133	14,735 European ancestry individuals	2	TRUE	NA
rs7600322	T	C	T	C	0.057	0.00895146	0.5214	0.637713	FALSE	FALSE	FALSE	SOC	2	203889630	CTLA4	0.860417	0.0509059	SOC	TRUE	reported	GCST90274784	2	204754353	0.0118	1.36e-06	13849	CXCL9	TRUE	reported	0.00263589	23.3285	0.4786	14,735 European ancestry individuals	2	TRUE	NA
rs783149	A	C	A	C	-0.0805	0.157612	0.1958	0.176755	FALSE	FALSE	FALSE	SOC	6	160667886	LPA	0.0140133	0.0641502	SOC	TRUE	reported	GCST90274784	6	161088918	0.0144	2.27e-08	14287	CXCL9	TRUE	reported	0.00352712	31.2441	0.1958	14,735 European ancestry individuals	2	TRUE	NA
rs80348644	T	C	T	C	0.1546	-0.0892235	0.0336	0.0348345	FALSE	FALSE	FALSE	SOC	4	159653328	RAPGEF2	0.503504	0.133371	SOC	TRUE	reported	GCST90274784	4	160574480	0.0332	3.21e-06	14734	CXCL9	TRUE	reported	0.00245	21.6793	0.0336	14,735 European ancestry individuals	2	TRUE	NA
rs9366778	A	G	A	G	-0.0605	-0.0882314	0.4075	0.503961	FALSE	FALSE	FALSE	SOC	6	31301396	HLA-C	0.0710968	0.0488856	SOC	TRUE	reported	GCST90274784	6	31269173	0.0115	1.43e-07	14735	CXCL9	TRUE	reported	0.00312496	27.6705	0.4075	14,735 European ancestry individuals	2	TRUE	NA
rs114209791	A	G	A	G	-0.2134	-0.442113	0.9756	0.981013	FALSE	FALSE	FALSE	SOC	2	51987992	NRXN1	0.0149451	0.181662	SOC	TRUE	reported	GCST90274807	2	52215130	0.046	3.5e-06	11784	IL-20	TRUE	reported	0.00182455	21.5179	0.0244	11,784 European ancestry individuals	2	TRUE	NA
rs114363239	T	C	T	C	-0.2372	-0.223988	0.0189	0.0101556	FALSE	FALSE	FALSE	SOC	1	40968293	CTPS1	0.365903	0.247727	SOC	TRUE	reported	GCST90274807	1	41433965	0.0487	1.11e-06	11782	IL-20	TRUE	reported	0.00201082	23.7191	0.0189	11,784 European ancestry individuals	2	TRUE	NA
rs117977288	T	G	T	G	-0.1546	0.196024	0.9553	0.952844	FALSE	FALSE	FALSE	SOC	16	80655416	CDYL2	0.0892586	0.115354	SOC	TRUE	reported	GCST90274807	16	80689313	0.0316	9.96e-07	11784	IL-20	TRUE	reported	0.0020288	23.9316	0.0447	11,784 European ancestry individuals	2	TRUE	NA
rs12498781	A	G	A	G	0.0635	0.0497568	0.3202	0.216891	FALSE	FALSE	FALSE	SOC	4	132262302	PCDH10	0.403998	0.0596245	SOC	TRUE	reported	GCST90274807	4	133183457	0.0137	3.57e-06	11763	IL-20	TRUE	reported	0.00182134	21.4799	0.3202	11,784 European ancestry individuals	2	TRUE	NA
rs146918864	T	C	T	C	-0.2551	-0.125592	0.0228	0.0395927	FALSE	FALSE	FALSE	SOC	2	141156397	LRP1B	0.316563	0.125398	SOC	TRUE	reported	GCST90274807	2	141913966	0.0515	7.29e-07	11438	IL-20	TRUE	reported	0.00207959	24.532	0.0228	11,784 European ancestry individuals	2	TRUE	NA
rs188205021	T	C	T	C	-0.222	-0.0215451	0.0255	0.0110689	FALSE	FALSE	FALSE	SOC	11	100725295	ARHGAP42	0.92636	0.233109	SOC	TRUE	reported	GCST90274807	11	100596026	0.0427	2e-07	11774	IL-20	TRUE	reported	0.0022905	27.0257	0.0255	11,784 European ancestry individuals	2	TRUE	NA
rs200680034	A	G	A	G	-0.3598	-0.191573	0.0177	0.00439991	FALSE	FALSE	FALSE	SOC	7	76610194	POMZP3	0.601578	0.366905	SOC	TRUE	reported	GCST90274807	7	76239511	0.071	4.03e-07	8243	IL-20	TRUE	reported	0.00217638	25.6763	0.0177	11,784 European ancestry individuals	2	TRUE	NA
rs28542561	T	C	T	C	-0.1753	-0.304323	0.965	0.959252	FALSE	FALSE	FALSE	SOC	15	23524802	MKRN3	0.0141576	0.124049	SOC	TRUE	reported	GCST90274807	15	23769949	0.0372	2.45e-06	11774	IL-20	TRUE	reported	0.0018825	22.2026	0.035	11,784 European ancestry individuals	2	TRUE	NA
rs72633862	T	G	T	G	-0.1722	0.00511151	0.0444	0.0421686	FALSE	FALSE	FALSE	SOC	1	9686007	PIK3CD	0.967059	0.123772	SOC	TRUE	reported	GCST90274807	1	9746065	0.0376	4.65e-06	11774	IL-20	TRUE	reported	0.00177825	20.9709	0.0444	11,784 European ancestry individuals	2	TRUE	NA
rs72659995	T	C	T	C	-0.1232	-0.150563	0.9142	0.920049	FALSE	FALSE	FALSE	SOC	14	20701703	RNASE4	0.106475	0.0932719	SOC	TRUE	reported	GCST90274807	14	21169862	0.0267	3.95e-06	11336	IL-20	TRUE	reported	0.00180505	21.2875	0.0858	11,784 European ancestry individuals	2	TRUE	NA
rs114744647	T	C	T	C	0.2107	0.138296	0.9774	0.983201	FALSE	FALSE	FALSE	SOC	16	23995558	PRKCB	0.465089	0.189319	SOC	TRUE	reported	GCST90274764	16	24006879	0.0451	2.99e-06	14730	CCL11	TRUE	reported	0.00147945	21.8231	0.0226	14,734 European ancestry individuals	2	TRUE	NA
rs12075	A	G	A	G	0.0749	0.0842939	0.5547	0.53288	FALSE	FALSE	FALSE	SOC	1	159205564	ACKR1	0.0858282	0.0490701	SOC	TRUE	reported	GCST90274764	1	159175354	0.0114	5.03e-11	14731	CCL11	TRUE	reported	0.0029218	43.1613	0.4453	14,734 European ancestry individuals	2	TRUE	NA
rs139476527	T	G	T	G	0.2826	0.834001	0.0125	0.00190102	FALSE	FALSE	FALSE	SOC	20	50417093	PTPN1	0.135423	0.558587	SOC	TRUE	reported	GCST90274764	20	49033630	0.0606	3.11e-06	12933	CCL11	TRUE	reported	0.0014741	21.744	0.0125	14,734 European ancestry individuals	2	TRUE	NA
rs139597204	A	C	A	C	-0.3374	-0.644855	0.0128	0.00401296	FALSE	FALSE	FALSE	SOC	4	103585903	TACR3	0.116458	0.410784	SOC	TRUE	reported	GCST90274764	4	104507060	0.0714	2.3e-06	12303	CCL11	TRUE	reported	0.00151357	22.3272	0.0128	14,734 European ancestry individuals	2	TRUE	NA
rs1564995	A	G	A	G	-0.0609	0.0586594	0.6155	0.556709	FALSE	FALSE	FALSE	SOC	11	24751561	LUZP2	0.238421	0.049756	SOC	TRUE	reported	GCST90274764	11	24773107	0.0131	3.34e-06	14286	CCL11	TRUE	reported	0.00146495	21.6089	0.3845	14,734 European ancestry individuals	2	TRUE	NA
rs2112920	C	G	C	G	0.0817	-0.0194951	0.8362	0.835867	FALSE	TRUE	FALSE	SOC	19	37464346	ZNF569	0.767614	0.065974	SOC	TRUE	reported	GCST90274764	19	37955248	0.016	3.29e-07	14286	CCL11	TRUE	reported	0.00176687	26.0702	0.1638	14,734 European ancestry individuals	2	TRUE	NA
rs2201150	T	C	T	C	0.0785	-0.0257878	0.3561	0.383209	FALSE	FALSE	FALSE	SOC	3	46217411	CCR3	0.609289	0.0504566	SOC	TRUE	reported	GCST90274764	3	46258902	0.0123	1.75e-10	14286	CCL11	TRUE	reported	0.00275739	40.7258	0.3561	14,734 European ancestry individuals	2	TRUE	NA
rs2228467	T	C	T	C	-0.3316	-0.067857	0.9289	0.923815	FALSE	FALSE	FALSE	SOC	3	42864624	ACKR2,CYP8B1,KRBOX1,RP11-136C24.3	0.463335	0.0925282	SOC	TRUE	reported	GCST90274764	3	42906116	0.0225	3.69e-49	14733	CCL11	TRUE	reported	0.0145303	217.173	0.0711	14,734 European ancestry individuals	2	TRUE	NA
rs34536806	T	G	T	G	0.1017	0.0218509	0.9023	0.928751	FALSE	FALSE	FALSE	SOC	11	95541323	FAM76B	0.822392	0.0973446	SOC	TRUE	reported	GCST90274764	11	95274487	0.0208	1.01e-06	14286	CCL11	TRUE	reported	0.00162024	23.9032	0.0977	14,734 European ancestry individuals	2	TRUE	NA
rs35543857	A	G	A	G	-0.1138	-0.0133524	0.9282	0.906141	FALSE	FALSE	FALSE	SOC	12	105364216	C12orf75	0.873045	0.0835613	SOC	TRUE	reported	GCST90274764	12	105757994	0.0244	3.1e-06	14286	CCL11	TRUE	reported	0.00147446	21.7493	0.0718	14,734 European ancestry individuals	2	TRUE	NA
rs6894241	A	C	A	C	-0.0656	-0.127226	0.2333	0.238138	FALSE	FALSE	FALSE	SOC	5	118722431	DTWD2	0.0261481	0.0572057	SOC	TRUE	reported	GCST90274764	5	118058126	0.0137	1.68e-06	14715	CCL11	TRUE	reported	0.00155403	22.9249	0.2333	14,734 European ancestry individuals	2	TRUE	NA
rs73171545	A	G	A	G	-0.0861	0.0785936	0.1199	0.115804	FALSE	FALSE	FALSE	SOC	22	44607229	PRR5	0.302958	0.0762963	SOC	TRUE	reported	GCST90274764	22	45003109	0.0187	4.14e-06	14286	CCL11	TRUE	reported	0.00143703	21.1965	0.1199	14,734 European ancestry individuals	2	TRUE	NA
rs73209015	A	T	A	T	-0.0913	-0.0751185	0.1104	0.0996014	FALSE	TRUE	FALSE	SOC	8	11843458	CTSB	0.356112	0.0814028	SOC	TRUE	reported	GCST90274764	8	11700967	0.0189	1.36e-06	14728	CCL11	TRUE	reported	0.00158161	23.3324	0.1104	14,734 European ancestry individuals	2	TRUE	NA
rs757973	A	G	A	G	0.2002	0.0650188	0.09	0.068643	FALSE	FALSE	FALSE	SOC	7	75866349	RHBDD2	0.504802	0.0974863	SOC	TRUE	reported	GCST90274764	7	75495667	0.0205	1.58e-22	14713	CCL11	TRUE	reported	0.00643259	95.3589	0.09	14,734 European ancestry individuals	2	TRUE	NA
rs79432525	T	G	T	G	0.1929	0.0537092	0.9754	0.990975	FALSE	FALSE	FALSE	SOC	10	126494626	C10orf90	0.833404	0.255347	SOC	TRUE	reported	GCST90274764	10	128183195	0.0422	4.85e-06	14247	CCL11	TRUE	reported	0.00141642	20.892	0.0246	14,734 European ancestry individuals	2	TRUE	NA
rs79684468	T	C	T	C	0.1502	0.0130419	0.0433	0.0435992	FALSE	FALSE	FALSE	SOC	3	43137828	POMGNT2	0.913414	0.119944	SOC	TRUE	reported	GCST90274764	3	43179320	0.0303	7.16e-07	14286	CCL11	TRUE	reported	0.00166532	24.5695	0.0433	14,734 European ancestry individuals	2	TRUE	NA
rs79722574	T	C	T	C	-0.1215	-0.0997238	0.167	0.140629	FALSE	FALSE	FALSE	SOC	17	34292033	CCL11	0.157944	0.0706249	SOC	TRUE	reported	GCST90274764	17	32619052	0.0156	6.78e-15	14720	CCL11	TRUE	reported	0.00410097	60.6519	0.167	14,734 European ancestry individuals	2	TRUE	NA
rs9940390	T	C	T	C	-0.0818	0.0520137	0.7358	0.685043	FALSE	FALSE	FALSE	SOC	16	80018034	MAF	0.320922	0.0524034	SOC	TRUE	reported	GCST90274764	16	80051931	0.0133	7.73e-10	14286	CCL11	TRUE	reported	0.00256128	37.822	0.2642	14,734 European ancestry individuals	2	TRUE	NA
rs9976282	A	G	A	G	-0.1678	-0.0952271	0.0333	0.0202891	FALSE	FALSE	FALSE	SOC	21	38221304	KCNJ15	0.574488	0.169608	SOC	TRUE	reported	GCST90274764	21	39593226	0.0345	1.15e-06	14722	CCL11	TRUE	reported	0.00160331	23.653	0.0333	14,734 European ancestry individuals	2	TRUE	NA
rs115455827	A	G	A	G	0.1447	-0.179363	0.9489	0.92614	FALSE	FALSE	FALSE	SOC	5	79492030	HOMER1	0.0574725	0.0944162	SOC	TRUE	reported	GCST90274761	5	78787853	0.0305	2.09e-06	11792	AXIN-1	TRUE	reported	0.00190512	22.5042	0.0511	11,793 European ancestry individuals	2	TRUE	NA
rs117097664	A	C	A	C	0.2444	0.149343	0.0197	0.0187725	FALSE	FALSE	FALSE	SOC	6	151013394	MTHFD1L	0.412538	0.182251	SOC	TRUE	reported	GCST90274761	6	151334530	0.0522	2.84e-06	11345	AXIN-1	TRUE	reported	0.00185553	21.9173	0.0197	11,793 European ancestry individuals	2	TRUE	NA
rs148317708	A	G	A	G	-0.212	-0.171026	0.0295	0.0102725	FALSE	FALSE	FALSE	SOC	18	52987448	DCC	0.492191	0.249009	SOC	TRUE	reported	GCST90274761	18	50513818	0.042	4.47e-07	10919	AXIN-1	TRUE	reported	0.002156	25.4741	0.0295	11,793 European ancestry individuals	2	TRUE	NA
rs2470622	A	G	A	G	-0.1229	-0.0169472	0.9127	0.921568	FALSE	FALSE	FALSE	SOC	8	101477476	GRHL2	0.854156	0.0921955	SOC	TRUE	reported	GCST90274761	8	102489704	0.0242	3.8e-07	11345	AXIN-1	TRUE	reported	0.00218241	25.7869	0.0873	11,793 European ancestry individuals	2	TRUE	NA
rs2691530	T	C	T	C	-0.067	0.0439233	0.5969	0.559306	FALSE	FALSE	FALSE	SOC	7	78330926	MAGI2	0.374015	0.0494088	SOC	TRUE	reported	GCST90274761	7	77960243	0.0133	4.71e-07	11793	AXIN-1	TRUE	reported	0.00214746	25.373	0.4031	11,793 European ancestry individuals	2	TRUE	NA
rs2712427	A	G	A	G	0.0626	0.11678	0.4935	0.466575	FALSE	FALSE	FALSE	SOC	3	128712779	RAB7A	0.0182764	0.0494837	SOC	TRUE	reported	GCST90274761	3	128431622	0.0134	2.99e-06	11345	AXIN-1	TRUE	reported	0.00184735	21.8205	0.4935	11,793 European ancestry individuals	2	TRUE	NA
rs428324	T	C	T	C	0.0692	-0.0386844	0.6047	0.554858	FALSE	FALSE	FALSE	SOC	18	79493338	NFATC1	0.435849	0.0496449	SOC	TRUE	reported	GCST90274761	18	77253338	0.0148	2.93e-06	10281	AXIN-1	TRUE	reported	0.00185053	21.8582	0.3953	11,793 European ancestry individuals	2	TRUE	NA
rs7171268	T	C	T	C	0.1554	0.176497	0.9514	0.96118	FALSE	FALSE	FALSE	SOC	15	80929430	CEMIP	0.168	0.128021	SOC	TRUE	reported	GCST90274761	15	81221771	0.0329	2.32e-06	11345	AXIN-1	TRUE	reported	0.00188843	22.3068	0.0486	11,793 European ancestry individuals	2	TRUE	NA
rs115890206	A	G	A	G	0.232	-0.251812	0.9786	0.994208	FALSE	FALSE	FALSE	SOC	2	170386979	MYO3B	0.443951	0.328934	SOC	TRUE	reported	GCST90274811	2	171243489	0.0502	3.81e-06	10403	IL-2RB	TRUE	reported	0.0025844	21.3532	0.0214	11,792 European ancestry individuals	2	TRUE	NA
rs116007066	A	G	A	G	-0.2101	-0.153437	0.025	0.0235352	FALSE	FALSE	FALSE	SOC	4	135834088	PABPC4L	0.340226	0.160883	SOC	TRUE	reported	GCST90274811	4	136755243	0.0441	1.9e-06	10295	IL-2RB	TRUE	reported	0.00274597	22.6918	0.025	11,792 European ancestry individuals	2	TRUE	NA
[truncated: 280 more rows]

## Sheet: FDR
id.exposure	id.outcome	outcome	exposure	method	nsnp	b	se	pval	pve	FDR
[truncated: 91 more rows]

## Sheet: reverse MR
outcome	exposure	method	b	se	pval
[truncated: 5 more rows]
