# Supplementary material for: Causal Interplay Between Inflammatory Cytokines and Lipid Metabolites in Serous Ovarian Carcinoma: Insights From a Genetic Association Study
Source: J Clin Lab Anal. 2026 May 8;40(12):e70250. doi: 10.1002/jcla.70250 (PMC13327467; doi:10.1002/jcla.70250)
Supplement: Supplementary file 2 — Data S2: Detailed datasets and Mendelian randomization (MR) analysis results concerning the causal association between metabolites and SOC. This file includes the primary MR results, assessments of heterogeneity and horizontal pleiotropy, MR‐PRESSO analysis, and the specific single nucleotide polymorphisms (SNPs) utilized in the analysis. [file JCLA-40-e70250-s001.xlsx]

## Sheet: MR results
MR results: Metabolites to SOC
id.exposure	id.outcome	outcome	exposure	method	nsnp	b	se	pval	pve
03J0hi	SOC	SOC	Adenosine 5'-diphosphate (ADP) to N-palmitoyl-sphingosine (d18:1 to 16:0) ratio	MR Egger	19	0.0196791	0.254603	0.939293	0.287855
03J0hi	SOC	SOC	Adenosine 5'-diphosphate (ADP) to N-palmitoyl-sphingosine (d18:1 to 16:0) ratio	Weighted median	19	-0.106276	0.154456	0.491411	0.287855
03J0hi	SOC	SOC	Adenosine 5'-diphosphate (ADP) to N-palmitoyl-sphingosine (d18:1 to 16:0) ratio	Inverse variance weighted	19	-0.0842334	0.109098	0.44006	0.287855
03J0hi	SOC	SOC	Adenosine 5'-diphosphate (ADP) to N-palmitoyl-sphingosine (d18:1 to 16:0) ratio	Simple mode	19	-0.146918	0.284373	0.611698	0.287855
03J0hi	SOC	SOC	Adenosine 5'-diphosphate (ADP) to N-palmitoyl-sphingosine (d18:1 to 16:0) ratio	Weighted mode	19	-0.176451	0.253788	0.495766	0.287855
04pqfz	SOC	SOC	1-palmitoyl-2-stearoyl-gpc (16:0/18:0) levels	MR Egger	28	-0.441591	0.258004	0.0988829	0.558085
04pqfz	SOC	SOC	1-palmitoyl-2-stearoyl-gpc (16:0/18:0) levels	Weighted median	28	-0.063713	0.163416	0.696624	0.558085
04pqfz	SOC	SOC	1-palmitoyl-2-stearoyl-gpc (16:0/18:0) levels	Inverse variance weighted	28	0.0786086	0.109715	0.473694	0.558085
04pqfz	SOC	SOC	1-palmitoyl-2-stearoyl-gpc (16:0/18:0) levels	Simple mode	28	0.183	0.328287	0.581819	0.558085
04pqfz	SOC	SOC	1-palmitoyl-2-stearoyl-gpc (16:0/18:0) levels	Weighted mode	28	-0.122171	0.191124	0.528065	0.558085
0aCH9L	SOC	SOC	Mannitol/sorbitol levels	MR Egger	22	-0.542203	0.374063	0.1627	0.329279
0aCH9L	SOC	SOC	Mannitol/sorbitol levels	Weighted median	22	0.0899628	0.204965	0.660721	0.329279
0aCH9L	SOC	SOC	Mannitol/sorbitol levels	Inverse variance weighted	22	-0.00336775	0.154753	0.982638	0.329279
0aCH9L	SOC	SOC	Mannitol/sorbitol levels	Simple mode	22	0.313042	0.345228	0.374817	0.329279
0aCH9L	SOC	SOC	Mannitol/sorbitol levels	Weighted mode	22	0.12338	0.325391	0.708364	0.329279
0BEH79	SOC	SOC	Maltose to sucrose ratio	MR Egger	17	-0.249365	0.309904	0.433589	0.259089
0BEH79	SOC	SOC	Maltose to sucrose ratio	Weighted median	17	0.0629068	0.185229	0.734145	0.259089
0BEH79	SOC	SOC	Maltose to sucrose ratio	Inverse variance weighted	17	0.218464	0.132784	0.0999166	0.259089
0BEH79	SOC	SOC	Maltose to sucrose ratio	Simple mode	17	0.0685413	0.295079	0.819265	0.259089
0BEH79	SOC	SOC	Maltose to sucrose ratio	Weighted mode	17	0.0814364	0.293751	0.785154	0.259089
0dpgNl	SOC	SOC	Octadecanedioylcarnitine (C18-DC) levels	MR Egger	25	0.337663	0.130532	0.0164886	0.863877
0dpgNl	SOC	SOC	Octadecanedioylcarnitine (C18-DC) levels	Weighted median	25	0.300829	0.100028	0.00263461	0.863877
0dpgNl	SOC	SOC	Octadecanedioylcarnitine (C18-DC) levels	Inverse variance weighted	25	0.1362	0.0811345	0.0932111	0.863877
0dpgNl	SOC	SOC	Octadecanedioylcarnitine (C18-DC) levels	Simple mode	25	0.051558	0.246671	0.836201	0.863877
0dpgNl	SOC	SOC	Octadecanedioylcarnitine (C18-DC) levels	Weighted mode	25	0.270407	0.100999	0.013173	0.863877
0Eqwou	SOC	SOC	Cysteine to alanine ratio	MR Egger	27	-0.0459176	0.293988	0.877139	0.412487
0Eqwou	SOC	SOC	Cysteine to alanine ratio	Weighted median	27	0.152341	0.1816	0.401536	0.412487
0Eqwou	SOC	SOC	Cysteine to alanine ratio	Inverse variance weighted	27	0.0824315	0.13044	0.527419	0.412487
0Eqwou	SOC	SOC	Cysteine to alanine ratio	Simple mode	27	0.0874481	0.338078	0.797933	0.412487
0Eqwou	SOC	SOC	Cysteine to alanine ratio	Weighted mode	27	0.224503	0.304718	0.467866	0.412487
0Fi4iT	SOC	SOC	Cysteinylglycine to glutamate ratio	MR Egger	25	0.1762	0.31829	0.585207	0.407215
0Fi4iT	SOC	SOC	Cysteinylglycine to glutamate ratio	Weighted median	25	-0.0524014	0.202745	0.796052	0.407215
0Fi4iT	SOC	SOC	Cysteinylglycine to glutamate ratio	Inverse variance weighted	25	0.058368	0.137537	0.671287	0.407215
0Fi4iT	SOC	SOC	Cysteinylglycine to glutamate ratio	Simple mode	25	0.0652834	0.327328	0.843596	0.407215
0Fi4iT	SOC	SOC	Cysteinylglycine to glutamate ratio	Weighted mode	25	-0.0399437	0.264705	0.881316	0.407215
0FtQ4j	SOC	SOC	Benzoate to linoleoyl-arachidonoyl-glycerol (18:2 to 20:4) [1] ratio	MR Egger	15	0.5491	0.267345	0.0606686	0.383713
0FtQ4j	SOC	SOC	Benzoate to linoleoyl-arachidonoyl-glycerol (18:2 to 20:4) [1] ratio	Weighted median	15	0.205117	0.167307	0.220202	0.383713
0FtQ4j	SOC	SOC	Benzoate to linoleoyl-arachidonoyl-glycerol (18:2 to 20:4) [1] ratio	Inverse variance weighted	15	0.111502	0.116002	0.336447	0.383713
0FtQ4j	SOC	SOC	Benzoate to linoleoyl-arachidonoyl-glycerol (18:2 to 20:4) [1] ratio	Simple mode	15	0.241011	0.25943	0.36863	0.383713
0FtQ4j	SOC	SOC	Benzoate to linoleoyl-arachidonoyl-glycerol (18:2 to 20:4) [1] ratio	Weighted mode	15	0.216327	0.158536	0.193933	0.383713
0gklO7	SOC	SOC	Tryptophan betaine levels	MR Egger	34	0.101634	0.213332	0.637017	0.682458
0gklO7	SOC	SOC	Tryptophan betaine levels	Weighted median	34	-0.0869632	0.163635	0.59511	0.682458
0gklO7	SOC	SOC	Tryptophan betaine levels	Inverse variance weighted	34	0.046904	0.104148	0.652452	0.682458
0gklO7	SOC	SOC	Tryptophan betaine levels	Simple mode	34	-0.120609	0.320647	0.709219	0.682458
0gklO7	SOC	SOC	Tryptophan betaine levels	Weighted mode	34	-0.150784	0.234359	0.524419	0.682458
0iKpzy	SOC	SOC	Pimeloylcarnitine/3-methyladipoylcarnitine (C7-DC) levels	MR Egger	30	-0.311401	0.27377	0.264989	0.614975
0iKpzy	SOC	SOC	Pimeloylcarnitine/3-methyladipoylcarnitine (C7-DC) levels	Weighted median	30	-0.182288	0.16475	0.268533	0.614975
0iKpzy	SOC	SOC	Pimeloylcarnitine/3-methyladipoylcarnitine (C7-DC) levels	Inverse variance weighted	30	-0.154778	0.121529	0.202809	0.614975
0iKpzy	SOC	SOC	Pimeloylcarnitine/3-methyladipoylcarnitine (C7-DC) levels	Simple mode	30	0.157751	0.383347	0.683725	0.614975
0iKpzy	SOC	SOC	Pimeloylcarnitine/3-methyladipoylcarnitine (C7-DC) levels	Weighted mode	30	-0.63923	0.37273	0.0970148	0.614975
0j2B9a	SOC	SOC	X-22509 levels	MR Egger	18	-0.0934747	0.46705	0.843894	0.271043
0j2B9a	SOC	SOC	X-22509 levels	Weighted median	18	-0.241653	0.209642	0.249035	0.271043
0j2B9a	SOC	SOC	X-22509 levels	Inverse variance weighted	18	-0.178629	0.181581	0.32524	0.271043
0j2B9a	SOC	SOC	X-22509 levels	Simple mode	18	-0.274693	0.38723	0.487705	0.271043
0j2B9a	SOC	SOC	X-22509 levels	Weighted mode	18	-0.307329	0.32592	0.358911	0.271043
0jHPYy	SOC	SOC	Phosphate to tyrosine ratio	MR Egger	32	0.0327554	0.38434	0.932649	0.486004
0jHPYy	SOC	SOC	Phosphate to tyrosine ratio	Weighted median	32	-0.100877	0.201875	0.617285	0.486004
0jHPYy	SOC	SOC	Phosphate to tyrosine ratio	Inverse variance weighted	32	-0.0927876	0.171091	0.587593	0.486004
0jHPYy	SOC	SOC	Phosphate to tyrosine ratio	Simple mode	32	-0.019121	0.398786	0.962065	0.486004
0jHPYy	SOC	SOC	Phosphate to tyrosine ratio	Weighted mode	32	0.0768496	0.267845	0.776084	0.486004
0k0bn4	SOC	SOC	Argininate levels	MR Egger	26	0.288719	0.285473	0.321928	0.562587
0k0bn4	SOC	SOC	Argininate levels	Weighted median	26	0.0194215	0.184272	0.916062	0.562587
0k0bn4	SOC	SOC	Argininate levels	Inverse variance weighted	26	0.0866812	0.123395	0.482385	0.562587
0k0bn4	SOC	SOC	Argininate levels	Simple mode	26	-0.0362882	0.340922	0.916082	0.562587
0k0bn4	SOC	SOC	Argininate levels	Weighted mode	26	-0.0667592	0.353027	0.851537	0.562587
0kf9kQ	SOC	SOC	Ximenoylcarnitine (C26:1) levels	MR Egger	32	-0.0531994	0.293943	0.857596	0.872568
0kf9kQ	SOC	SOC	Ximenoylcarnitine (C26:1) levels	Weighted median	32	-0.0939041	0.155878	0.546895	0.872568
0kf9kQ	SOC	SOC	Ximenoylcarnitine (C26:1) levels	Inverse variance weighted	32	-0.0774828	0.126391	0.539849	0.872568
0kf9kQ	SOC	SOC	Ximenoylcarnitine (C26:1) levels	Simple mode	32	0.362206	0.299993	0.236417	0.872568
0kf9kQ	SOC	SOC	Ximenoylcarnitine (C26:1) levels	Weighted mode	32	-0.0642819	0.167837	0.704333	0.872568
0Ks2nE	SOC	SOC	5alpha-pregnan-diol disulfate levels	MR Egger	20	-0.207518	0.208465	0.332709	0.399582
0Ks2nE	SOC	SOC	5alpha-pregnan-diol disulfate levels	Weighted median	20	-0.273304	0.13829	0.0481199	0.399582
0Ks2nE	SOC	SOC	5alpha-pregnan-diol disulfate levels	Inverse variance weighted	20	-0.138237	0.094523	0.143612	0.399582
0Ks2nE	SOC	SOC	5alpha-pregnan-diol disulfate levels	Simple mode	20	-0.259577	0.234598	0.282333	0.399582
0Ks2nE	SOC	SOC	5alpha-pregnan-diol disulfate levels	Weighted mode	20	-0.300903	0.185588	0.12142	0.399582
0mhjvi	SOC	SOC	Spermidine to histidine ratio	MR Egger	16	0.507821	0.534977	0.358598	0.250678
0mhjvi	SOC	SOC	Spermidine to histidine ratio	Weighted median	16	0.132524	0.255584	0.6041	0.250678
0mhjvi	SOC	SOC	Spermidine to histidine ratio	Inverse variance weighted	16	-0.0196796	0.22874	0.931439	0.250678
0mhjvi	SOC	SOC	Spermidine to histidine ratio	Simple mode	16	0.145826	0.466461	0.758872	0.250678
0mhjvi	SOC	SOC	Spermidine to histidine ratio	Weighted mode	16	0.166061	0.506891	0.747737	0.250678
0o0zOo	SOC	SOC	Aspartate to mannose ratio	MR Egger	22	0.0152628	0.318017	0.962197	0.486672
0o0zOo	SOC	SOC	Aspartate to mannose ratio	Weighted median	22	-0.096877	0.175983	0.581982	0.486672
0o0zOo	SOC	SOC	Aspartate to mannose ratio	Inverse variance weighted	22	-0.0693323	0.123901	0.575767	0.486672
0o0zOo	SOC	SOC	Aspartate to mannose ratio	Simple mode	22	-0.46517	0.359194	0.209364	0.486672
0o0zOo	SOC	SOC	Aspartate to mannose ratio	Weighted mode	22	0.226219	0.250289	0.376337	0.486672
0oqWDd	SOC	SOC	X-16580 levels	MR Egger	16	1.08886	0.564249	0.0741542	0.251889
0oqWDd	SOC	SOC	X-16580 levels	Weighted median	16	0.0744353	0.237119	0.753586	0.251889
0oqWDd	SOC	SOC	X-16580 levels	Inverse variance weighted	16	0.136502	0.185491	0.461794	0.251889
0oqWDd	SOC	SOC	X-16580 levels	Simple mode	16	0.365817	0.474345	0.452564	0.251889
0oqWDd	SOC	SOC	X-16580 levels	Weighted mode	16	0.198158	0.440417	0.659193	0.251889
0oYiYX	SOC	SOC	X-14939 levels	MR Egger	18	-0.448109	0.315764	0.17505	0.375113
0oYiYX	SOC	SOC	X-14939 levels	Weighted median	18	-0.0547635	0.20538	0.789743	0.375113
0oYiYX	SOC	SOC	X-14939 levels	Inverse variance weighted	18	0.0380852	0.156956	0.808278	0.375113
0oYiYX	SOC	SOC	X-14939 levels	Simple mode	18	-0.288923	0.344203	0.412896	0.375113
0oYiYX	SOC	SOC	X-14939 levels	Weighted mode	18	-0.122292	0.227894	0.598486	0.375113
0qLTKU	SOC	SOC	Paraxanthine to 5-acetylamino-6-formylamino-3-methyluracil ratio	MR Egger	24	0.101358	0.112806	0.378643	1.1154
0qLTKU	SOC	SOC	Paraxanthine to 5-acetylamino-6-formylamino-3-methyluracil ratio	Weighted median	24	0.00381006	0.0786744	0.961375	1.1154
0qLTKU	SOC	SOC	Paraxanthine to 5-acetylamino-6-formylamino-3-methyluracil ratio	Inverse variance weighted	24	0.0427031	0.0763423	0.575914	1.1154
0qLTKU	SOC	SOC	Paraxanthine to 5-acetylamino-6-formylamino-3-methyluracil ratio	Simple mode	24	-0.0924126	0.181704	0.615884	1.1154
0qLTKU	SOC	SOC	Paraxanthine to 5-acetylamino-6-formylamino-3-methyluracil ratio	Weighted mode	24	0.00420059	0.0735412	0.954944	1.1154
0Qzf7L	SOC	SOC	N6-acetyllysine levels	MR Egger	17	0.0720908	0.19103	0.711178	0.532675
0Qzf7L	SOC	SOC	N6-acetyllysine levels	Weighted median	17	0.11797	0.158718	0.457321	0.532675
0Qzf7L	SOC	SOC	N6-acetyllysine levels	Inverse variance weighted	17	0.114651	0.117921	0.330916	0.532675
0Qzf7L	SOC	SOC	N6-acetyllysine levels	Simple mode	17	0.535069	0.335732	0.130555	0.532675
0Qzf7L	SOC	SOC	N6-acetyllysine levels	Weighted mode	17	0.117477	0.167715	0.493704	0.532675
0T48SE	SOC	SOC	X-17346 levels	MR Egger	27	-0.0524057	0.263216	0.843797	0.404898
0T48SE	SOC	SOC	X-17346 levels	Weighted median	27	-0.172819	0.161424	0.284352	0.404898
0T48SE	SOC	SOC	X-17346 levels	Inverse variance weighted	27	-0.125283	0.113527	0.269787	0.404898
0T48SE	SOC	SOC	X-17346 levels	Simple mode	27	-0.165731	0.283485	0.563842	0.404898
0T48SE	SOC	SOC	X-17346 levels	Weighted mode	27	-0.157688	0.282105	0.580967	0.404898
0WNAs8	SOC	SOC	Creatinine levels	MR Egger	21	-0.522802	0.368291	0.171942	0.319173
0WNAs8	SOC	SOC	Creatinine levels	Weighted median	21	-0.101637	0.236479	0.667347	0.319173
0WNAs8	SOC	SOC	Creatinine levels	Inverse variance weighted	21	-0.197195	0.169956	0.245939	0.319173
0WNAs8	SOC	SOC	Creatinine levels	Simple mode	21	-0.0897111	0.492171	0.857201	0.319173
0WNAs8	SOC	SOC	Creatinine levels	Weighted mode	21	0.0935644	0.513708	0.85731	0.319173
0wscI4	SOC	SOC	2-methoxyresorcinol sulfate levels	MR Egger	24	0.040907	0.307006	0.895211	0.361098
0wscI4	SOC	SOC	2-methoxyresorcinol sulfate levels	Weighted median	24	0.045687	0.170995	0.789328	0.361098
0wscI4	SOC	SOC	2-methoxyresorcinol sulfate levels	Inverse variance weighted	24	-0.0535169	0.124593	0.667534	0.361098
0wscI4	SOC	SOC	2-methoxyresorcinol sulfate levels	Simple mode	24	0.0546775	0.334454	0.871566	0.361098
0wscI4	SOC	SOC	2-methoxyresorcinol sulfate levels	Weighted mode	24	0.0711717	0.29179	0.80946	0.361098
0xtevO	SOC	SOC	Cys-gly,oxidized levels	MR Egger	28	0.0898034	0.152327	0.560586	0.808964
0xtevO	SOC	SOC	Cys-gly,oxidized levels	Weighted median	28	-0.0254684	0.111845	0.81987	0.808964
0xtevO	SOC	SOC	Cys-gly,oxidized levels	Inverse variance weighted	28	-0.0164202	0.0939786	0.861298	0.808964
0xtevO	SOC	SOC	Cys-gly,oxidized levels	Simple mode	28	0.193725	0.282631	0.498913	0.808964
0xtevO	SOC	SOC	Cys-gly,oxidized levels	Weighted mode	28	0.0168636	0.112339	0.881791	0.808964
1163nr	SOC	SOC	Taurolithocholate 3-sulfate levels	MR Egger	20	0.0555922	0.320904	0.864399	0.389605
1163nr	SOC	SOC	Taurolithocholate 3-sulfate levels	Weighted median	20	0.378902	0.212734	0.0748955	0.389605
1163nr	SOC	SOC	Taurolithocholate 3-sulfate levels	Inverse variance weighted	20	0.276312	0.16327	0.0905776	0.389605
1163nr	SOC	SOC	Taurolithocholate 3-sulfate levels	Simple mode	20	0.642915	0.352299	0.0837785	0.389605
1163nr	SOC	SOC	Taurolithocholate 3-sulfate levels	Weighted mode	20	0.553697	0.304491	0.0847984	0.389605
11tSGh	SOC	SOC	S-adenosylhomocysteine (SAH) levels	MR Egger	23	-0.344866	0.266924	0.210396	0.415093
11tSGh	SOC	SOC	S-adenosylhomocysteine (SAH) levels	Weighted median	23	-0.00507383	0.174784	0.976841	0.415093
11tSGh	SOC	SOC	S-adenosylhomocysteine (SAH) levels	Inverse variance weighted	23	-0.00443621	0.116479	0.969619	0.415093
11tSGh	SOC	SOC	S-adenosylhomocysteine (SAH) levels	Simple mode	23	0.314542	0.28346	0.279132	0.415093
11tSGh	SOC	SOC	S-adenosylhomocysteine (SAH) levels	Weighted mode	23	0.0208338	0.22609	0.927414	0.415093
12fjqt	SOC	SOC	Gamma-glutamyl-alpha-lysine levels	MR Egger	30	0.0056604	0.303151	0.985235	0.477611
12fjqt	SOC	SOC	Gamma-glutamyl-alpha-lysine levels	Weighted median	30	-0.136326	0.185746	0.462986	0.477611
12fjqt	SOC	SOC	Gamma-glutamyl-alpha-lysine levels	Inverse variance weighted	30	-0.0396965	0.126005	0.752732	0.477611
12fjqt	SOC	SOC	Gamma-glutamyl-alpha-lysine levels	Simple mode	30	-0.341184	0.346313	0.332679	0.477611
12fjqt	SOC	SOC	Gamma-glutamyl-alpha-lysine levels	Weighted mode	30	-0.228551	0.330514	0.49475	0.477611
14a0kV	SOC	SOC	Serine levels	MR Egger	39	-0.454148	0.22668	0.0524907	0.811279
14a0kV	SOC	SOC	Serine levels	Weighted median	39	-0.140435	0.139979	0.315739	0.811279
14a0kV	SOC	SOC	Serine levels	Inverse variance weighted	39	-0.021557	0.103129	0.834425	0.811279
14a0kV	SOC	SOC	Serine levels	Simple mode	39	-0.134769	0.271451	0.622418	0.811279
14a0kV	SOC	SOC	Serine levels	Weighted mode	39	-0.155859	0.168804	0.361669	0.811279
179HNA	SOC	SOC	Pipecolate levels	MR Egger	24	0.000610343	0.313401	0.998464	0.372699
179HNA	SOC	SOC	Pipecolate levels	Weighted median	24	-0.00392147	0.178359	0.982459	0.372699
179HNA	SOC	SOC	Pipecolate levels	Inverse variance weighted	24	0.0310444	0.128927	0.809718	0.372699
179HNA	SOC	SOC	Pipecolate levels	Simple mode	24	-0.0417828	0.359118	0.908386	0.372699
179HNA	SOC	SOC	Pipecolate levels	Weighted mode	24	-0.010411	0.344298	0.976138	0.372699
17sw94	SOC	SOC	Adenosine 5'-diphosphate (ADP) to phosphate ratio	MR Egger	16	0.0941505	0.33635	0.783634	0.238107
17sw94	SOC	SOC	Adenosine 5'-diphosphate (ADP) to phosphate ratio	Weighted median	16	-0.0389676	0.177504	0.826237	0.238107
17sw94	SOC	SOC	Adenosine 5'-diphosphate (ADP) to phosphate ratio	Inverse variance weighted	16	-0.0798756	0.127042	0.529524	0.238107
17sw94	SOC	SOC	Adenosine 5'-diphosphate (ADP) to phosphate ratio	Simple mode	16	-0.0356371	0.289384	0.903625	0.238107
17sw94	SOC	SOC	Adenosine 5'-diphosphate (ADP) to phosphate ratio	Weighted mode	16	-0.0225439	0.254889	0.930692	0.238107
17ut8m	SOC	SOC	Isoursodeoxycholate levels	MR Egger	16	0.205572	0.577865	0.727335	0.248252
17ut8m	SOC	SOC	Isoursodeoxycholate levels	Weighted median	16	0.0439144	0.259932	0.865839	0.248252
17ut8m	SOC	SOC	Isoursodeoxycholate levels	Inverse variance weighted	16	-0.0254203	0.20812	0.902786	0.248252
17ut8m	SOC	SOC	Isoursodeoxycholate levels	Simple mode	16	0.336347	0.525343	0.531674	0.248252
17ut8m	SOC	SOC	Isoursodeoxycholate levels	Weighted mode	16	0.301775	0.473313	0.533359	0.248252
1a83lG	SOC	SOC	Etiocholanolone glucuronide levels	MR Egger	25	-0.147628	0.152069	0.34175	0.819826
1a83lG	SOC	SOC	Etiocholanolone glucuronide levels	Weighted median	25	-0.151513	0.14967	0.311387	0.819826
1a83lG	SOC	SOC	Etiocholanolone glucuronide levels	Inverse variance weighted	25	-0.270417	0.100129	0.00691986	0.819826
1a83lG	SOC	SOC	Etiocholanolone glucuronide levels	Simple mode	25	-0.0677416	0.252739	0.790967	0.819826
1a83lG	SOC	SOC	Etiocholanolone glucuronide levels	Weighted mode	25	-0.145364	0.157604	0.365533	0.819826
1bCuyj	SOC	SOC	Lactosyl-N-palmitoyl-sphingosine (d18:1/16:0) levels	MR Egger	22	-0.548011	0.42058	0.207381	0.41882
1bCuyj	SOC	SOC	Lactosyl-N-palmitoyl-sphingosine (d18:1/16:0) levels	Weighted median	22	-0.374541	0.186094	0.0441522	0.41882
1bCuyj	SOC	SOC	Lactosyl-N-palmitoyl-sphingosine (d18:1/16:0) levels	Inverse variance weighted	22	-0.276997	0.186932	0.138392	0.41882
1bCuyj	SOC	SOC	Lactosyl-N-palmitoyl-sphingosine (d18:1/16:0) levels	Simple mode	22	-0.340337	0.289878	0.25351	0.41882
1bCuyj	SOC	SOC	Lactosyl-N-palmitoyl-sphingosine (d18:1/16:0) levels	Weighted mode	22	-0.414824	0.195553	0.0459657	0.41882
1HkgF2	SOC	SOC	1-palmitoyl-2-linoleoyl-GPI (16:0/18:2) levels	MR Egger	21	-0.121715	0.31046	0.699385	0.485837
1HkgF2	SOC	SOC	1-palmitoyl-2-linoleoyl-GPI (16:0/18:2) levels	Weighted median	21	0.036693	0.169749	0.828863	0.485837
1HkgF2	SOC	SOC	1-palmitoyl-2-linoleoyl-GPI (16:0/18:2) levels	Inverse variance weighted	21	0.0573299	0.12041	0.633987	0.485837
1HkgF2	SOC	SOC	1-palmitoyl-2-linoleoyl-GPI (16:0/18:2) levels	Simple mode	21	0.0196029	0.301648	0.94883	0.485837
1HkgF2	SOC	SOC	1-palmitoyl-2-linoleoyl-GPI (16:0/18:2) levels	Weighted mode	21	-0.0915096	0.24261	0.710006	0.485837
1hztlA	SOC	SOC	5alpha-pregnan-3beta,20alpha-diol disulfate levels	MR Egger	30	0.0530277	0.234527	0.822762	0.693426
1hztlA	SOC	SOC	5alpha-pregnan-3beta,20alpha-diol disulfate levels	Weighted median	30	0.0524047	0.151554	0.729507	0.693426
1hztlA	SOC	SOC	5alpha-pregnan-3beta,20alpha-diol disulfate levels	Inverse variance weighted	30	0.0994385	0.10563	0.346506	0.693426
1hztlA	SOC	SOC	5alpha-pregnan-3beta,20alpha-diol disulfate levels	Simple mode	30	0.167053	0.363739	0.649467	0.693426
1hztlA	SOC	SOC	5alpha-pregnan-3beta,20alpha-diol disulfate levels	Weighted mode	30	-0.261525	0.211518	0.226224	0.693426
1jc4J2	SOC	SOC	X-24418 levels	MR Egger	25	0.0147738	0.184308	0.936805	0.763353
1jc4J2	SOC	SOC	X-24418 levels	Weighted median	25	-0.133742	0.121912	0.272625	0.763353
1jc4J2	SOC	SOC	X-24418 levels	Inverse variance weighted	25	-0.0736396	0.088739	0.406627	0.763353
1jc4J2	SOC	SOC	X-24418 levels	Simple mode	25	-0.0674244	0.187475	0.722258	0.763353
1jc4J2	SOC	SOC	X-24418 levels	Weighted mode	25	-0.122401	0.139881	0.390227	0.763353
1ltZp4	SOC	SOC	Oleate/vaccenate (18:1) levels	MR Egger	20	0.0433057	0.447806	0.924028	0.306289
1ltZp4	SOC	SOC	Oleate/vaccenate (18:1) levels	Weighted median	20	0.0745157	0.217066	0.731383	0.306289
1ltZp4	SOC	SOC	Oleate/vaccenate (18:1) levels	Inverse variance weighted	20	0.12343	0.160947	0.443145	0.306289
1ltZp4	SOC	SOC	Oleate/vaccenate (18:1) levels	Simple mode	20	0.0929894	0.391662	0.81487	0.306289
1ltZp4	SOC	SOC	Oleate/vaccenate (18:1) levels	Weighted mode	20	0.0717606	0.352279	0.840751	0.306289
1m7UFW	SOC	SOC	10-nonadecenoate (19:1n9) levels	MR Egger	15	0.298701	0.463023	0.530076	0.23046
1m7UFW	SOC	SOC	10-nonadecenoate (19:1n9) levels	Weighted median	15	-0.173655	0.26163	0.506855	0.23046
1m7UFW	SOC	SOC	10-nonadecenoate (19:1n9) levels	Inverse variance weighted	15	-0.186163	0.194447	0.338367	0.23046
1m7UFW	SOC	SOC	10-nonadecenoate (19:1n9) levels	Simple mode	15	-0.370244	0.489417	0.461891	0.23046
1m7UFW	SOC	SOC	10-nonadecenoate (19:1n9) levels	Weighted mode	15	-0.310133	0.460575	0.511682	0.23046
1p29M6	SOC	SOC	3beta-hydroxy-5-cholestenoate levels	MR Egger	28	0.103722	0.18044	0.570348	0.692715
1p29M6	SOC	SOC	3beta-hydroxy-5-cholestenoate levels	Weighted median	28	-0.0450626	0.150368	0.76442	0.692715
1p29M6	SOC	SOC	3beta-hydroxy-5-cholestenoate levels	Inverse variance weighted	28	-0.0809366	0.103515	0.434283	0.692715
1p29M6	SOC	SOC	3beta-hydroxy-5-cholestenoate levels	Simple mode	28	0.0302072	0.247679	0.903833	0.692715
1p29M6	SOC	SOC	3beta-hydroxy-5-cholestenoate levels	Weighted mode	28	-0.0227858	0.139642	0.871598	0.692715
1Qgwma	SOC	SOC	Docosapentaenoate (n6 DPA; 22:5n6) levels	MR Egger	14	-1.22649	0.572815	0.0534792	0.230882
1Qgwma	SOC	SOC	Docosapentaenoate (n6 DPA; 22:5n6) levels	Weighted median	14	-0.264346	0.239387	0.26948	0.230882
1Qgwma	SOC	SOC	Docosapentaenoate (n6 DPA; 22:5n6) levels	Inverse variance weighted	14	-0.333806	0.166999	0.0456242	0.230882
1Qgwma	SOC	SOC	Docosapentaenoate (n6 DPA; 22:5n6) levels	Simple mode	14	0.0284016	0.389033	0.942913	0.230882
1Qgwma	SOC	SOC	Docosapentaenoate (n6 DPA; 22:5n6) levels	Weighted mode	14	-0.0165941	0.316705	0.95901	0.230882
1rXHlf	SOC	SOC	Gamma-glutamylisoleucine levels	MR Egger	16	-0.565419	0.451903	0.231369	0.252787
1rXHlf	SOC	SOC	Gamma-glutamylisoleucine levels	Weighted median	16	-0.331506	0.273015	0.224656	0.252787
1rXHlf	SOC	SOC	Gamma-glutamylisoleucine levels	Inverse variance weighted	16	-0.0608592	0.193808	0.753507	0.252787
1rXHlf	SOC	SOC	Gamma-glutamylisoleucine levels	Simple mode	16	-0.617651	0.442911	0.18347	0.252787
1rXHlf	SOC	SOC	Gamma-glutamylisoleucine levels	Weighted mode	16	-0.506664	0.467479	0.295559	0.252787
1TbqaZ	SOC	SOC	N-acetyl-isoputreanine levels	MR Egger	31	0.102235	0.193675	0.601607	0.76501
1TbqaZ	SOC	SOC	N-acetyl-isoputreanine levels	Weighted median	31	0.131186	0.140844	0.351632	0.76501
1TbqaZ	SOC	SOC	N-acetyl-isoputreanine levels	Inverse variance weighted	31	0.0635427	0.0930315	0.494592	0.76501
1TbqaZ	SOC	SOC	N-acetyl-isoputreanine levels	Simple mode	31	0.234249	0.280598	0.410417	0.76501
1TbqaZ	SOC	SOC	N-acetyl-isoputreanine levels	Weighted mode	31	0.158503	0.153484	0.309996	0.76501
1TC8Z3	SOC	SOC	(2,4 or 2,5)-dimethylphenol sulfate levels	MR Egger	20	-0.0532901	0.329828	0.873445	0.30723
1TC8Z3	SOC	SOC	(2,4 or 2,5)-dimethylphenol sulfate levels	Weighted median	20	-0.0079303	0.169956	0.962784	0.30723
1TC8Z3	SOC	SOC	(2,4 or 2,5)-dimethylphenol sulfate levels	Inverse variance weighted	20	0.0285159	0.122826	0.81641	0.30723
1TC8Z3	SOC	SOC	(2,4 or 2,5)-dimethylphenol sulfate levels	Simple mode	20	-0.250732	0.316313	0.437756	0.30723
1TC8Z3	SOC	SOC	(2,4 or 2,5)-dimethylphenol sulfate levels	Weighted mode	20	-0.243086	0.305415	0.435911	0.30723
1UrMQz	SOC	SOC	X-17367 levels	MR Egger	21	0.133505	0.344091	0.702334	0.410761
1UrMQz	SOC	SOC	X-17367 levels	Weighted median	21	-0.139867	0.171667	0.415213	0.410761
1UrMQz	SOC	SOC	X-17367 levels	Inverse variance weighted	21	-0.190329	0.13554	0.160252	0.410761
1UrMQz	SOC	SOC	X-17367 levels	Simple mode	21	-0.0772807	0.247702	0.758277	0.410761
1UrMQz	SOC	SOC	X-17367 levels	Weighted mode	21	-0.0945474	0.196099	0.63494	0.410761
1WfibA	SOC	SOC	N-acetylneuraminate levels	MR Egger	32	-0.0479144	0.298333	0.87348	0.537178
1WfibA	SOC	SOC	N-acetylneuraminate levels	Weighted median	32	0.113737	0.190864	0.55124	0.537178
1WfibA	SOC	SOC	N-acetylneuraminate levels	Inverse variance weighted	32	0.104131	0.128538	0.417872	0.537178
1WfibA	SOC	SOC	N-acetylneuraminate levels	Simple mode	32	0.259051	0.322793	0.428357	0.537178
1WfibA	SOC	SOC	N-acetylneuraminate levels	Weighted mode	32	0.182912	0.267952	0.49991	0.537178
1YgTVT	SOC	SOC	X-16124 levels	MR Egger	21	0.275332	0.288574	0.352008	0.322804
1YgTVT	SOC	SOC	X-16124 levels	Weighted median	21	-0.141227	0.181715	0.437047	0.322804
1YgTVT	SOC	SOC	X-16124 levels	Inverse variance weighted	21	-0.100876	0.132897	0.447821	0.322804
1YgTVT	SOC	SOC	X-16124 levels	Simple mode	21	-0.164566	0.348998	0.64236	0.322804
1YgTVT	SOC	SOC	X-16124 levels	Weighted mode	21	-0.114772	0.30225	0.708151	0.322804
1Z1bAY	SOC	SOC	Adenosine 5'-monophosphate (AMP) to isoleucine ratio	MR Egger	21	0.0412822	0.369922	0.912313	0.317922
1Z1bAY	SOC	SOC	Adenosine 5'-monophosphate (AMP) to isoleucine ratio	Weighted median	21	-0.0273273	0.21351	0.898157	0.317922
1Z1bAY	SOC	SOC	Adenosine 5'-monophosphate (AMP) to isoleucine ratio	Inverse variance weighted	21	0.129587	0.150385	0.388852	0.317922
1Z1bAY	SOC	SOC	Adenosine 5'-monophosphate (AMP) to isoleucine ratio	Simple mode	21	-0.338776	0.400475	0.407597	0.317922
1Z1bAY	SOC	SOC	Adenosine 5'-monophosphate (AMP) to isoleucine ratio	Weighted mode	21	-0.330246	0.386988	0.403557	0.317922
207Say	SOC	SOC	1-linolenoyl-GPC (18:3) levels	MR Egger	28	-0.269272	0.415423	0.522548	0.445666
207Say	SOC	SOC	1-linolenoyl-GPC (18:3) levels	Weighted median	28	-0.0210417	0.188053	0.910909	0.445666
207Say	SOC	SOC	1-linolenoyl-GPC (18:3) levels	Inverse variance weighted	28	0.0833154	0.143044	0.560266	0.445666
207Say	SOC	SOC	1-linolenoyl-GPC (18:3) levels	Simple mode	28	-0.0529941	0.36754	0.886425	0.445666
207Say	SOC	SOC	1-linolenoyl-GPC (18:3) levels	Weighted mode	28	-0.0529941	0.351695	0.881347	0.445666
2280Bv	SOC	SOC	X-18901 levels	MR Egger	25	-0.0891629	0.299638	0.768703	0.388133
2280Bv	SOC	SOC	X-18901 levels	Weighted median	25	0.0593379	0.181804	0.744133	0.388133
2280Bv	SOC	SOC	X-18901 levels	Inverse variance weighted	25	0.173918	0.157473	0.269407	0.388133
2280Bv	SOC	SOC	X-18901 levels	Simple mode	25	-0.0923523	0.339084	0.787676	0.388133
2280Bv	SOC	SOC	X-18901 levels	Weighted mode	25	-0.103713	0.298668	0.73143	0.388133
25ZKGf	SOC	SOC	Glutamate to cysteine ratio	MR Egger	26	0.0688662	0.406035	0.866741	0.414965
25ZKGf	SOC	SOC	Glutamate to cysteine ratio	Weighted median	26	-0.483249	0.204941	0.0183741	0.414965
25ZKGf	SOC	SOC	Glutamate to cysteine ratio	Inverse variance weighted	26	-0.318442	0.150026	0.0337887	0.414965
25ZKGf	SOC	SOC	Glutamate to cysteine ratio	Simple mode	26	-0.520244	0.38415	0.187765	0.414965
25ZKGf	SOC	SOC	Glutamate to cysteine ratio	Weighted mode	26	-0.479686	0.319729	0.146064	0.414965
260fEC	SOC	SOC	X-12730 levels	MR Egger	16	-0.689963	0.28289	0.0286445	0.243415
260fEC	SOC	SOC	X-12730 levels	Weighted median	16	-0.280476	0.228439	0.219524	0.243415
260fEC	SOC	SOC	X-12730 levels	Inverse variance weighted	16	-0.119792	0.165009	0.467856	0.243415
260fEC	SOC	SOC	X-12730 levels	Simple mode	16	-0.393085	0.39302	0.333093	0.243415
260fEC	SOC	SOC	X-12730 levels	Weighted mode	16	-0.33486	0.308914	0.295485	0.243415
2bbvFj	SOC	SOC	Glucose to fructose ratio	MR Egger	13	-0.755295	0.692453	0.298698	0.19541
2bbvFj	SOC	SOC	Glucose to fructose ratio	Weighted median	13	0.134594	0.29167	0.644469	0.19541
2bbvFj	SOC	SOC	Glucose to fructose ratio	Inverse variance weighted	13	-0.1696	0.250729	0.49877	0.19541
2bbvFj	SOC	SOC	Glucose to fructose ratio	Simple mode	13	-0.966781	0.646473	0.160619	0.19541
2bbvFj	SOC	SOC	Glucose to fructose ratio	Weighted mode	13	0.360845	0.550626	0.524616	0.19541
2czLZP	SOC	SOC	Isobutyrylcarnitine (c4) levels	MR Egger	29	0.278062	0.140951	0.0588431	0.982263
2czLZP	SOC	SOC	Isobutyrylcarnitine (c4) levels	Weighted median	29	0.191898	0.145149	0.186144	0.982263
2czLZP	SOC	SOC	Isobutyrylcarnitine (c4) levels	Inverse variance weighted	29	0.0249265	0.0924077	0.787357	0.982263
2czLZP	SOC	SOC	Isobutyrylcarnitine (c4) levels	Simple mode	29	-0.108787	0.297501	0.71736	0.982263
2czLZP	SOC	SOC	Isobutyrylcarnitine (c4) levels	Weighted mode	29	0.215431	0.133176	0.116951	0.982263
2Ej1Vj	SOC	SOC	Hydroxyasparagine levels	MR Egger	21	0.471991	0.615744	0.452776	0.329429
2Ej1Vj	SOC	SOC	Hydroxyasparagine levels	Weighted median	21	0.228587	0.286189	0.424448	0.329429
2Ej1Vj	SOC	SOC	Hydroxyasparagine levels	Inverse variance weighted	21	0.295318	0.225964	0.191238	0.329429
2Ej1Vj	SOC	SOC	Hydroxyasparagine levels	Simple mode	21	0.188948	0.554829	0.736992	0.329429
2Ej1Vj	SOC	SOC	Hydroxyasparagine levels	Weighted mode	21	0.398983	0.484197	0.419652	0.329429
2GAir8	SOC	SOC	X-23593 levels	MR Egger	20	-0.11136	0.305915	0.720083	0.30296
2GAir8	SOC	SOC	X-23593 levels	Weighted median	20	-0.00241201	0.200766	0.990414	0.30296
2GAir8	SOC	SOC	X-23593 levels	Inverse variance weighted	20	-0.164242	0.139302	0.238386	0.30296
2GAir8	SOC	SOC	X-23593 levels	Simple mode	20	-0.0978586	0.311776	0.757036	0.30296
2GAir8	SOC	SOC	X-23593 levels	Weighted mode	20	-0.0231687	0.252786	0.927933	0.30296
2j7nlw	SOC	SOC	2-aminophenol sulfate levels	MR Egger	28	-0.0742817	0.306343	0.810312	0.418045
2j7nlw	SOC	SOC	2-aminophenol sulfate levels	Weighted median	28	-0.04729	0.186132	0.799443	0.418045
2j7nlw	SOC	SOC	2-aminophenol sulfate levels	Inverse variance weighted	28	-0.263813	0.139561	0.0587167	0.418045
2j7nlw	SOC	SOC	2-aminophenol sulfate levels	Simple mode	28	0.0802261	0.347695	0.819258	0.418045
2j7nlw	SOC	SOC	2-aminophenol sulfate levels	Weighted mode	28	0.115003	0.306416	0.710356	0.418045
2jempj	SOC	SOC	Phosphate to N-palmitoyl-sphingosine (d18:1 to 16:0) ratio	MR Egger	24	-0.0144258	0.45417	0.974947	0.364643
2jempj	SOC	SOC	Phosphate to N-palmitoyl-sphingosine (d18:1 to 16:0) ratio	Weighted median	24	-0.0130783	0.199279	0.947674	0.364643
2jempj	SOC	SOC	Phosphate to N-palmitoyl-sphingosine (d18:1 to 16:0) ratio	Inverse variance weighted	24	-0.0172393	0.153017	0.910298	0.364643
2jempj	SOC	SOC	Phosphate to N-palmitoyl-sphingosine (d18:1 to 16:0) ratio	Simple mode	24	0.0179758	0.35402	0.959942	0.364643
2jempj	SOC	SOC	Phosphate to N-palmitoyl-sphingosine (d18:1 to 16:0) ratio	Weighted mode	24	-0.00238562	0.299256	0.993708	0.364643
2KcTCT	SOC	SOC	Glycosyl-N-(2-hydroxynervonoyl)-sphingosine (d18:1/24:1(2OH)) levels	MR Egger	24	0.38996	0.233697	0.109356	0.659471
2KcTCT	SOC	SOC	Glycosyl-N-(2-hydroxynervonoyl)-sphingosine (d18:1/24:1(2OH)) levels	Weighted median	24	0.167247	0.153156	0.274831	0.659471
2KcTCT	SOC	SOC	Glycosyl-N-(2-hydroxynervonoyl)-sphingosine (d18:1/24:1(2OH)) levels	Inverse variance weighted	24	0.0610531	0.108686	0.574296	0.659471
2KcTCT	SOC	SOC	Glycosyl-N-(2-hydroxynervonoyl)-sphingosine (d18:1/24:1(2OH)) levels	Simple mode	24	0.0779576	0.28388	0.786064	0.659471
2KcTCT	SOC	SOC	Glycosyl-N-(2-hydroxynervonoyl)-sphingosine (d18:1/24:1(2OH)) levels	Weighted mode	24	0.212633	0.171623	0.227857	0.659471
2ld44C	SOC	SOC	3-hydroxyhexanoate levels	MR Egger	16	-0.826245	0.450744	0.08814	0.272086
2ld44C	SOC	SOC	3-hydroxyhexanoate levels	Weighted median	16	-0.113742	0.228573	0.618753	0.272086
2ld44C	SOC	SOC	3-hydroxyhexanoate levels	Inverse variance weighted	16	-0.2103	0.171558	0.220265	0.272086
2ld44C	SOC	SOC	3-hydroxyhexanoate levels	Simple mode	16	-0.0502535	0.327249	0.880001	0.272086
2ld44C	SOC	SOC	3-hydroxyhexanoate levels	Weighted mode	16	-0.122042	0.280135	0.669292	0.272086
2lrzKr	SOC	SOC	Succinimide levels	MR Egger	14	0.180094	0.380284	0.6443	0.225501
2lrzKr	SOC	SOC	Succinimide levels	Weighted median	14	0.0450659	0.190387	0.812884	0.225501
2lrzKr	SOC	SOC	Succinimide levels	Inverse variance weighted	14	0.0720491	0.139375	0.605196	0.225501
2lrzKr	SOC	SOC	Succinimide levels	Simple mode	14	-0.0164133	0.281094	0.954325	0.225501
2lrzKr	SOC	SOC	Succinimide levels	Weighted mode	14	-0.0370258	0.262847	0.890136	0.225501
2M1PCu	SOC	SOC	Glycine to serine ratio	MR Egger	25	-0.0468796	0.138677	0.738393	0.798
2M1PCu	SOC	SOC	Glycine to serine ratio	Weighted median	25	-0.0698702	0.111447	0.530699	0.798
2M1PCu	SOC	SOC	Glycine to serine ratio	Inverse variance weighted	25	-0.0295068	0.0845743	0.727174	0.798
2M1PCu	SOC	SOC	Glycine to serine ratio	Simple mode	25	0.031311	0.262676	0.906109	0.798
2M1PCu	SOC	SOC	Glycine to serine ratio	Weighted mode	25	-0.0627502	0.10689	0.562652	0.798
2Ni4RB	SOC	SOC	6-hydroxyindole sulfate levels	MR Egger	16	0.0211208	0.455719	0.963689	0.2668
2Ni4RB	SOC	SOC	6-hydroxyindole sulfate levels	Weighted median	16	-0.0236286	0.233053	0.919243	0.2668
2Ni4RB	SOC	SOC	6-hydroxyindole sulfate levels	Inverse variance weighted	16	-0.184076	0.204145	0.36722	0.2668
2Ni4RB	SOC	SOC	6-hydroxyindole sulfate levels	Simple mode	16	0.148425	0.392254	0.710441	0.2668
2Ni4RB	SOC	SOC	6-hydroxyindole sulfate levels	Weighted mode	16	0.135301	0.285849	0.642791	0.2668
2Qkvkp	SOC	SOC	1-stearoyl-2-docosahexaenoyl-gpc (18:0/22:6) levels	MR Egger	33	-0.269989	0.202583	0.192333	0.71308
2Qkvkp	SOC	SOC	1-stearoyl-2-docosahexaenoyl-gpc (18:0/22:6) levels	Weighted median	33	-0.00546685	0.139349	0.968706	0.71308
2Qkvkp	SOC	SOC	1-stearoyl-2-docosahexaenoyl-gpc (18:0/22:6) levels	Inverse variance weighted	33	-0.0418253	0.0959569	0.662926	0.71308
2Qkvkp	SOC	SOC	1-stearoyl-2-docosahexaenoyl-gpc (18:0/22:6) levels	Simple mode	33	0.109717	0.243421	0.655225	0.71308
2Qkvkp	SOC	SOC	1-stearoyl-2-docosahexaenoyl-gpc (18:0/22:6) levels	Weighted mode	33	-0.0638691	0.162818	0.697458	0.71308
2R7l9X	SOC	SOC	Glycocholate levels	MR Egger	35	-0.0802896	0.223536	0.721749	0.544169
2R7l9X	SOC	SOC	Glycocholate levels	Weighted median	35	-0.0926836	0.148967	0.533827	0.544169
2R7l9X	SOC	SOC	Glycocholate levels	Inverse variance weighted	35	-0.11133	0.103949	0.284166	0.544169
2R7l9X	SOC	SOC	Glycocholate levels	Simple mode	35	-0.0844474	0.249766	0.737363	0.544169
2R7l9X	SOC	SOC	Glycocholate levels	Weighted mode	35	-0.148982	0.200988	0.463633	0.544169
2upO7h	SOC	SOC	21-hydroxypregnenolone disulfate levels	MR Egger	36	0.115464	0.237722	0.630287	0.796366
2upO7h	SOC	SOC	21-hydroxypregnenolone disulfate levels	Weighted median	36	-0.00107832	0.156062	0.994487	0.796366
2upO7h	SOC	SOC	21-hydroxypregnenolone disulfate levels	Inverse variance weighted	36	-0.0638256	0.0984659	0.516856	0.796366
2upO7h	SOC	SOC	21-hydroxypregnenolone disulfate levels	Simple mode	36	0.0966997	0.332882	0.773154	0.796366
2upO7h	SOC	SOC	21-hydroxypregnenolone disulfate levels	Weighted mode	36	-0.25861	0.379186	0.499719	0.796366
2UWOsc	SOC	SOC	Glycoursodeoxycholic acid sulfate (1) levels	MR Egger	26	-0.125373	0.277555	0.655537	0.439746
2UWOsc	SOC	SOC	Glycoursodeoxycholic acid sulfate (1) levels	Weighted median	26	0.074061	0.168032	0.65939	0.439746
2UWOsc	SOC	SOC	Glycoursodeoxycholic acid sulfate (1) levels	Inverse variance weighted	26	0.112261	0.11928	0.346627	0.439746
2UWOsc	SOC	SOC	Glycoursodeoxycholic acid sulfate (1) levels	Simple mode	26	-0.432815	0.359173	0.239474	0.439746
2UWOsc	SOC	SOC	Glycoursodeoxycholic acid sulfate (1) levels	Weighted mode	26	-0.34286	0.31821	0.291561	0.439746
2Vt7X7	SOC	SOC	Adenosine 5'-diphosphate (ADP) to EDTA ratio	MR Egger	25	-0.0784878	0.239665	0.746259	0.370514
2Vt7X7	SOC	SOC	Adenosine 5'-diphosphate (ADP) to EDTA ratio	Weighted median	25	0.0946418	0.142696	0.507175	0.370514
2Vt7X7	SOC	SOC	Adenosine 5'-diphosphate (ADP) to EDTA ratio	Inverse variance weighted	25	0.0278238	0.102502	0.786048	0.370514
2Vt7X7	SOC	SOC	Adenosine 5'-diphosphate (ADP) to EDTA ratio	Simple mode	25	0.208305	0.255274	0.422523	0.370514
2Vt7X7	SOC	SOC	Adenosine 5'-diphosphate (ADP) to EDTA ratio	Weighted mode	25	0.214943	0.250544	0.399433	0.370514
2WJ3WP	SOC	SOC	X-17654 levels	MR Egger	31	-0.0712856	0.168412	0.675213	1.00352
2WJ3WP	SOC	SOC	X-17654 levels	Weighted median	31	-0.117779	0.138438	0.394896	1.00352
2WJ3WP	SOC	SOC	X-17654 levels	Inverse variance weighted	31	-0.0110231	0.0980253	0.910466	1.00352
2WJ3WP	SOC	SOC	X-17654 levels	Simple mode	31	-0.239974	0.284624	0.405831	1.00352
2WJ3WP	SOC	SOC	X-17654 levels	Weighted mode	31	-0.151662	0.172946	0.387492	1.00352
2XHabi	SOC	SOC	Cholate levels	MR Egger	20	-0.232169	0.548162	0.676919	0.30301
2XHabi	SOC	SOC	Cholate levels	Weighted median	20	0.0283812	0.206054	0.890449	0.30301
2XHabi	SOC	SOC	Cholate levels	Inverse variance weighted	20	-0.0250097	0.153292	0.8704	0.30301
2XHabi	SOC	SOC	Cholate levels	Simple mode	20	0.0546444	0.369158	0.883883	0.30301
2XHabi	SOC	SOC	Cholate levels	Weighted mode	20	0.0744019	0.349326	0.833606	0.30301
2YKVRl	SOC	SOC	Arginine to citrulline ratio	MR Egger	33	-0.159854	0.37648	0.674059	0.578491
2YKVRl	SOC	SOC	Arginine to citrulline ratio	Weighted median	33	-0.0940726	0.185575	0.612208	0.578491
2YKVRl	SOC	SOC	Arginine to citrulline ratio	Inverse variance weighted	33	-0.181628	0.131801	0.16819	0.578491
2YKVRl	SOC	SOC	Arginine to citrulline ratio	Simple mode	33	-0.529432	0.419568	0.216123	0.578491
2YKVRl	SOC	SOC	Arginine to citrulline ratio	Weighted mode	33	0.188498	0.298711	0.532497	0.578491
35TKel	SOC	SOC	4-ethylphenylsulfate levels	MR Egger	18	0.249523	0.406882	0.548326	0.276777
35TKel	SOC	SOC	4-ethylphenylsulfate levels	Weighted median	18	-0.0770597	0.215684	0.720882	0.276777
35TKel	SOC	SOC	4-ethylphenylsulfate levels	Inverse variance weighted	18	-0.0137924	0.163334	0.932704	0.276777
35TKel	SOC	SOC	4-ethylphenylsulfate levels	Simple mode	18	-0.222267	0.379651	0.565937	0.276777
35TKel	SOC	SOC	4-ethylphenylsulfate levels	Weighted mode	18	-0.182173	0.32303	0.580152	0.276777
373A1o	SOC	SOC	Hypotaurine to taurine ratio	MR Egger	23	-1.15453	0.558896	0.0514118	0.378893
373A1o	SOC	SOC	Hypotaurine to taurine ratio	Weighted median	23	0.259813	0.221806	0.241456	0.378893
373A1o	SOC	SOC	Hypotaurine to taurine ratio	Inverse variance weighted	23	0.111744	0.181833	0.538858	0.378893
373A1o	SOC	SOC	Hypotaurine to taurine ratio	Simple mode	23	0.890997	0.460907	0.0661915	0.378893
373A1o	SOC	SOC	Hypotaurine to taurine ratio	Weighted mode	23	0.596793	0.429166	0.178259	0.378893
37x1CD	SOC	SOC	Mannose to trans-4-hydroxyproline ratio	MR Egger	22	0.0531448	0.335655	0.875783	0.376124
37x1CD	SOC	SOC	Mannose to trans-4-hydroxyproline ratio	Weighted median	22	0.00143164	0.196426	0.994185	0.376124
37x1CD	SOC	SOC	Mannose to trans-4-hydroxyproline ratio	Inverse variance weighted	22	-0.0694398	0.141294	0.623105	0.376124
37x1CD	SOC	SOC	Mannose to trans-4-hydroxyproline ratio	Simple mode	22	0.018119	0.332809	0.957097	0.376124
37x1CD	SOC	SOC	Mannose to trans-4-hydroxyproline ratio	Weighted mode	22	-0.0563178	0.252679	0.82578	0.376124
3c3eVp	SOC	SOC	Aspartate to glutamate ratio	MR Egger	24	0.625606	0.450134	0.178488	0.398147
3c3eVp	SOC	SOC	Aspartate to glutamate ratio	Weighted median	24	-0.119441	0.205557	0.561198	0.398147
3c3eVp	SOC	SOC	Aspartate to glutamate ratio	Inverse variance weighted	24	-0.0613502	0.157821	0.697473	0.398147
3c3eVp	SOC	SOC	Aspartate to glutamate ratio	Simple mode	24	-0.239971	0.382568	0.536665	0.398147
3c3eVp	SOC	SOC	Aspartate to glutamate ratio	Weighted mode	24	-0.194441	0.32742	0.558403	0.398147
3EOn52	SOC	SOC	Adenosine 5'-monophosphate (AMP) to asparagine ratio	MR Egger	23	0.337042	0.309344	0.288262	0.403209
3EOn52	SOC	SOC	Adenosine 5'-monophosphate (AMP) to asparagine ratio	Weighted median	23	0.283552	0.198227	0.152591	0.403209
3EOn52	SOC	SOC	Adenosine 5'-monophosphate (AMP) to asparagine ratio	Inverse variance weighted	23	0.198572	0.137658	0.149162	0.403209
3EOn52	SOC	SOC	Adenosine 5'-monophosphate (AMP) to asparagine ratio	Simple mode	23	0.356847	0.3235	0.281913	0.403209
3EOn52	SOC	SOC	Adenosine 5'-monophosphate (AMP) to asparagine ratio	Weighted mode	23	0.328073	0.275395	0.246238	0.403209
3F2x85	SOC	SOC	Phosphate to glucose ratio	MR Egger	17	0.11832	0.484485	0.810371	0.256871
3F2x85	SOC	SOC	Phosphate to glucose ratio	Weighted median	17	0.216164	0.244032	0.375724	0.256871
3F2x85	SOC	SOC	Phosphate to glucose ratio	Inverse variance weighted	17	0.0810155	0.182914	0.657827	0.256871
3F2x85	SOC	SOC	Phosphate to glucose ratio	Simple mode	17	0.159363	0.409137	0.702034	0.256871
3F2x85	SOC	SOC	Phosphate to glucose ratio	Weighted mode	17	0.31378	0.387452	0.429904	0.256871
3fVPQl	SOC	SOC	Phosphate to N-acetylneuraminate ratio	MR Egger	27	-0.299004	0.375678	0.433581	0.436312
3fVPQl	SOC	SOC	Phosphate to N-acetylneuraminate ratio	Weighted median	27	-0.279646	0.205352	0.173264	0.436312
3fVPQl	SOC	SOC	Phosphate to N-acetylneuraminate ratio	Inverse variance weighted	27	-0.150106	0.166654	0.367744	0.436312
3fVPQl	SOC	SOC	Phosphate to N-acetylneuraminate ratio	Simple mode	27	-0.328281	0.396119	0.414793	0.436312
3fVPQl	SOC	SOC	Phosphate to N-acetylneuraminate ratio	Weighted mode	27	-0.27017	0.352645	0.450502	0.436312
3g7lw6	SOC	SOC	3-hydroxyisobutyrate to adenosine 5'-diphosphate (ADP) ratio	MR Egger	20	-0.125624	0.194583	0.526679	0.294902
3g7lw6	SOC	SOC	3-hydroxyisobutyrate to adenosine 5'-diphosphate (ADP) ratio	Weighted median	20	-0.199028	0.153687	0.195312	0.294902
3g7lw6	SOC	SOC	3-hydroxyisobutyrate to adenosine 5'-diphosphate (ADP) ratio	Inverse variance weighted	20	-0.220957	0.0974676	0.0233916	0.294902
3g7lw6	SOC	SOC	3-hydroxyisobutyrate to adenosine 5'-diphosphate (ADP) ratio	Simple mode	20	-0.330394	0.219746	0.149144	0.294902
3g7lw6	SOC	SOC	3-hydroxyisobutyrate to adenosine 5'-diphosphate (ADP) ratio	Weighted mode	20	-0.210661	0.165998	0.219749	0.294902
3gCgXU	SOC	SOC	X-18779 levels	MR Egger	17	-0.113668	0.323737	0.730387	0.254516
3gCgXU	SOC	SOC	X-18779 levels	Weighted median	17	-0.0509263	0.216583	0.814104	0.254516
3gCgXU	SOC	SOC	X-18779 levels	Inverse variance weighted	17	0.0880956	0.150712	0.558864	0.254516
3gCgXU	SOC	SOC	X-18779 levels	Simple mode	17	-0.14669	0.351313	0.681828	0.254516
3gCgXU	SOC	SOC	X-18779 levels	Weighted mode	17	-0.139358	0.322354	0.671284	0.254516
3GFrp6	SOC	SOC	Sphingadienine levels	MR Egger	15	-0.509023	0.32591	0.142329	0.23754
3GFrp6	SOC	SOC	Sphingadienine levels	Weighted median	15	-0.10139	0.172489	0.556662	0.23754
3GFrp6	SOC	SOC	Sphingadienine levels	Inverse variance weighted	15	-0.0809704	0.126374	0.521705	0.23754
3GFrp6	SOC	SOC	Sphingadienine levels	Simple mode	15	-0.0248098	0.261414	0.925735	0.23754
3GFrp6	SOC	SOC	Sphingadienine levels	Weighted mode	15	-0.130796	0.246921	0.604613	0.23754
3ISITX	SOC	SOC	Isovalerate (i5:0) levels	MR Egger	16	-0.02319	0.380936	0.952318	0.24388
3ISITX	SOC	SOC	Isovalerate (i5:0) levels	Weighted median	16	-0.0575652	0.220043	0.793623	0.24388
3ISITX	SOC	SOC	Isovalerate (i5:0) levels	Inverse variance weighted	16	0.0549968	0.158995	0.729416	0.24388
3ISITX	SOC	SOC	Isovalerate (i5:0) levels	Simple mode	16	-0.195314	0.427677	0.65444	0.24388
3ISITX	SOC	SOC	Isovalerate (i5:0) levels	Weighted mode	16	-0.298619	0.441736	0.509322	0.24388
3JAqcO	SOC	SOC	Methionine to phosphate ratio	MR Egger	12	0.653643	0.602811	0.30367	0.185912
3JAqcO	SOC	SOC	Methionine to phosphate ratio	Weighted median	12	0.0439314	0.277437	0.874183	0.185912
3JAqcO	SOC	SOC	Methionine to phosphate ratio	Inverse variance weighted	12	0.00479845	0.212044	0.981946	0.185912
3JAqcO	SOC	SOC	Methionine to phosphate ratio	Simple mode	12	0.199861	0.451311	0.66646	0.185912
3JAqcO	SOC	SOC	Methionine to phosphate ratio	Weighted mode	12	0.104768	0.429343	0.811707	0.185912
3MUYvs	SOC	SOC	tryptophan to tyrosine ratio	MR Egger	21	0.00706161	0.383125	0.985487	0.341811
3MUYvs	SOC	SOC	tryptophan to tyrosine ratio	Weighted median	21	0.0808622	0.214238	0.705845	0.341811
3MUYvs	SOC	SOC	tryptophan to tyrosine ratio	Inverse variance weighted	21	-0.121932	0.16535	0.46087	0.341811
3MUYvs	SOC	SOC	tryptophan to tyrosine ratio	Simple mode	21	0.277265	0.405549	0.502022	0.341811
3MUYvs	SOC	SOC	tryptophan to tyrosine ratio	Weighted mode	21	0.29644	0.378047	0.442149	0.341811
3NvjJw	SOC	SOC	Hydroquinone sulfate levels	MR Egger	17	-0.00359327	0.431902	0.993472	0.258163
3NvjJw	SOC	SOC	Hydroquinone sulfate levels	Weighted median	17	0.128817	0.21156	0.542597	0.258163
3NvjJw	SOC	SOC	Hydroquinone sulfate levels	Inverse variance weighted	17	0.0113886	0.160396	0.943395	0.258163
3NvjJw	SOC	SOC	Hydroquinone sulfate levels	Simple mode	17	0.318372	0.408251	0.446867	0.258163
3NvjJw	SOC	SOC	Hydroquinone sulfate levels	Weighted mode	17	0.282805	0.351313	0.432622	0.258163
3O7bg5	SOC	SOC	Dibutyl sulfosuccinate levels	MR Egger	29	-0.179013	0.276751	0.523198	0.439807
3O7bg5	SOC	SOC	Dibutyl sulfosuccinate levels	Weighted median	29	-0.16799	0.169064	0.320396	0.439807
3O7bg5	SOC	SOC	Dibutyl sulfosuccinate levels	Inverse variance weighted	29	-0.05451	0.131977	0.679587	0.439807
3O7bg5	SOC	SOC	Dibutyl sulfosuccinate levels	Simple mode	29	-0.299387	0.361876	0.415052	0.439807
3O7bg5	SOC	SOC	Dibutyl sulfosuccinate levels	Weighted mode	29	-0.318766	0.32184	0.330438	0.439807
3oeCXe	SOC	SOC	Sulfate of piperine metabolite C16H19NO3 (2) levels	MR Egger	25	0.481416	0.415653	0.258661	0.380968
3oeCXe	SOC	SOC	Sulfate of piperine metabolite C16H19NO3 (2) levels	Weighted median	25	0.296942	0.203977	0.145458	0.380968
3oeCXe	SOC	SOC	Sulfate of piperine metabolite C16H19NO3 (2) levels	Inverse variance weighted	25	0.300194	0.138657	0.0303872	0.380968
3oeCXe	SOC	SOC	Sulfate of piperine metabolite C16H19NO3 (2) levels	Simple mode	25	-0.416281	0.408397	0.318224	0.380968
3oeCXe	SOC	SOC	Sulfate of piperine metabolite C16H19NO3 (2) levels	Weighted mode	25	0.357999	0.32769	0.285462	0.380968
3pOBYK	SOC	SOC	Glucuronate levels	MR Egger	14	0.169222	0.337041	0.624695	0.207134
3pOBYK	SOC	SOC	Glucuronate levels	Weighted median	14	0.236804	0.233436	0.310379	0.207134
3pOBYK	SOC	SOC	Glucuronate levels	Inverse variance weighted	14	0.135522	0.163892	0.408296	0.207134
3pOBYK	SOC	SOC	Glucuronate levels	Simple mode	14	0.168476	0.360405	0.647908	0.207134
3pOBYK	SOC	SOC	Glucuronate levels	Weighted mode	14	0.346015	0.32389	0.304817	0.207134
3SzSBp	SOC	SOC	Glycerophosphorylcholine (GPC) levels	MR Egger	31	0.424719	0.286642	0.149203	0.476485
3SzSBp	SOC	SOC	Glycerophosphorylcholine (GPC) levels	Weighted median	31	0.197216	0.175273	0.260508	0.476485
3SzSBp	SOC	SOC	Glycerophosphorylcholine (GPC) levels	Inverse variance weighted	31	0.0926058	0.137352	0.500169	0.476485
3SzSBp	SOC	SOC	Glycerophosphorylcholine (GPC) levels	Simple mode	31	0.269615	0.320003	0.406153	0.476485
3SzSBp	SOC	SOC	Glycerophosphorylcholine (GPC) levels	Weighted mode	31	0.24671	0.236704	0.305614	0.476485
3WGX9L	SOC	SOC	Hippurate levels	MR Egger	18	0.327378	0.478578	0.503723	0.268482
3WGX9L	SOC	SOC	Hippurate levels	Weighted median	18	-0.129501	0.23432	0.580492	0.268482
3WGX9L	SOC	SOC	Hippurate levels	Inverse variance weighted	18	-0.111222	0.170082	0.513153	0.268482
3WGX9L	SOC	SOC	Hippurate levels	Simple mode	18	-0.131531	0.397656	0.744864	0.268482
3WGX9L	SOC	SOC	Hippurate levels	Weighted mode	18	-0.117621	0.323714	0.720824	0.268482
3WOGG2	SOC	SOC	Mannose to N-acetylglucosamine to N-acetylgalactosamine ratio	MR Egger	26	-0.271589	0.223777	0.236686	0.618062
3WOGG2	SOC	SOC	Mannose to N-acetylglucosamine to N-acetylgalactosamine ratio	Weighted median	26	-0.236203	0.142581	0.0975956	0.618062
3WOGG2	SOC	SOC	Mannose to N-acetylglucosamine to N-acetylgalactosamine ratio	Inverse variance weighted	26	-0.160845	0.105454	0.127191	0.618062
3WOGG2	SOC	SOC	Mannose to N-acetylglucosamine to N-acetylgalactosamine ratio	Simple mode	26	-0.170677	0.210027	0.424093	0.618062
3WOGG2	SOC	SOC	Mannose to N-acetylglucosamine to N-acetylgalactosamine ratio	Weighted mode	26	-0.255242	0.140145	0.0805554	0.618062
3zmZYM	SOC	SOC	Sphingosine to phosphate ratio	MR Egger	15	0.0867668	0.43551	0.845165	0.262326
3zmZYM	SOC	SOC	Sphingosine to phosphate ratio	Weighted median	15	-0.0577932	0.210158	0.783317	0.262326
3zmZYM	SOC	SOC	Sphingosine to phosphate ratio	Inverse variance weighted	15	-0.119986	0.156562	0.443452	0.262326
3zmZYM	SOC	SOC	Sphingosine to phosphate ratio	Simple mode	15	-0.131288	0.311009	0.679336	0.262326
3zmZYM	SOC	SOC	Sphingosine to phosphate ratio	Weighted mode	15	-0.0352463	0.275838	0.900141	0.262326
42Fw7v	SOC	SOC	Glyco-beta-muricholate levels	MR Egger	26	0.181339	0.116902	0.133941	0.666152
42Fw7v	SOC	SOC	Glyco-beta-muricholate levels	Weighted median	26	0.187114	0.0954732	0.0500118	0.666152
42Fw7v	SOC	SOC	Glyco-beta-muricholate levels	Inverse variance weighted	26	0.128877	0.0823099	0.117406	0.666152
42Fw7v	SOC	SOC	Glyco-beta-muricholate levels	Simple mode	26	0.0816717	0.278881	0.77205	0.666152
42Fw7v	SOC	SOC	Glyco-beta-muricholate levels	Weighted mode	26	0.18666	0.0981164	0.0686949	0.666152
4fkV4S	SOC	SOC	Salicylate levels	MR Egger	21	-0.356989	0.328724	0.291072	0.319773
4fkV4S	SOC	SOC	Salicylate levels	Weighted median	21	-0.234672	0.22533	0.297662	0.319773
4fkV4S	SOC	SOC	Salicylate levels	Inverse variance weighted	21	-0.0742436	0.161308	0.64533	0.319773
4fkV4S	SOC	SOC	Salicylate levels	Simple mode	21	-0.285501	0.388682	0.471147	0.319773
4fkV4S	SOC	SOC	Salicylate levels	Weighted mode	21	-0.27399	0.295969	0.365618	0.319773
4IBx93	SOC	SOC	3-Hydroxybutyrate levels	MR Egger	15	0.458213	0.507256	0.382792	0.229702
4IBx93	SOC	SOC	3-Hydroxybutyrate levels	Weighted median	15	0.123293	0.239016	0.605968	0.229702
4IBx93	SOC	SOC	3-Hydroxybutyrate levels	Inverse variance weighted	15	0.183002	0.18435	0.32086	0.229702
4IBx93	SOC	SOC	3-Hydroxybutyrate levels	Simple mode	15	0.0232958	0.364908	0.95	0.229702
4IBx93	SOC	SOC	3-Hydroxybutyrate levels	Weighted mode	15	0.0566582	0.313346	0.859103	0.229702
4iqPMN	SOC	SOC	Palmitate (16:0) levels	MR Egger	23	-0.190775	0.39965	0.63804	0.347461
4iqPMN	SOC	SOC	Palmitate (16:0) levels	Weighted median	23	-0.0476241	0.210562	0.821065	0.347461
4iqPMN	SOC	SOC	Palmitate (16:0) levels	Inverse variance weighted	23	-0.0185785	0.148106	0.900175	0.347461
4iqPMN	SOC	SOC	Palmitate (16:0) levels	Simple mode	23	0.00472454	0.400084	0.990685	0.347461
4iqPMN	SOC	SOC	Palmitate (16:0) levels	Weighted mode	23	-0.09707	0.377938	0.799688	0.347461
4J5OmB	SOC	SOC	Bilirubin degradation product,C17H20N2O5 (1) levels	MR Egger	25	0.0109475	0.1952	0.955759	0.672149
4J5OmB	SOC	SOC	Bilirubin degradation product,C17H20N2O5 (1) levels	Weighted median	25	-0.0386718	0.123066	0.753341	0.672149
4J5OmB	SOC	SOC	Bilirubin degradation product,C17H20N2O5 (1) levels	Inverse variance weighted	25	-0.0454587	0.111661	0.683925	0.672149
4J5OmB	SOC	SOC	Bilirubin degradation product,C17H20N2O5 (1) levels	Simple mode	25	0.104854	0.23456	0.658866	0.672149
4J5OmB	SOC	SOC	Bilirubin degradation product,C17H20N2O5 (1) levels	Weighted mode	25	-0.0208661	0.122563	0.866242	0.672149
4luqC0	SOC	SOC	3-methyl catechol sulfate (2) levels	MR Egger	25	0.233513	0.242661	0.345906	0.374155
4luqC0	SOC	SOC	3-methyl catechol sulfate (2) levels	Weighted median	25	0.0509873	0.156668	0.744842	0.374155
4luqC0	SOC	SOC	3-methyl catechol sulfate (2) levels	Inverse variance weighted	25	0.141403	0.121555	0.244714	0.374155
4luqC0	SOC	SOC	3-methyl catechol sulfate (2) levels	Simple mode	25	-0.072311	0.329995	0.828403	0.374155
4luqC0	SOC	SOC	3-methyl catechol sulfate (2) levels	Weighted mode	25	-0.0824745	0.236763	0.730621	0.374155
4MLALf	SOC	SOC	N-palmitoyl-sphingadienine (d18:2/16:0) levels	MR Egger	18	-0.144199	0.55451	0.798144	0.272853
4MLALf	SOC	SOC	N-palmitoyl-sphingadienine (d18:2/16:0) levels	Weighted median	18	-0.0451717	0.219415	0.83689	0.272853
4MLALf	SOC	SOC	N-palmitoyl-sphingadienine (d18:2/16:0) levels	Inverse variance weighted	18	0.103398	0.170713	0.544725	0.272853
4MLALf	SOC	SOC	N-palmitoyl-sphingadienine (d18:2/16:0) levels	Simple mode	18	-0.187918	0.387615	0.634002	0.272853
4MLALf	SOC	SOC	N-palmitoyl-sphingadienine (d18:2/16:0) levels	Weighted mode	18	-0.156923	0.355258	0.664262	0.272853
4N9DPe	SOC	SOC	Arachidonate (20:4n6) to oleate to vaccenate (18:1) ratio	MR Egger	19	-0.107559	0.146897	0.474015	0.649658
4N9DPe	SOC	SOC	Arachidonate (20:4n6) to oleate to vaccenate (18:1) ratio	Weighted median	19	-0.140051	0.101368	0.167095	0.649658
4N9DPe	SOC	SOC	Arachidonate (20:4n6) to oleate to vaccenate (18:1) ratio	Inverse variance weighted	19	-0.0449096	0.0894724	0.615711	0.649658
4N9DPe	SOC	SOC	Arachidonate (20:4n6) to oleate to vaccenate (18:1) ratio	Simple mode	19	0.222692	0.30861	0.479811	0.649658
4N9DPe	SOC	SOC	Arachidonate (20:4n6) to oleate to vaccenate (18:1) ratio	Weighted mode	19	-0.142958	0.10925	0.207153	0.649658
4ndFt0	SOC	SOC	4-methylcatechol sulfate levels	MR Egger	20	-0.224487	0.482203	0.647124	0.318201
4ndFt0	SOC	SOC	4-methylcatechol sulfate levels	Weighted median	20	0.124189	0.235576	0.598075	0.318201
4ndFt0	SOC	SOC	4-methylcatechol sulfate levels	Inverse variance weighted	20	0.0576931	0.192248	0.764102	0.318201
4ndFt0	SOC	SOC	4-methylcatechol sulfate levels	Simple mode	20	0.0562175	0.459965	0.904007	0.318201
4ndFt0	SOC	SOC	4-methylcatechol sulfate levels	Weighted mode	20	0.213437	0.405808	0.605004	0.318201
4RiQGI	SOC	SOC	3-methoxycatechol sulfate (1) levels	MR Egger	21	0.0645107	0.370175	0.863496	0.317743
4RiQGI	SOC	SOC	3-methoxycatechol sulfate (1) levels	Weighted median	21	-0.075026	0.217177	0.729749	0.317743
4RiQGI	SOC	SOC	3-methoxycatechol sulfate (1) levels	Inverse variance weighted	21	0.16509	0.14786	0.264196	0.317743
4RiQGI	SOC	SOC	3-methoxycatechol sulfate (1) levels	Simple mode	21	-0.0989596	0.360513	0.786519	0.317743
4RiQGI	SOC	SOC	3-methoxycatechol sulfate (1) levels	Weighted mode	21	-0.126863	0.338062	0.711414	0.317743
4rzUz4	SOC	SOC	N6,N6-dimethyllysine levels	MR Egger	26	0.182549	0.107661	0.1029	1.04548
4rzUz4	SOC	SOC	N6,N6-dimethyllysine levels	Weighted median	26	0.156003	0.0781303	0.0458577	1.04548
4rzUz4	SOC	SOC	N6,N6-dimethyllysine levels	Inverse variance weighted	26	0.130776	0.0691878	0.0587363	1.04548
4rzUz4	SOC	SOC	N6,N6-dimethyllysine levels	Simple mode	26	-0.00908106	0.234704	0.969444	1.04548
4rzUz4	SOC	SOC	N6,N6-dimethyllysine levels	Weighted mode	26	0.150557	0.0811583	0.0754122	1.04548
4sUqIG	SOC	SOC	Hexanoylcarnitine levels (Biocrates platform)	MR Egger	22	-0.135132	0.173843	0.446066	0.782987
4sUqIG	SOC	SOC	Hexanoylcarnitine levels (Biocrates platform)	Weighted median	22	0.0215939	0.12429	0.862071	0.782987
4sUqIG	SOC	SOC	Hexanoylcarnitine levels (Biocrates platform)	Inverse variance weighted	22	0.0637343	0.104328	0.541265	0.782987
4sUqIG	SOC	SOC	Hexanoylcarnitine levels (Biocrates platform)	Simple mode	22	0.267066	0.322844	0.417409	0.782987
4sUqIG	SOC	SOC	Hexanoylcarnitine levels (Biocrates platform)	Weighted mode	22	0.0120934	0.136158	0.930067	0.782987
4Sw4vO	SOC	SOC	N-palmitoyl-sphinganine (d18:0/16:0) levels	MR Egger	21	-0.021273	0.432344	0.96127	0.350025
4Sw4vO	SOC	SOC	N-palmitoyl-sphinganine (d18:0/16:0) levels	Weighted median	21	0.0390341	0.218866	0.858451	0.350025
4Sw4vO	SOC	SOC	N-palmitoyl-sphinganine (d18:0/16:0) levels	Inverse variance weighted	21	0.122021	0.147434	0.407879	0.350025
4Sw4vO	SOC	SOC	N-palmitoyl-sphinganine (d18:0/16:0) levels	Simple mode	21	0.103326	0.41495	0.805894	0.350025
4Sw4vO	SOC	SOC	N-palmitoyl-sphinganine (d18:0/16:0) levels	Weighted mode	21	0.0244152	0.420198	0.954242	0.350025
4teUXM	SOC	SOC	Acetoacetate levels	MR Egger	14	0.0348815	0.288938	0.905908	0.224416
4teUXM	SOC	SOC	Acetoacetate levels	Weighted median	14	-0.12384	0.198044	0.531764	0.224416
4teUXM	SOC	SOC	Acetoacetate levels	Inverse variance weighted	14	-0.159867	0.139604	0.252149	0.224416
4teUXM	SOC	SOC	Acetoacetate levels	Simple mode	14	-0.145683	0.303973	0.639712	0.224416
4teUXM	SOC	SOC	Acetoacetate levels	Weighted mode	14	-0.139161	0.267627	0.611817	0.224416
4TNs5T	SOC	SOC	Hexadecanedioate (C16-DC) levels	MR Egger	21	0.356989	0.128074	0.0117422	0.726909
4TNs5T	SOC	SOC	Hexadecanedioate (C16-DC) levels	Weighted median	21	0.282585	0.105051	0.00714587	0.726909
4TNs5T	SOC	SOC	Hexadecanedioate (C16-DC) levels	Inverse variance weighted	21	0.169054	0.0863155	0.0501645	0.726909
4TNs5T	SOC	SOC	Hexadecanedioate (C16-DC) levels	Simple mode	21	0.0744374	0.282571	0.794915	0.726909
4TNs5T	SOC	SOC	Hexadecanedioate (C16-DC) levels	Weighted mode	21	0.268883	0.108353	0.022086	0.726909
4UdSUo	SOC	SOC	Glycochenodeoxycholate levels	MR Egger	32	-0.00715433	0.305443	0.981468	0.487728
4UdSUo	SOC	SOC	Glycochenodeoxycholate levels	Weighted median	32	-0.0110943	0.167253	0.947113	0.487728
4UdSUo	SOC	SOC	Glycochenodeoxycholate levels	Inverse variance weighted	32	0.133512	0.121201	0.270645	0.487728
4UdSUo	SOC	SOC	Glycochenodeoxycholate levels	Simple mode	32	-0.0832352	0.332569	0.804023	0.487728
4UdSUo	SOC	SOC	Glycochenodeoxycholate levels	Weighted mode	32	-0.133495	0.311443	0.671153	0.487728
4wGNuR	SOC	SOC	4-acetamidobutanoate levels	MR Egger	19	0.136051	0.261104	0.609047	0.479563
4wGNuR	SOC	SOC	4-acetamidobutanoate levels	Weighted median	19	-0.00460748	0.15291	0.975962	0.479563
4wGNuR	SOC	SOC	4-acetamidobutanoate levels	Inverse variance weighted	19	-0.00393408	0.146048	0.97851	0.479563
4wGNuR	SOC	SOC	4-acetamidobutanoate levels	Simple mode	19	0.0859679	0.360294	0.814107	0.479563
4wGNuR	SOC	SOC	4-acetamidobutanoate levels	Weighted mode	19	-0.0155938	0.146702	0.916524	0.479563
4XAG8c	SOC	SOC	Citraconate/glutaconate levels	MR Egger	24	-0.0149812	0.28651	0.958771	0.374457
4XAG8c	SOC	SOC	Citraconate/glutaconate levels	Weighted median	24	-0.0238432	0.188455	0.899321	0.374457
4XAG8c	SOC	SOC	Citraconate/glutaconate levels	Inverse variance weighted	24	-0.192363	0.138741	0.165597	0.374457
4XAG8c	SOC	SOC	Citraconate/glutaconate levels	Simple mode	24	0.205358	0.35172	0.564993	0.374457
4XAG8c	SOC	SOC	Citraconate/glutaconate levels	Weighted mode	24	0.142167	0.33053	0.671113	0.374457
53HALd	SOC	SOC	Fructose to maltose ratio	MR Egger	21	-0.108052	0.279444	0.7033	0.318267
53HALd	SOC	SOC	Fructose to maltose ratio	Weighted median	21	-0.196455	0.173124	0.256473	0.318267
53HALd	SOC	SOC	Fructose to maltose ratio	Inverse variance weighted	21	-0.171236	0.125999	0.174137	0.318267
53HALd	SOC	SOC	Fructose to maltose ratio	Simple mode	21	-0.104157	0.355816	0.772746	0.318267
53HALd	SOC	SOC	Fructose to maltose ratio	Weighted mode	21	-0.389217	0.291404	0.196662	0.318267
58Lnmg	SOC	SOC	Glycosyl-N-tricosanoyl-sphingadienine (d18:2/23:0) levels	MR Egger	23	-0.291606	0.274858	0.30077	0.459505
58Lnmg	SOC	SOC	Glycosyl-N-tricosanoyl-sphingadienine (d18:2/23:0) levels	Weighted median	23	-0.0586809	0.164125	0.72069	0.459505
58Lnmg	SOC	SOC	Glycosyl-N-tricosanoyl-sphingadienine (d18:2/23:0) levels	Inverse variance weighted	23	0.0728166	0.113697	0.521882	0.459505
58Lnmg	SOC	SOC	Glycosyl-N-tricosanoyl-sphingadienine (d18:2/23:0) levels	Simple mode	23	-0.0848208	0.248037	0.73562	0.459505
58Lnmg	SOC	SOC	Glycosyl-N-tricosanoyl-sphingadienine (d18:2/23:0) levels	Weighted mode	23	-0.113002	0.199356	0.576563	0.459505
58Oe7l	SOC	SOC	Gamma-glutamylhistidine levels	MR Egger	21	-0.0236751	0.38781	0.951958	0.331593
58Oe7l	SOC	SOC	Gamma-glutamylhistidine levels	Weighted median	21	0.331377	0.21238	0.118689	0.331593
58Oe7l	SOC	SOC	Gamma-glutamylhistidine levels	Inverse variance weighted	21	0.223059	0.185317	0.228722	0.331593
58Oe7l	SOC	SOC	Gamma-glutamylhistidine levels	Simple mode	21	0.336367	0.32508	0.313148	0.331593
58Oe7l	SOC	SOC	Gamma-glutamylhistidine levels	Weighted mode	21	0.336367	0.298369	0.272937	0.331593
58S70W	SOC	SOC	Phosphate to alanine ratio	MR Egger	18	-0.110846	0.505979	0.829364	0.27617
58S70W	SOC	SOC	Phosphate to alanine ratio	Weighted median	18	-0.0108123	0.242627	0.964455	0.27617
58S70W	SOC	SOC	Phosphate to alanine ratio	Inverse variance weighted	18	-0.247996	0.20441	0.225041	0.27617
58S70W	SOC	SOC	Phosphate to alanine ratio	Simple mode	18	0.240182	0.396849	0.553026	0.27617
58S70W	SOC	SOC	Phosphate to alanine ratio	Weighted mode	18	0.170647	0.35641	0.638185	0.27617
594Ths	SOC	SOC	Methionine sulfone levels	MR Egger	37	-0.295959	0.164511	0.0806435	1.05574
594Ths	SOC	SOC	Methionine sulfone levels	Weighted median	37	-0.3341	0.124854	0.00745215	1.05574
594Ths	SOC	SOC	Methionine sulfone levels	Inverse variance weighted	37	-0.0887736	0.0914188	0.331516	1.05574
594Ths	SOC	SOC	Methionine sulfone levels	Simple mode	37	0.352506	0.278848	0.2143	1.05574
594Ths	SOC	SOC	Methionine sulfone levels	Weighted mode	37	-0.339829	0.135258	0.0166101	1.05574
5BFDU1	SOC	SOC	1-oleoyl-GPE (18:1) levels	MR Egger	29	0.0749959	0.427126	0.861932	0.491478
5BFDU1	SOC	SOC	1-oleoyl-GPE (18:1) levels	Weighted median	29	0.216546	0.178102	0.224042	0.491478
5BFDU1	SOC	SOC	1-oleoyl-GPE (18:1) levels	Inverse variance weighted	29	0.168024	0.145089	0.246833	0.491478
5BFDU1	SOC	SOC	1-oleoyl-GPE (18:1) levels	Simple mode	29	0.449674	0.38143	0.248352	0.491478
5BFDU1	SOC	SOC	1-oleoyl-GPE (18:1) levels	Weighted mode	29	0.414214	0.363127	0.263664	0.491478
5ddVmd	SOC	SOC	Phosphocholine levels	MR Egger	32	0.274165	0.262655	0.304906	0.528741
5ddVmd	SOC	SOC	Phosphocholine levels	Weighted median	32	0.142368	0.164423	0.386566	0.528741
5ddVmd	SOC	SOC	Phosphocholine levels	Inverse variance weighted	32	-0.0513972	0.11698	0.660395	0.528741
5ddVmd	SOC	SOC	Phosphocholine levels	Simple mode	32	0.262181	0.310643	0.405138	0.528741
5ddVmd	SOC	SOC	Phosphocholine levels	Weighted mode	32	0.18882	0.248069	0.452312	0.528741
5FBX2Z	SOC	SOC	X-21383 levels	MR Egger	20	-0.211608	0.395096	0.598801	0.312737
5FBX2Z	SOC	SOC	X-21383 levels	Weighted median	20	-0.26025	0.210038	0.215323	0.312737
5FBX2Z	SOC	SOC	X-21383 levels	Inverse variance weighted	20	-0.259384	0.146396	0.0764284	0.312737
5FBX2Z	SOC	SOC	X-21383 levels	Simple mode	20	-0.269165	0.396277	0.505181	0.312737
5FBX2Z	SOC	SOC	X-21383 levels	Weighted mode	20	-0.269165	0.380442	0.487841	0.312737
5j0dyt	SOC	SOC	2,2'-Methylenebis(6-tert-butyl-p-cresol) levels	MR Egger	18	-0.188362	0.263426	0.484883	0.282665
5j0dyt	SOC	SOC	2,2'-Methylenebis(6-tert-butyl-p-cresol) levels	Weighted median	18	-0.0417958	0.164758	0.799743	0.282665
5j0dyt	SOC	SOC	2,2'-Methylenebis(6-tert-butyl-p-cresol) levels	Inverse variance weighted	18	-0.0506062	0.125712	0.687275	0.282665
5j0dyt	SOC	SOC	2,2'-Methylenebis(6-tert-butyl-p-cresol) levels	Simple mode	18	0.0157548	0.279803	0.955754	0.282665
5j0dyt	SOC	SOC	2,2'-Methylenebis(6-tert-butyl-p-cresol) levels	Weighted mode	18	-0.0748934	0.214664	0.731459	0.282665
5MKRDT	SOC	SOC	X-24456 levels	MR Egger	20	-0.571284	0.457331	0.227604	0.31305
5MKRDT	SOC	SOC	X-24456 levels	Weighted median	20	-0.355981	0.189914	0.0608707	0.31305
5MKRDT	SOC	SOC	X-24456 levels	Inverse variance weighted	20	-0.11578	0.163268	0.478239	0.31305
5MKRDT	SOC	SOC	X-24456 levels	Simple mode	20	-0.391572	0.349385	0.276362	0.31305
5MKRDT	SOC	SOC	X-24456 levels	Weighted mode	20	-0.421748	0.292841	0.166088	0.31305
5N16kg	SOC	SOC	X-24243 levels	MR Egger	23	0.122849	0.28983	0.675973	0.418491
5N16kg	SOC	SOC	X-24243 levels	Weighted median	23	-0.13637	0.194111	0.482345	0.418491
5N16kg	SOC	SOC	X-24243 levels	Inverse variance weighted	23	-0.172916	0.135471	0.20181	0.418491
5N16kg	SOC	SOC	X-24243 levels	Simple mode	23	0.0796488	0.311416	0.80051	0.418491
5N16kg	SOC	SOC	X-24243 levels	Weighted mode	23	-0.162965	0.271809	0.554926	0.418491
5nL7As	SOC	SOC	X-13553 levels	MR Egger	23	0.2843	0.322186	0.387546	0.372111
5nL7As	SOC	SOC	X-13553 levels	Weighted median	23	0.17885	0.208042	0.389965	0.372111
5nL7As	SOC	SOC	X-13553 levels	Inverse variance weighted	23	0.130904	0.158075	0.407607	0.372111
5nL7As	SOC	SOC	X-13553 levels	Simple mode	23	0.152604	0.424175	0.722451	0.372111
5nL7As	SOC	SOC	X-13553 levels	Weighted mode	23	0.163457	0.391486	0.680338	0.372111
5nLq6T	SOC	SOC	1-oleoyl-GPC (18:1) levels	MR Egger	15	1.26962	0.502499	0.0252861	0.259553
5nLq6T	SOC	SOC	1-oleoyl-GPC (18:1) levels	Weighted median	15	0.251588	0.267536	0.347017	0.259553
5nLq6T	SOC	SOC	1-oleoyl-GPC (18:1) levels	Inverse variance weighted	15	0.0512358	0.219957	0.815811	0.259553
5nLq6T	SOC	SOC	1-oleoyl-GPC (18:1) levels	Simple mode	15	0.444863	0.496985	0.385853	0.259553
5nLq6T	SOC	SOC	1-oleoyl-GPC (18:1) levels	Weighted mode	15	0.498591	0.360873	0.188739	0.259553
5OYAnN	SOC	SOC	Trans 3,4-methyleneheptanoate levels	MR Egger	14	0.0781067	0.426754	0.857834	0.216442
5OYAnN	SOC	SOC	Trans 3,4-methyleneheptanoate levels	Weighted median	14	-0.120402	0.231005	0.602221	0.216442
5OYAnN	SOC	SOC	Trans 3,4-methyleneheptanoate levels	Inverse variance weighted	14	0.00823477	0.167073	0.960689	0.216442
5OYAnN	SOC	SOC	Trans 3,4-methyleneheptanoate levels	Simple mode	14	-0.142371	0.333479	0.676419	0.216442
5OYAnN	SOC	SOC	Trans 3,4-methyleneheptanoate levels	Weighted mode	14	-0.135641	0.333427	0.690767	0.216442
5Q4nK6	SOC	SOC	4-hydroxyhippurate levels	MR Egger	18	-0.384714	0.492003	0.445671	0.269039
5Q4nK6	SOC	SOC	4-hydroxyhippurate levels	Weighted median	18	-0.00614532	0.224639	0.978175	0.269039
5Q4nK6	SOC	SOC	4-hydroxyhippurate levels	Inverse variance weighted	18	0.148052	0.197971	0.454552	0.269039
5Q4nK6	SOC	SOC	4-hydroxyhippurate levels	Simple mode	18	-0.141433	0.346989	0.688654	0.269039
5Q4nK6	SOC	SOC	4-hydroxyhippurate levels	Weighted mode	18	-0.036514	0.256739	0.888577	0.269039
5q9d2l	SOC	SOC	3-phosphoglycerate to phosphate ratio	MR Egger	23	0.132091	0.360367	0.717626	0.34325
5q9d2l	SOC	SOC	3-phosphoglycerate to phosphate ratio	Weighted median	23	0.106863	0.209436	0.609881	0.34325
5q9d2l	SOC	SOC	3-phosphoglycerate to phosphate ratio	Inverse variance weighted	23	0.0278188	0.163583	0.864963	0.34325
5q9d2l	SOC	SOC	3-phosphoglycerate to phosphate ratio	Simple mode	23	0.127019	0.287969	0.663456	0.34325
5q9d2l	SOC	SOC	3-phosphoglycerate to phosphate ratio	Weighted mode	23	0.139567	0.262933	0.600869	0.34325
5RA3sz	SOC	SOC	Alpha-ketoglutarate to pyruvate ratio	MR Egger	16	0.0401111	0.36276	0.913525	0.28233
5RA3sz	SOC	SOC	Alpha-ketoglutarate to pyruvate ratio	Weighted median	16	-0.270107	0.213313	0.205426	0.28233
5RA3sz	SOC	SOC	Alpha-ketoglutarate to pyruvate ratio	Inverse variance weighted	16	-0.19633	0.156799	0.210528	0.28233
5RA3sz	SOC	SOC	Alpha-ketoglutarate to pyruvate ratio	Simple mode	16	-0.555335	0.4127	0.198415	0.28233
5RA3sz	SOC	SOC	Alpha-ketoglutarate to pyruvate ratio	Weighted mode	16	-0.526675	0.376497	0.182184	0.28233
5UktcI	SOC	SOC	X-12714 levels	MR Egger	13	0.329501	0.345998	0.361392	0.294594
5UktcI	SOC	SOC	X-12714 levels	Weighted median	13	0.320849	0.181026	0.0763299	0.294594
5UktcI	SOC	SOC	X-12714 levels	Inverse variance weighted	13	-0.036717	0.141418	0.795146	0.294594
5UktcI	SOC	SOC	X-12714 levels	Simple mode	13	-0.587763	0.41026	0.177488	0.294594
5UktcI	SOC	SOC	X-12714 levels	Weighted mode	13	0.296086	0.208433	0.18091	0.294594
5UP0Az	SOC	SOC	Dihydrocaffeate sulfate (2) levels	MR Egger	30	0.337707	0.256215	0.198165	0.444449
5UP0Az	SOC	SOC	Dihydrocaffeate sulfate (2) levels	Weighted median	30	0.0662256	0.170862	0.698314	0.444449
5UP0Az	SOC	SOC	Dihydrocaffeate sulfate (2) levels	Inverse variance weighted	30	0.152486	0.118811	0.19934	0.444449
5UP0Az	SOC	SOC	Dihydrocaffeate sulfate (2) levels	Simple mode	30	0.0279384	0.268199	0.917751	0.444449
5UP0Az	SOC	SOC	Dihydrocaffeate sulfate (2) levels	Weighted mode	30	0.0490945	0.201489	0.80921	0.444449
5vRVKV	SOC	SOC	Adenosine 5'-diphosphate (ADP) to citrate ratio	MR Egger	20	-0.396815	0.329242	0.243718	0.299284
5vRVKV	SOC	SOC	Adenosine 5'-diphosphate (ADP) to citrate ratio	Weighted median	20	-0.0808405	0.155437	0.603004	0.299284
5vRVKV	SOC	SOC	Adenosine 5'-diphosphate (ADP) to citrate ratio	Inverse variance weighted	20	-0.151381	0.112962	0.180209	0.299284
5vRVKV	SOC	SOC	Adenosine 5'-diphosphate (ADP) to citrate ratio	Simple mode	20	-0.0725935	0.272885	0.793087	0.299284
5vRVKV	SOC	SOC	Adenosine 5'-diphosphate (ADP) to citrate ratio	Weighted mode	20	-0.0781027	0.297879	0.795992	0.299284
5wgLP4	SOC	SOC	N,N,N-trimethyl-5-aminovalerate levels	MR Egger	33	-0.294063	0.288497	0.315953	0.68103
5wgLP4	SOC	SOC	N,N,N-trimethyl-5-aminovalerate levels	Weighted median	33	-0.0761706	0.170948	0.655902	0.68103
5wgLP4	SOC	SOC	N,N,N-trimethyl-5-aminovalerate levels	Inverse variance weighted	33	-0.0126487	0.111343	0.909554	0.68103
5wgLP4	SOC	SOC	N,N,N-trimethyl-5-aminovalerate levels	Simple mode	33	-0.117952	0.307362	0.703697	0.68103
5wgLP4	SOC	SOC	N,N,N-trimethyl-5-aminovalerate levels	Weighted mode	33	-0.0624477	0.228485	0.78637	0.68103
5WZ8xV	SOC	SOC	2'-o-methylcytidine levels	MR Egger	18	0.0421581	0.100027	0.679023	0.874736
5WZ8xV	SOC	SOC	2'-o-methylcytidine levels	Weighted median	18	-0.00315493	0.0807742	0.968844	0.874736
5WZ8xV	SOC	SOC	2'-o-methylcytidine levels	Inverse variance weighted	18	0.0157938	0.0711794	0.824401	0.874736
5WZ8xV	SOC	SOC	2'-o-methylcytidine levels	Simple mode	18	0.0973998	0.247856	0.699227	0.874736
5WZ8xV	SOC	SOC	2'-o-methylcytidine levels	Weighted mode	18	-0.00436548	0.0761459	0.95495	0.874736
5xShCr	SOC	SOC	Adenosine 3',5'-cyclic monophosphate (camp) levels	MR Egger	28	0.0468016	0.262104	0.859666	0.470325
5xShCr	SOC	SOC	Adenosine 3',5'-cyclic monophosphate (camp) levels	Weighted median	28	0.168816	0.157568	0.283997	0.470325
5xShCr	SOC	SOC	Adenosine 3',5'-cyclic monophosphate (camp) levels	Inverse variance weighted	28	0.0513674	0.108304	0.635294	0.470325
5xShCr	SOC	SOC	Adenosine 3',5'-cyclic monophosphate (camp) levels	Simple mode	28	0.213315	0.26933	0.435251	0.470325
5xShCr	SOC	SOC	Adenosine 3',5'-cyclic monophosphate (camp) levels	Weighted mode	28	0.213315	0.254254	0.408844	0.470325
5ZU0Fo	SOC	SOC	Dopamine 4-sulfate levels	MR Egger	23	0.267259	0.232474	0.263222	0.369583
5ZU0Fo	SOC	SOC	Dopamine 4-sulfate levels	Weighted median	23	0.110934	0.176396	0.529419	0.369583
5ZU0Fo	SOC	SOC	Dopamine 4-sulfate levels	Inverse variance weighted	23	0.0109032	0.127312	0.931751	0.369583
5ZU0Fo	SOC	SOC	Dopamine 4-sulfate levels	Simple mode	23	-0.00907509	0.281182	0.974544	0.369583
5ZU0Fo	SOC	SOC	Dopamine 4-sulfate levels	Weighted mode	23	0.12604	0.20961	0.553781	0.369583
61CWpv	SOC	SOC	Sphingomyelin (d18:1/20:2,d18:2/20:1,d16:1/22:2) levels	MR Egger	25	0.00161631	0.286765	0.995551	0.524816
61CWpv	SOC	SOC	Sphingomyelin (d18:1/20:2,d18:2/20:1,d16:1/22:2) levels	Weighted median	25	0.181071	0.175781	0.302968	0.524816
61CWpv	SOC	SOC	Sphingomyelin (d18:1/20:2,d18:2/20:1,d16:1/22:2) levels	Inverse variance weighted	25	0.129522	0.119194	0.277193	0.524816
61CWpv	SOC	SOC	Sphingomyelin (d18:1/20:2,d18:2/20:1,d16:1/22:2) levels	Simple mode	25	-0.223885	0.367658	0.548279	0.524816
61CWpv	SOC	SOC	Sphingomyelin (d18:1/20:2,d18:2/20:1,d16:1/22:2) levels	Weighted mode	25	0.122401	0.242972	0.61902	0.524816
62lt0p	SOC	SOC	N-formylmethionine levels	MR Egger	19	-0.217843	0.554894	0.699505	0.379563
62lt0p	SOC	SOC	N-formylmethionine levels	Weighted median	19	0.13325	0.229125	0.560864	0.379563
62lt0p	SOC	SOC	N-formylmethionine levels	Inverse variance weighted	19	0.0186264	0.20352	0.927079	0.379563
62lt0p	SOC	SOC	N-formylmethionine levels	Simple mode	19	0.0579334	0.344848	0.868459	0.379563
62lt0p	SOC	SOC	N-formylmethionine levels	Weighted mode	19	0.12603	0.248666	0.61843	0.379563
68vGAq	SOC	SOC	1-stearoyl-GPG (18:0) levels	MR Egger	25	0.649392	0.405459	0.122886	0.448307
68vGAq	SOC	SOC	1-stearoyl-GPG (18:0) levels	Weighted median	25	0.447777	0.179867	0.0127929	0.448307
68vGAq	SOC	SOC	1-stearoyl-GPG (18:0) levels	Inverse variance weighted	25	0.277302	0.161392	0.0857624	0.448307
68vGAq	SOC	SOC	1-stearoyl-GPG (18:0) levels	Simple mode	25	0.669294	0.46348	0.161649	0.448307
68vGAq	SOC	SOC	1-stearoyl-GPG (18:0) levels	Weighted mode	25	0.580283	0.264506	0.0381692	0.448307
69e6Ye	SOC	SOC	N-acetylcitrulline levels	MR Egger	22	0.279459	0.0960366	0.00866009	1.24198
69e6Ye	SOC	SOC	N-acetylcitrulline levels	Weighted median	22	0.210435	0.0823662	0.0106228	1.24198
69e6Ye	SOC	SOC	N-acetylcitrulline levels	Inverse variance weighted	22	0.181227	0.0646835	0.00508271	1.24198
69e6Ye	SOC	SOC	N-acetylcitrulline levels	Simple mode	22	0.0883892	0.185171	0.638052	1.24198
69e6Ye	SOC	SOC	N-acetylcitrulline levels	Weighted mode	22	0.220042	0.065935	0.00312553	1.24198
6biiZN	SOC	SOC	Serine to alpha-ketobutyrate ratio	MR Egger	17	-0.134962	0.375761	0.724473	0.291541
6biiZN	SOC	SOC	Serine to alpha-ketobutyrate ratio	Weighted median	17	-0.0670533	0.200533	0.738096	0.291541
6biiZN	SOC	SOC	Serine to alpha-ketobutyrate ratio	Inverse variance weighted	17	0.0239893	0.151214	0.873949	0.291541
6biiZN	SOC	SOC	Serine to alpha-ketobutyrate ratio	Simple mode	17	-0.196142	0.307106	0.532068	0.291541
6biiZN	SOC	SOC	Serine to alpha-ketobutyrate ratio	Weighted mode	17	-0.187603	0.273144	0.502026	0.291541
6DwgIB	SOC	SOC	X-21310 levels	MR Egger	22	-0.5421	0.328381	0.11439	0.332597
6DwgIB	SOC	SOC	X-21310 levels	Weighted median	22	-0.0664725	0.184058	0.717987	0.332597
6DwgIB	SOC	SOC	X-21310 levels	Inverse variance weighted	22	-0.217965	0.138372	0.115207	0.332597
6DwgIB	SOC	SOC	X-21310 levels	Simple mode	22	0.0413373	0.316666	0.897382	0.332597
6DwgIB	SOC	SOC	X-21310 levels	Weighted mode	22	0.0257342	0.271382	0.925352	0.332597
6e0PmE	SOC	SOC	Glucose to N-palmitoyl-sphinganine (d18:0 to 16:0) ratio	MR Egger	22	-0.502897	0.436831	0.263212	0.356875
6e0PmE	SOC	SOC	Glucose to N-palmitoyl-sphinganine (d18:0 to 16:0) ratio	Weighted median	22	0.0843123	0.220251	0.701867	0.356875
6e0PmE	SOC	SOC	Glucose to N-palmitoyl-sphinganine (d18:0 to 16:0) ratio	Inverse variance weighted	22	0.0454932	0.160508	0.776845	0.356875
6e0PmE	SOC	SOC	Glucose to N-palmitoyl-sphinganine (d18:0 to 16:0) ratio	Simple mode	22	0.023648	0.381063	0.951104	0.356875
6e0PmE	SOC	SOC	Glucose to N-palmitoyl-sphinganine (d18:0 to 16:0) ratio	Weighted mode	22	0.0597742	0.316907	0.852203	0.356875
6f9GoO	SOC	SOC	Isobutyrylglycine levels	MR Egger	31	-0.157361	0.249358	0.532941	0.602967
6f9GoO	SOC	SOC	Isobutyrylglycine levels	Weighted median	31	-0.107561	0.154046	0.48503	0.602967
6f9GoO	SOC	SOC	Isobutyrylglycine levels	Inverse variance weighted	31	-0.0381136	0.110665	0.730543	0.602967
6f9GoO	SOC	SOC	Isobutyrylglycine levels	Simple mode	31	0.269723	0.290817	0.361086	0.602967
6f9GoO	SOC	SOC	Isobutyrylglycine levels	Weighted mode	31	-0.08315	0.182229	0.651465	0.602967
6Gwrm3	SOC	SOC	Benzoate levels	MR Egger	14	0.123641	0.452463	0.789297	0.207324
6Gwrm3	SOC	SOC	Benzoate levels	Weighted median	14	0.135552	0.251113	0.589333	0.207324
6Gwrm3	SOC	SOC	Benzoate levels	Inverse variance weighted	14	0.209522	0.191004	0.272662	0.207324
6Gwrm3	SOC	SOC	Benzoate levels	Simple mode	14	-0.0412039	0.370494	0.913146	0.207324
6Gwrm3	SOC	SOC	Benzoate levels	Weighted mode	14	0.024919	0.32943	0.940855	0.207324
6hjMbp	SOC	SOC	2-hydroxyglutarate levels	MR Egger	26	-0.513766	0.351776	0.157123	0.430752
6hjMbp	SOC	SOC	2-hydroxyglutarate levels	Weighted median	26	-0.218981	0.17105	0.200469	0.430752
6hjMbp	SOC	SOC	2-hydroxyglutarate levels	Inverse variance weighted	26	-0.0626833	0.123271	0.611104	0.430752
6hjMbp	SOC	SOC	2-hydroxyglutarate levels	Simple mode	26	-0.313242	0.324278	0.343314	0.430752
6hjMbp	SOC	SOC	2-hydroxyglutarate levels	Weighted mode	26	-0.275622	0.254114	0.28843	0.430752
6IxcVI	SOC	SOC	X-12026 levels	MR Egger	24	0.512037	0.317477	0.121035	0.38341
6IxcVI	SOC	SOC	X-12026 levels	Weighted median	24	-0.18974	0.201265	0.345816	0.38341
6IxcVI	SOC	SOC	X-12026 levels	Inverse variance weighted	24	-0.0844396	0.15707	0.590858	0.38341
6IxcVI	SOC	SOC	X-12026 levels	Simple mode	24	-0.120079	0.35823	0.740512	0.38341
6IxcVI	SOC	SOC	X-12026 levels	Weighted mode	24	-0.107992	0.279289	0.702557	0.38341
6izY6e	SOC	SOC	1-oleoyl-2-arachidonoyl-GPE (18:1/20:4) levels	MR Egger	28	0.00717485	0.145466	0.961039	0.979803
6izY6e	SOC	SOC	1-oleoyl-2-arachidonoyl-GPE (18:1/20:4) levels	Weighted median	28	-0.0352791	0.107852	0.743587	0.979803
6izY6e	SOC	SOC	1-oleoyl-2-arachidonoyl-GPE (18:1/20:4) levels	Inverse variance weighted	28	-0.0121354	0.08072	0.880497	0.979803
6izY6e	SOC	SOC	1-oleoyl-2-arachidonoyl-GPE (18:1/20:4) levels	Simple mode	28	-0.039723	0.196768	0.841526	0.979803
6izY6e	SOC	SOC	1-oleoyl-2-arachidonoyl-GPE (18:1/20:4) levels	Weighted mode	28	0.0215561	0.100052	0.831036	0.979803
6KIV6j	SOC	SOC	N-lactoyl phenylalanine levels	MR Egger	17	0.558063	0.657451	0.409319	0.253856
6KIV6j	SOC	SOC	N-lactoyl phenylalanine levels	Weighted median	17	0.332988	0.265267	0.209372	0.253856
6KIV6j	SOC	SOC	N-lactoyl phenylalanine levels	Inverse variance weighted	17	0.306051	0.206367	0.138063	0.253856
6KIV6j	SOC	SOC	N-lactoyl phenylalanine levels	Simple mode	17	0.533067	0.462565	0.266079	0.253856
6KIV6j	SOC	SOC	N-lactoyl phenylalanine levels	Weighted mode	17	0.440064	0.40974	0.298751	0.253856
6Kmb0p	SOC	SOC	P-cresol glucuronide levels	MR Egger	23	0.0917889	0.38327	0.813049	0.374879
6Kmb0p	SOC	SOC	P-cresol glucuronide levels	Weighted median	23	-0.036855	0.214424	0.863532	0.374879
6Kmb0p	SOC	SOC	P-cresol glucuronide levels	Inverse variance weighted	23	0.119139	0.167878	0.477904	0.374879
6Kmb0p	SOC	SOC	P-cresol glucuronide levels	Simple mode	23	-0.455401	0.474271	0.347384	0.374879
6Kmb0p	SOC	SOC	P-cresol glucuronide levels	Weighted mode	23	-0.465453	0.455117	0.31756	0.374879
6OJHKI	SOC	SOC	Alpha-ketoglutarate to succinate ratio	MR Egger	17	-0.251425	0.423268	0.561358	0.2647
6OJHKI	SOC	SOC	Alpha-ketoglutarate to succinate ratio	Weighted median	17	0.00957369	0.230625	0.966888	0.2647
6OJHKI	SOC	SOC	Alpha-ketoglutarate to succinate ratio	Inverse variance weighted	17	0.0064406	0.169786	0.969741	0.2647
6OJHKI	SOC	SOC	Alpha-ketoglutarate to succinate ratio	Simple mode	17	-0.000988402	0.334697	0.99768	0.2647
6OJHKI	SOC	SOC	Alpha-ketoglutarate to succinate ratio	Weighted mode	17	-0.0239662	0.305401	0.938424	0.2647
6paNPl	SOC	SOC	3-hydroxypyridine glucuronide levels	MR Egger	24	-0.0300189	0.334189	0.929238	0.37399
6paNPl	SOC	SOC	3-hydroxypyridine glucuronide levels	Weighted median	24	-0.0113393	0.161026	0.94386	0.37399
6paNPl	SOC	SOC	3-hydroxypyridine glucuronide levels	Inverse variance weighted	24	0.0488521	0.116267	0.674358	0.37399
6paNPl	SOC	SOC	3-hydroxypyridine glucuronide levels	Simple mode	24	0.0322577	0.282511	0.910084	0.37399
6paNPl	SOC	SOC	3-hydroxypyridine glucuronide levels	Weighted mode	24	-0.0990641	0.256708	0.703116	0.37399
6Pjp1D	SOC	SOC	Aspartate to phosphate ratio	MR Egger	18	0.37786	0.377738	0.332043	0.329298
6Pjp1D	SOC	SOC	Aspartate to phosphate ratio	Weighted median	18	-0.108896	0.225596	0.629304	0.329298
6Pjp1D	SOC	SOC	Aspartate to phosphate ratio	Inverse variance weighted	18	-0.0426845	0.151823	0.778598	0.329298
6Pjp1D	SOC	SOC	Aspartate to phosphate ratio	Simple mode	18	-0.128448	0.36148	0.726706	0.329298
6Pjp1D	SOC	SOC	Aspartate to phosphate ratio	Weighted mode	18	-0.100549	0.320136	0.757279	0.329298
6RhO1I	SOC	SOC	Adenosine 5'-diphosphate (ADP) to fructose ratio	MR Egger	26	0.274412	0.251174	0.285451	0.391093
6RhO1I	SOC	SOC	Adenosine 5'-diphosphate (ADP) to fructose ratio	Weighted median	26	0.221446	0.149135	0.137579	0.391093
6RhO1I	SOC	SOC	Adenosine 5'-diphosphate (ADP) to fructose ratio	Inverse variance weighted	26	0.118838	0.102674	0.247095	0.391093
6RhO1I	SOC	SOC	Adenosine 5'-diphosphate (ADP) to fructose ratio	Simple mode	26	0.437735	0.3285	0.194706	0.391093
6RhO1I	SOC	SOC	Adenosine 5'-diphosphate (ADP) to fructose ratio	Weighted mode	26	0.456859	0.300872	0.141448	0.391093
6tswst	SOC	SOC	Adenosine 5'-monophosphate (AMP) to cysteine ratio	MR Egger	26	-0.433452	0.322352	0.191308	0.391624
6tswst	SOC	SOC	Adenosine 5'-monophosphate (AMP) to cysteine ratio	Weighted median	26	-0.0215149	0.196693	0.912899	0.391624
6tswst	SOC	SOC	Adenosine 5'-monophosphate (AMP) to cysteine ratio	Inverse variance weighted	26	-0.0206491	0.150641	0.890972	0.391624
6tswst	SOC	SOC	Adenosine 5'-monophosphate (AMP) to cysteine ratio	Simple mode	26	0.104503	0.331946	0.755512	0.391624
6tswst	SOC	SOC	Adenosine 5'-monophosphate (AMP) to cysteine ratio	Weighted mode	26	0.0407059	0.248878	0.871394	0.391624
6whXjc	SOC	SOC	X-11381 levels	MR Egger	26	-0.303133	0.332592	0.371135	0.598735
6whXjc	SOC	SOC	X-11381 levels	Weighted median	26	-0.181484	0.183743	0.323297	0.598735
6whXjc	SOC	SOC	X-11381 levels	Inverse variance weighted	26	-0.164281	0.151124	0.277009	0.598735
6whXjc	SOC	SOC	X-11381 levels	Simple mode	26	-0.0881378	0.3951	0.825288	0.598735
6whXjc	SOC	SOC	X-11381 levels	Weighted mode	26	-0.341941	0.232076	0.153123	0.598735
6Y2bLX	SOC	SOC	3-hydroxydodecanedioate levels	MR Egger	21	0.270212	0.303896	0.385036	0.318913
6Y2bLX	SOC	SOC	3-hydroxydodecanedioate levels	Weighted median	21	0.131394	0.176265	0.456009	0.318913
6Y2bLX	SOC	SOC	3-hydroxydodecanedioate levels	Inverse variance weighted	21	0.107127	0.127955	0.402469	0.318913
6Y2bLX	SOC	SOC	3-hydroxydodecanedioate levels	Simple mode	21	0.145476	0.267646	0.592766	0.318913
6Y2bLX	SOC	SOC	3-hydroxydodecanedioate levels	Weighted mode	21	0.103857	0.236618	0.665421	0.318913
6yzy8o	SOC	SOC	Arginine levels	MR Egger	22	-0.64475	0.394606	0.117922	0.426885
6yzy8o	SOC	SOC	Arginine levels	Weighted median	22	0.0039086	0.184206	0.983071	0.426885
6yzy8o	SOC	SOC	Arginine levels	Inverse variance weighted	22	0.0331006	0.128456	0.796654	0.426885
6yzy8o	SOC	SOC	Arginine levels	Simple mode	22	-0.0379567	0.338899	0.911887	0.426885
6yzy8o	SOC	SOC	Arginine levels	Weighted mode	22	0.0839921	0.283219	0.769714	0.426885
6zaUuM	SOC	SOC	Linolenoylcarnitine (C18:3) levels	MR Egger	24	0.286636	0.433607	0.515444	0.444098
6zaUuM	SOC	SOC	Linolenoylcarnitine (C18:3) levels	Weighted median	24	0.0310054	0.200875	0.877332	0.444098
6zaUuM	SOC	SOC	Linolenoylcarnitine (C18:3) levels	Inverse variance weighted	24	-0.0527443	0.158864	0.739883	0.444098
6zaUuM	SOC	SOC	Linolenoylcarnitine (C18:3) levels	Simple mode	24	-0.116473	0.382435	0.763442	0.444098
6zaUuM	SOC	SOC	Linolenoylcarnitine (C18:3) levels	Weighted mode	24	0.139897	0.286158	0.629556	0.444098
70xG2s	SOC	SOC	3-carboxy-4-methyl-5-propyl-2-furanpropanoate (cmpf) levels	MR Egger	16	-0.173321	0.37508	0.651115	0.255868
70xG2s	SOC	SOC	3-carboxy-4-methyl-5-propyl-2-furanpropanoate (cmpf) levels	Weighted median	16	0.1214	0.243577	0.618198	0.255868
70xG2s	SOC	SOC	3-carboxy-4-methyl-5-propyl-2-furanpropanoate (cmpf) levels	Inverse variance weighted	16	0.0677736	0.169538	0.689337	0.255868
70xG2s	SOC	SOC	3-carboxy-4-methyl-5-propyl-2-furanpropanoate (cmpf) levels	Simple mode	16	0.350312	0.418601	0.415803	0.255868
70xG2s	SOC	SOC	3-carboxy-4-methyl-5-propyl-2-furanpropanoate (cmpf) levels	Weighted mode	16	0.0951726	0.30737	0.761098	0.255868
716tle	SOC	SOC	Taurodeoxycholate levels	MR Egger	20	0.26355	0.314321	0.412761	0.299711
716tle	SOC	SOC	Taurodeoxycholate levels	Weighted median	20	0.28471	0.202527	0.159787	0.299711
716tle	SOC	SOC	Taurodeoxycholate levels	Inverse variance weighted	20	0.325321	0.142008	0.0219708	0.299711
716tle	SOC	SOC	Taurodeoxycholate levels	Simple mode	20	0.43282	0.335642	0.212692	0.299711
716tle	SOC	SOC	Taurodeoxycholate levels	Weighted mode	20	0.151887	0.28672	0.602428	0.299711
73Z1ro	SOC	SOC	2-hydroxy-4-(methylthio)butanoic acid levels	MR Egger	27	0.453523	0.297306	0.139701	0.557451
73Z1ro	SOC	SOC	2-hydroxy-4-(methylthio)butanoic acid levels	Weighted median	27	0.0808127	0.166276	0.626957	0.557451
73Z1ro	SOC	SOC	2-hydroxy-4-(methylthio)butanoic acid levels	Inverse variance weighted	27	0.0602349	0.118656	0.611703	0.557451
73Z1ro	SOC	SOC	2-hydroxy-4-(methylthio)butanoic acid levels	Simple mode	27	0.0935491	0.275854	0.737239	0.557451
73Z1ro	SOC	SOC	2-hydroxy-4-(methylthio)butanoic acid levels	Weighted mode	27	0.0667343	0.206234	0.748841	0.557451
7BR4NF	SOC	SOC	3-methoxycatechol sulfate (2) levels	MR Egger	19	-0.784518	0.446324	0.0967837	0.29856
7BR4NF	SOC	SOC	3-methoxycatechol sulfate (2) levels	Weighted median	19	-0.0185698	0.24059	0.938477	0.29856
7BR4NF	SOC	SOC	3-methoxycatechol sulfate (2) levels	Inverse variance weighted	19	0.130081	0.187031	0.486739	0.29856
7BR4NF	SOC	SOC	3-methoxycatechol sulfate (2) levels	Simple mode	19	0.754133	0.474707	0.129554	0.29856
7BR4NF	SOC	SOC	3-methoxycatechol sulfate (2) levels	Weighted mode	19	-0.110856	0.397115	0.783309	0.29856
7DAzrE	SOC	SOC	Adenosine 5'-diphosphate (ADP) to choline ratio	MR Egger	19	0.032944	0.312666	0.91732	0.29195
7DAzrE	SOC	SOC	Adenosine 5'-diphosphate (ADP) to choline ratio	Weighted median	19	0.0410918	0.155893	0.792096	0.29195
7DAzrE	SOC	SOC	Adenosine 5'-diphosphate (ADP) to choline ratio	Inverse variance weighted	19	0.00469984	0.11048	0.966068	0.29195
7DAzrE	SOC	SOC	Adenosine 5'-diphosphate (ADP) to choline ratio	Simple mode	19	0.219117	0.271893	0.430822	0.29195
7DAzrE	SOC	SOC	Adenosine 5'-diphosphate (ADP) to choline ratio	Weighted mode	19	0.191914	0.229175	0.41334	0.29195
7eLkYz	SOC	SOC	3-hydroxyisobutyrate to phosphate ratio	MR Egger	24	-0.163062	0.293658	0.584307	0.363135
7eLkYz	SOC	SOC	3-hydroxyisobutyrate to phosphate ratio	Weighted median	24	-0.209958	0.194407	0.280147	0.363135
7eLkYz	SOC	SOC	3-hydroxyisobutyrate to phosphate ratio	Inverse variance weighted	24	-0.160871	0.136355	0.238082	0.363135
7eLkYz	SOC	SOC	3-hydroxyisobutyrate to phosphate ratio	Simple mode	24	-0.546535	0.337361	0.118857	0.363135
7eLkYz	SOC	SOC	3-hydroxyisobutyrate to phosphate ratio	Weighted mode	24	-0.0804822	0.304211	0.793705	0.363135
7FKPoB	SOC	SOC	Phenylpyruvate to citrate ratio	MR Egger	29	-0.10119	0.385927	0.795157	0.475068
7FKPoB	SOC	SOC	Phenylpyruvate to citrate ratio	Weighted median	29	0.116673	0.190199	0.539595	0.475068
7FKPoB	SOC	SOC	Phenylpyruvate to citrate ratio	Inverse variance weighted	29	0.143918	0.143882	0.317188	0.475068
7FKPoB	SOC	SOC	Phenylpyruvate to citrate ratio	Simple mode	29	0.067082	0.372325	0.858316	0.475068
7FKPoB	SOC	SOC	Phenylpyruvate to citrate ratio	Weighted mode	29	0.00285066	0.333209	0.993235	0.475068
7J2ce1	SOC	SOC	Phosphate to threonine ratio	MR Egger	29	-0.667941	0.392608	0.100378	0.477567
7J2ce1	SOC	SOC	Phosphate to threonine ratio	Weighted median	29	-0.21212	0.188861	0.261373	0.477567
7J2ce1	SOC	SOC	Phosphate to threonine ratio	Inverse variance weighted	29	-0.0960691	0.139175	0.49002	0.477567
7J2ce1	SOC	SOC	Phosphate to threonine ratio	Simple mode	29	-0.314371	0.351029	0.378118	0.477567
7J2ce1	SOC	SOC	Phosphate to threonine ratio	Weighted mode	29	-0.314371	0.34079	0.364161	0.477567
7Lbym2	SOC	SOC	Pro-hydroxy-pro levels	MR Egger	26	0.0217091	0.251067	0.931812	0.395881
7Lbym2	SOC	SOC	Pro-hydroxy-pro levels	Weighted median	26	-0.0711181	0.172027	0.679305	0.395881
7Lbym2	SOC	SOC	Pro-hydroxy-pro levels	Inverse variance weighted	26	-0.167818	0.120744	0.164572	0.395881
7Lbym2	SOC	SOC	Pro-hydroxy-pro levels	Simple mode	26	-0.15597	0.291436	0.597257	0.395881
7Lbym2	SOC	SOC	Pro-hydroxy-pro levels	Weighted mode	26	0.0669894	0.246672	0.788181	0.395881
7LVmvh	SOC	SOC	3-aminoisobutyrate levels	MR Egger	29	-0.153029	0.0938862	0.114726	1.12295
7LVmvh	SOC	SOC	3-aminoisobutyrate levels	Weighted median	29	-0.114435	0.0828277	0.167093	1.12295
7LVmvh	SOC	SOC	3-aminoisobutyrate levels	Inverse variance weighted	29	-0.0880979	0.0700802	0.208717	1.12295
7LVmvh	SOC	SOC	3-aminoisobutyrate levels	Simple mode	29	-0.202254	0.200217	0.321064	1.12295
7LVmvh	SOC	SOC	3-aminoisobutyrate levels	Weighted mode	29	-0.114629	0.0778486	0.152048	1.12295
7lvy9T	SOC	SOC	1-stearoyl-2-oleoyl-GPS (18:0/18:1) levels	MR Egger	20	0.0291513	0.401985	0.942989	0.332197
7lvy9T	SOC	SOC	1-stearoyl-2-oleoyl-GPS (18:0/18:1) levels	Weighted median	20	-0.150769	0.209037	0.470751	0.332197
7lvy9T	SOC	SOC	1-stearoyl-2-oleoyl-GPS (18:0/18:1) levels	Inverse variance weighted	20	-0.141589	0.147911	0.338435	0.332197
7lvy9T	SOC	SOC	1-stearoyl-2-oleoyl-GPS (18:0/18:1) levels	Simple mode	20	-0.239413	0.366265	0.521163	0.332197
7lvy9T	SOC	SOC	1-stearoyl-2-oleoyl-GPS (18:0/18:1) levels	Weighted mode	20	-0.170463	0.313788	0.59328	0.332197
7Nvvod	SOC	SOC	Bilirubin degradation product,C17H20N2O5 (2) levels	MR Egger	23	0.0646123	0.212011	0.76355	0.648648
7Nvvod	SOC	SOC	Bilirubin degradation product,C17H20N2O5 (2) levels	Weighted median	23	-0.039683	0.116007	0.732296	0.648648
7Nvvod	SOC	SOC	Bilirubin degradation product,C17H20N2O5 (2) levels	Inverse variance weighted	23	-0.0935483	0.119377	0.433252	0.648648
7Nvvod	SOC	SOC	Bilirubin degradation product,C17H20N2O5 (2) levels	Simple mode	23	0.0416478	0.236318	0.861721	0.648648
7Nvvod	SOC	SOC	Bilirubin degradation product,C17H20N2O5 (2) levels	Weighted mode	23	-0.0265366	0.117315	0.823135	0.648648
7OgPxs	SOC	SOC	2-butenoylglycine levels	MR Egger	28	0.0427123	0.267677	0.874456	0.585989
7OgPxs	SOC	SOC	2-butenoylglycine levels	Weighted median	28	-0.107084	0.150756	0.477506	0.585989
7OgPxs	SOC	SOC	2-butenoylglycine levels	Inverse variance weighted	28	0.0461916	0.10086	0.646968	0.585989
7OgPxs	SOC	SOC	2-butenoylglycine levels	Simple mode	28	-0.204379	0.250893	0.422425	0.585989
7OgPxs	SOC	SOC	2-butenoylglycine levels	Weighted mode	28	-0.124192	0.168225	0.466731	0.585989
7PktnV	SOC	SOC	X-12844 levels	MR Egger	34	-0.034785	0.244258	0.887649	0.743298
7PktnV	SOC	SOC	X-12844 levels	Weighted median	34	-0.0851288	0.143362	0.552643	0.743298
7PktnV	SOC	SOC	X-12844 levels	Inverse variance weighted	34	-0.0214433	0.0975579	0.826026	0.743298
7PktnV	SOC	SOC	X-12844 levels	Simple mode	34	-0.12493	0.264476	0.639773	0.743298
7PktnV	SOC	SOC	X-12844 levels	Weighted mode	34	-0.142556	0.206668	0.495154	0.743298
7pr7fb	SOC	SOC	Glycine to phosphate ratio	MR Egger	23	-0.0912068	0.119701	0.454558	0.775268
7pr7fb	SOC	SOC	Glycine to phosphate ratio	Weighted median	23	-0.055569	0.0979553	0.570517	0.775268
7pr7fb	SOC	SOC	Glycine to phosphate ratio	Inverse variance weighted	23	-0.0202698	0.0820791	0.804943	0.775268
7pr7fb	SOC	SOC	Glycine to phosphate ratio	Simple mode	23	0.148088	0.255475	0.568035	0.775268
7pr7fb	SOC	SOC	Glycine to phosphate ratio	Weighted mode	23	-0.0391141	0.101057	0.702437	0.775268
7prMLB	SOC	SOC	Sphingomyelin (d17:1/16:0,d18:1/15:0,d16:1/17:0) levels	MR Egger	33	0.0791583	0.224965	0.727317	0.670219
7prMLB	SOC	SOC	Sphingomyelin (d17:1/16:0,d18:1/15:0,d16:1/17:0) levels	Weighted median	33	-0.00261979	0.180001	0.988388	0.670219
7prMLB	SOC	SOC	Sphingomyelin (d17:1/16:0,d18:1/15:0,d16:1/17:0) levels	Inverse variance weighted	33	-0.00761199	0.107937	0.943778	0.670219
7prMLB	SOC	SOC	Sphingomyelin (d17:1/16:0,d18:1/15:0,d16:1/17:0) levels	Simple mode	33	-0.136175	0.32704	0.679907	0.670219
7prMLB	SOC	SOC	Sphingomyelin (d17:1/16:0,d18:1/15:0,d16:1/17:0) levels	Weighted mode	33	-0.040756	0.204666	0.843417	0.670219
7qWn1p	SOC	SOC	N-delta-acetylornithine levels	MR Egger	24	-0.210701	0.0974126	0.0416796	1.29004
7qWn1p	SOC	SOC	N-delta-acetylornithine levels	Weighted median	24	-0.187691	0.0811085	0.020664	1.29004
7qWn1p	SOC	SOC	N-delta-acetylornithine levels	Inverse variance weighted	24	-0.168265	0.065044	0.00968333	1.29004
7qWn1p	SOC	SOC	N-delta-acetylornithine levels	Simple mode	24	-0.0204674	0.208853	0.922782	1.29004
7qWn1p	SOC	SOC	N-delta-acetylornithine levels	Weighted mode	24	-0.200707	0.0760072	0.0146141	1.29004
7R4WXo	SOC	SOC	Adenosine 5'-diphosphate (ADP) to glycerol 3-phosphate ratio	MR Egger	24	0.109113	0.261201	0.680189	0.373038
7R4WXo	SOC	SOC	Adenosine 5'-diphosphate (ADP) to glycerol 3-phosphate ratio	Weighted median	24	-0.0569202	0.148108	0.700743	0.373038
7R4WXo	SOC	SOC	Adenosine 5'-diphosphate (ADP) to glycerol 3-phosphate ratio	Inverse variance weighted	24	-0.0208871	0.103152	0.839535	0.373038
7R4WXo	SOC	SOC	Adenosine 5'-diphosphate (ADP) to glycerol 3-phosphate ratio	Simple mode	24	-0.181131	0.267519	0.505111	0.373038
7R4WXo	SOC	SOC	Adenosine 5'-diphosphate (ADP) to glycerol 3-phosphate ratio	Weighted mode	24	-0.114733	0.266313	0.670609	0.373038
7rc2hu	SOC	SOC	1-dihomo-linolenylglycerol (20:3) levels	MR Egger	23	0.0758573	0.326956	0.818775	0.356778
7rc2hu	SOC	SOC	1-dihomo-linolenylglycerol (20:3) levels	Weighted median	23	0.0770806	0.193679	0.690644	0.356778
7rc2hu	SOC	SOC	1-dihomo-linolenylglycerol (20:3) levels	Inverse variance weighted	23	0.0919229	0.131701	0.485196	0.356778
7rc2hu	SOC	SOC	1-dihomo-linolenylglycerol (20:3) levels	Simple mode	23	0.243877	0.401076	0.549376	0.356778
7rc2hu	SOC	SOC	1-dihomo-linolenylglycerol (20:3) levels	Weighted mode	23	0.140067	0.354013	0.69617	0.356778
7Rd0Jj	SOC	SOC	Adenosine 5'-diphosphate (ADP) to glutamine ratio	MR Egger	20	0.0155351	0.394773	0.969043	0.294222
7Rd0Jj	SOC	SOC	Adenosine 5'-diphosphate (ADP) to glutamine ratio	Weighted median	20	0.00892974	0.173569	0.958969	0.294222
7Rd0Jj	SOC	SOC	Adenosine 5'-diphosphate (ADP) to glutamine ratio	Inverse variance weighted	20	0.00145841	0.132125	0.991193	0.294222
7Rd0Jj	SOC	SOC	Adenosine 5'-diphosphate (ADP) to glutamine ratio	Simple mode	20	0.231409	0.284831	0.426599	0.294222
7Rd0Jj	SOC	SOC	Adenosine 5'-diphosphate (ADP) to glutamine ratio	Weighted mode	20	0.266753	0.27215	0.339318	0.294222
7txLZF	SOC	SOC	Uridine to pseudouridine ratio	MR Egger	24	1.19641	0.466937	0.0177673	0.417628
7txLZF	SOC	SOC	Uridine to pseudouridine ratio	Weighted median	24	0.20161	0.216815	0.352437	0.417628
7txLZF	SOC	SOC	Uridine to pseudouridine ratio	Inverse variance weighted	24	0.0933356	0.149608	0.532714	0.417628
7txLZF	SOC	SOC	Uridine to pseudouridine ratio	Simple mode	24	0.425123	0.359832	0.249497	0.417628
7txLZF	SOC	SOC	Uridine to pseudouridine ratio	Weighted mode	24	0.343599	0.322879	0.298296	0.417628
7vJF7q	SOC	SOC	X-21733 levels	MR Egger	28	-0.42835	0.274813	0.131159	0.464952
7vJF7q	SOC	SOC	X-21733 levels	Weighted median	28	-0.0713603	0.143327	0.618567	0.464952
7vJF7q	SOC	SOC	X-21733 levels	Inverse variance weighted	28	0.0608224	0.10933	0.577994	0.464952
7vJF7q	SOC	SOC	X-21733 levels	Simple mode	28	-0.158659	0.255528	0.539867	0.464952
7vJF7q	SOC	SOC	X-21733 levels	Weighted mode	28	-0.150937	0.234506	0.525239	0.464952
7W1iLn	SOC	SOC	X-12680 levels	MR Egger	18	0.326605	0.54572	0.557895	0.279085
7W1iLn	SOC	SOC	X-12680 levels	Weighted median	18	-0.076224	0.212798	0.720194	0.279085
7W1iLn	SOC	SOC	X-12680 levels	Inverse variance weighted	18	-0.00777819	0.158782	0.96093	0.279085
7W1iLn	SOC	SOC	X-12680 levels	Simple mode	18	-0.10933	0.365313	0.768357	0.279085
7W1iLn	SOC	SOC	X-12680 levels	Weighted mode	18	-0.0976752	0.351476	0.784441	0.279085
7wBUcV	SOC	SOC	X-23641 levels	MR Egger	26	0.000242814	0.333125	0.999424	0.565947
7wBUcV	SOC	SOC	X-23641 levels	Weighted median	26	-0.215168	0.151591	0.155783	0.565947
7wBUcV	SOC	SOC	X-23641 levels	Inverse variance weighted	26	0.0576282	0.121203	0.634454	0.565947
7wBUcV	SOC	SOC	X-23641 levels	Simple mode	26	-0.264913	0.291022	0.371366	0.565947
7wBUcV	SOC	SOC	X-23641 levels	Weighted mode	26	-0.306269	0.186984	0.11396	0.565947
83iaSn	SOC	SOC	Glycosyl ceramide (d18:1/23:1,d17:1/24:1) levels	MR Egger	20	-0.0865813	0.30139	0.777184	0.347435
83iaSn	SOC	SOC	Glycosyl ceramide (d18:1/23:1,d17:1/24:1) levels	Weighted median	20	0.0680722	0.148316	0.646258	0.347435
83iaSn	SOC	SOC	Glycosyl ceramide (d18:1/23:1,d17:1/24:1) levels	Inverse variance weighted	20	-0.0156361	0.107613	0.884475	0.347435
83iaSn	SOC	SOC	Glycosyl ceramide (d18:1/23:1,d17:1/24:1) levels	Simple mode	20	0.142408	0.243318	0.565251	0.347435
83iaSn	SOC	SOC	Glycosyl ceramide (d18:1/23:1,d17:1/24:1) levels	Weighted mode	20	0.134138	0.232502	0.570759	0.347435
85KCZv	SOC	SOC	N2-acetyl,N6-methyllysine levels	MR Egger	38	0.203954	0.101994	0.0531274	1.98182
85KCZv	SOC	SOC	N2-acetyl,N6-methyllysine levels	Weighted median	38	0.214792	0.0671957	0.00139102	1.98182
85KCZv	SOC	SOC	N2-acetyl,N6-methyllysine levels	Inverse variance weighted	38	0.194844	0.0619815	0.00166897	1.98182
85KCZv	SOC	SOC	N2-acetyl,N6-methyllysine levels	Simple mode	38	-0.13145	0.162892	0.424837	1.98182
85KCZv	SOC	SOC	N2-acetyl,N6-methyllysine levels	Weighted mode	38	0.195052	0.0585512	0.00196896	1.98182
871Lcu	SOC	SOC	2,4-di-tert-butylphenol levels	MR Egger	17	0.699357	0.323821	0.0473948	0.262364
871Lcu	SOC	SOC	2,4-di-tert-butylphenol levels	Weighted median	17	0.168909	0.21458	0.43119	0.262364
871Lcu	SOC	SOC	2,4-di-tert-butylphenol levels	Inverse variance weighted	17	0.152967	0.154007	0.320587	0.262364
871Lcu	SOC	SOC	2,4-di-tert-butylphenol levels	Simple mode	17	0.183978	0.33389	0.589236	0.262364
871Lcu	SOC	SOC	2,4-di-tert-butylphenol levels	Weighted mode	17	0.292551	0.280352	0.312221	0.262364
87APaj	SOC	SOC	Adenosine 5'-diphosphate (ADP) to mannitol to sorbitol ratio	MR Egger	19	-0.172529	0.319128	0.595779	0.280741
87APaj	SOC	SOC	Adenosine 5'-diphosphate (ADP) to mannitol to sorbitol ratio	Weighted median	19	-0.0943272	0.175879	0.591739	0.280741
87APaj	SOC	SOC	Adenosine 5'-diphosphate (ADP) to mannitol to sorbitol ratio	Inverse variance weighted	19	-0.0511014	0.122393	0.676299	0.280741
87APaj	SOC	SOC	Adenosine 5'-diphosphate (ADP) to mannitol to sorbitol ratio	Simple mode	19	-0.421409	0.277753	0.146582	0.280741
87APaj	SOC	SOC	Adenosine 5'-diphosphate (ADP) to mannitol to sorbitol ratio	Weighted mode	19	-0.396073	0.295141	0.196287	0.280741
89D7iv	SOC	SOC	1-linoleoyl-GPI (18:2) levels	MR Egger	21	-0.0658523	0.28903	0.822205	0.455635
89D7iv	SOC	SOC	1-linoleoyl-GPI (18:2) levels	Weighted median	21	0.213237	0.170802	0.211867	0.455635
89D7iv	SOC	SOC	1-linoleoyl-GPI (18:2) levels	Inverse variance weighted	21	0.17694	0.117322	0.131516	0.455635
89D7iv	SOC	SOC	1-linoleoyl-GPI (18:2) levels	Simple mode	21	-0.203477	0.331803	0.546626	0.455635
89D7iv	SOC	SOC	1-linoleoyl-GPI (18:2) levels	Weighted mode	21	-0.158846	0.281051	0.578232	0.455635
8ADtuz	SOC	SOC	Urate levels	MR Egger	29	0.0654812	0.219964	0.768218	0.649772
8ADtuz	SOC	SOC	Urate levels	Weighted median	29	0.184406	0.177751	0.299533	0.649772
8ADtuz	SOC	SOC	Urate levels	Inverse variance weighted	29	0.0880897	0.113361	0.437114	0.649772
8ADtuz	SOC	SOC	Urate levels	Simple mode	29	0.0105964	0.315101	0.973412	0.649772
8ADtuz	SOC	SOC	Urate levels	Weighted mode	29	0.181822	0.20445	0.381406	0.649772
8AkIoq	SOC	SOC	X-16964 levels	MR Egger	15	0.706023	0.308099	0.03927	0.224323
8AkIoq	SOC	SOC	X-16964 levels	Weighted median	15	0.311833	0.214429	0.145877	0.224323
8AkIoq	SOC	SOC	X-16964 levels	Inverse variance weighted	15	0.280664	0.156178	0.0723225	0.224323
8AkIoq	SOC	SOC	X-16964 levels	Simple mode	15	-0.0999346	0.40427	0.808344	0.224323
8AkIoq	SOC	SOC	X-16964 levels	Weighted mode	15	0.533239	0.304328	0.101606	0.224323
8AOx1u	SOC	SOC	Kynurenine levels	MR Egger	27	-0.25396	0.359573	0.486543	0.573539
8AOx1u	SOC	SOC	Kynurenine levels	Weighted median	27	-0.101378	0.171138	0.553599	0.573539
8AOx1u	SOC	SOC	Kynurenine levels	Inverse variance weighted	27	-0.0278884	0.120334	0.816726	0.573539
8AOx1u	SOC	SOC	Kynurenine levels	Simple mode	27	-0.185074	0.286941	0.524585	0.573539
8AOx1u	SOC	SOC	Kynurenine levels	Weighted mode	27	-0.151989	0.218916	0.493665	0.573539
8eQDjP	SOC	SOC	2-furoylcarnitine levels	MR Egger	19	0.468368	0.323859	0.166303	0.283462
8eQDjP	SOC	SOC	2-furoylcarnitine levels	Weighted median	19	0.185699	0.188936	0.325673	0.283462
8eQDjP	SOC	SOC	2-furoylcarnitine levels	Inverse variance weighted	19	0.141895	0.139887	0.310414	0.283462
8eQDjP	SOC	SOC	2-furoylcarnitine levels	Simple mode	19	0.292002	0.31583	0.367427	0.283462
8eQDjP	SOC	SOC	2-furoylcarnitine levels	Weighted mode	19	0.300175	0.297608	0.326522	0.283462
8hIFsm	SOC	SOC	Spermidine to ergothioneine ratio	MR Egger	19	-0.203205	0.265923	0.455255	0.344849
8hIFsm	SOC	SOC	Spermidine to ergothioneine ratio	Weighted median	19	0.0435101	0.171677	0.799926	0.344849
8hIFsm	SOC	SOC	Spermidine to ergothioneine ratio	Inverse variance weighted	19	0.170701	0.120975	0.158231	0.344849
8hIFsm	SOC	SOC	Spermidine to ergothioneine ratio	Simple mode	19	0.301369	0.257546	0.257199	0.344849
8hIFsm	SOC	SOC	Spermidine to ergothioneine ratio	Weighted mode	19	0.0072615	0.223518	0.974441	0.344849
8lJk4o	SOC	SOC	1-palmitoyl-GPC (16:0) levels	MR Egger	24	-0.271649	0.357662	0.455607	0.427139
8lJk4o	SOC	SOC	1-palmitoyl-GPC (16:0) levels	Weighted median	24	0.22812	0.195177	0.242489	0.427139
8lJk4o	SOC	SOC	1-palmitoyl-GPC (16:0) levels	Inverse variance weighted	24	-0.0147609	0.162307	0.927536	0.427139
8lJk4o	SOC	SOC	1-palmitoyl-GPC (16:0) levels	Simple mode	24	0.181459	0.354713	0.613831	0.427139
8lJk4o	SOC	SOC	1-palmitoyl-GPC (16:0) levels	Weighted mode	24	0.265232	0.229646	0.259965	0.427139
8lxF3c	SOC	SOC	3-ethylcatechol sulfate (2) levels	MR Egger	17	-0.211837	0.38165	0.58704	0.259303
8lxF3c	SOC	SOC	3-ethylcatechol sulfate (2) levels	Weighted median	17	0.223675	0.195546	0.252687	0.259303
8lxF3c	SOC	SOC	3-ethylcatechol sulfate (2) levels	Inverse variance weighted	17	0.175332	0.133814	0.190105	0.259303
8lxF3c	SOC	SOC	3-ethylcatechol sulfate (2) levels	Simple mode	17	0.513772	0.347876	0.159119	0.259303
8lxF3c	SOC	SOC	3-ethylcatechol sulfate (2) levels	Weighted mode	17	0.362633	0.297559	0.240626	0.259303
8M72di	SOC	SOC	Iminodiacetate (IDA) levels	MR Egger	17	-0.818753	0.343831	0.0309362	0.252062
8M72di	SOC	SOC	Iminodiacetate (IDA) levels	Weighted median	17	-0.183656	0.205573	0.371653	0.252062
8M72di	SOC	SOC	Iminodiacetate (IDA) levels	Inverse variance weighted	17	-0.0530723	0.155439	0.732776	0.252062
8M72di	SOC	SOC	Iminodiacetate (IDA) levels	Simple mode	17	-0.163476	0.37399	0.667872	0.252062
8M72di	SOC	SOC	Iminodiacetate (IDA) levels	Weighted mode	17	-0.265153	0.274128	0.34781	0.252062
8OaKyv	SOC	SOC	Isoleucine to phosphate ratio	MR Egger	23	-0.38928	0.400121	0.341674	0.355129
8OaKyv	SOC	SOC	Isoleucine to phosphate ratio	Weighted median	23	0.033192	0.22514	0.882794	0.355129
8OaKyv	SOC	SOC	Isoleucine to phosphate ratio	Inverse variance weighted	23	-0.0492588	0.155767	0.751825	0.355129
8OaKyv	SOC	SOC	Isoleucine to phosphate ratio	Simple mode	23	0.0570218	0.371286	0.879342	0.355129
8OaKyv	SOC	SOC	Isoleucine to phosphate ratio	Weighted mode	23	0.0128163	0.327668	0.969153	0.355129
8PcpG5	SOC	SOC	Linoleoyl-arachidonoyl-glycerol (18:2/20:4) [1] levels	MR Egger	19	-0.495894	0.194838	0.0209171	0.560469
8PcpG5	SOC	SOC	Linoleoyl-arachidonoyl-glycerol (18:2/20:4) [1] levels	Weighted median	19	-0.154947	0.135551	0.253002	0.560469
8PcpG5	SOC	SOC	Linoleoyl-arachidonoyl-glycerol (18:2/20:4) [1] levels	Inverse variance weighted	19	-0.0154893	0.106947	0.884844	0.560469
8PcpG5	SOC	SOC	Linoleoyl-arachidonoyl-glycerol (18:2/20:4) [1] levels	Simple mode	19	-0.118859	0.283752	0.680257	0.560469
8PcpG5	SOC	SOC	Linoleoyl-arachidonoyl-glycerol (18:2/20:4) [1] levels	Weighted mode	19	-0.156215	0.140419	0.280565	0.560469
8ShE0A	SOC	SOC	Octadecenedioylcarnitine (C18:1-DC) levels	MR Egger	17	0.240378	0.1308	0.085986	0.709904
8ShE0A	SOC	SOC	Octadecenedioylcarnitine (C18:1-DC) levels	Weighted median	17	0.270996	0.0968757	0.0051523	0.709904
8ShE0A	SOC	SOC	Octadecenedioylcarnitine (C18:1-DC) levels	Inverse variance weighted	17	0.179956	0.08324	0.0306268	0.709904
8ShE0A	SOC	SOC	Octadecenedioylcarnitine (C18:1-DC) levels	Simple mode	17	0.0803143	0.232406	0.734161	0.709904
8ShE0A	SOC	SOC	Octadecenedioylcarnitine (C18:1-DC) levels	Weighted mode	17	0.261728	0.100669	0.0193452	0.709904
8TblCS	SOC	SOC	N-lactoyl valine levels	MR Egger	12	0.209376	0.924872	0.825463	0.178745
8TblCS	SOC	SOC	N-lactoyl valine levels	Weighted median	12	-0.282814	0.295808	0.339035	0.178745
8TblCS	SOC	SOC	N-lactoyl valine levels	Inverse variance weighted	12	-0.0736211	0.23089	0.749834	0.178745
8TblCS	SOC	SOC	N-lactoyl valine levels	Simple mode	12	-0.573372	0.532663	0.304779	0.178745
8TblCS	SOC	SOC	N-lactoyl valine levels	Weighted mode	12	-0.543801	0.535844	0.33198	0.178745
8UB57y	SOC	SOC	Stearate (18:0) levels	MR Egger	17	-0.124124	0.589059	0.835945	0.254241
8UB57y	SOC	SOC	Stearate (18:0) levels	Weighted median	17	0.147709	0.233243	0.52655	0.254241
8UB57y	SOC	SOC	Stearate (18:0) levels	Inverse variance weighted	17	-0.0597964	0.181164	0.741348	0.254241
8UB57y	SOC	SOC	Stearate (18:0) levels	Simple mode	17	0.397728	0.489329	0.428261	0.254241
8UB57y	SOC	SOC	Stearate (18:0) levels	Weighted mode	17	0.448863	0.455519	0.339101	0.254241
8v1wa6	SOC	SOC	Cytidine levels	MR Egger	27	0.0896449	0.294762	0.763549	0.419624
8v1wa6	SOC	SOC	Cytidine levels	Weighted median	27	0.109839	0.184622	0.551886	0.419624
8v1wa6	SOC	SOC	Cytidine levels	Inverse variance weighted	27	-0.0179782	0.139393	0.897378	0.419624
8v1wa6	SOC	SOC	Cytidine levels	Simple mode	27	0.127608	0.302682	0.676788	0.419624
8v1wa6	SOC	SOC	Cytidine levels	Weighted mode	27	0.127608	0.262901	0.631467	0.419624
8w2VwS	SOC	SOC	Indoleacetoylcarnitine levels	MR Egger	31	0.140493	0.147656	0.34922	0.821471
8w2VwS	SOC	SOC	Indoleacetoylcarnitine levels	Weighted median	31	-0.114601	0.133455	0.390494	0.821471
8w2VwS	SOC	SOC	Indoleacetoylcarnitine levels	Inverse variance weighted	31	-0.0567831	0.0865902	0.511974	0.821471
8w2VwS	SOC	SOC	Indoleacetoylcarnitine levels	Simple mode	31	-0.430965	0.243197	0.0865382	0.821471
8w2VwS	SOC	SOC	Indoleacetoylcarnitine levels	Weighted mode	31	-0.0621734	0.153738	0.688779	0.821471
8X8xwq	SOC	SOC	Stearoylcarnitine levels	MR Egger	22	0.102771	0.380704	0.789965	0.467858
8X8xwq	SOC	SOC	Stearoylcarnitine levels	Weighted median	22	0.246999	0.19616	0.207969	0.467858
8X8xwq	SOC	SOC	Stearoylcarnitine levels	Inverse variance weighted	22	0.0411208	0.130051	0.751858	0.467858
8X8xwq	SOC	SOC	Stearoylcarnitine levels	Simple mode	22	0.498221	0.372975	0.195911	0.467858
8X8xwq	SOC	SOC	Stearoylcarnitine levels	Weighted mode	22	0.435586	0.334207	0.206567	0.467858
8xRvIM	SOC	SOC	X-26054 levels	MR Egger	28	0.213306	0.141502	0.143754	0.868106
8xRvIM	SOC	SOC	X-26054 levels	Weighted median	28	0.0780857	0.11663	0.503167	0.868106
8xRvIM	SOC	SOC	X-26054 levels	Inverse variance weighted	28	0.0823625	0.0851243	0.333267	0.868106
8xRvIM	SOC	SOC	X-26054 levels	Simple mode	28	0.10877	0.237841	0.651097	0.868106
8xRvIM	SOC	SOC	X-26054 levels	Weighted mode	28	0.12749	0.109143	0.252978	0.868106
90ciPX	SOC	SOC	Sphingomyelin (d18:1/14:0,d16:1/16:0) levels	MR Egger	27	-0.112872	0.185188	0.547694	0.679742
90ciPX	SOC	SOC	Sphingomyelin (d18:1/14:0,d16:1/16:0) levels	Weighted median	27	0.0145099	0.156089	0.925936	0.679742
90ciPX	SOC	SOC	Sphingomyelin (d18:1/14:0,d16:1/16:0) levels	Inverse variance weighted	27	0.112942	0.102683	0.271371	0.679742
90ciPX	SOC	SOC	Sphingomyelin (d18:1/14:0,d16:1/16:0) levels	Simple mode	27	0.136487	0.264068	0.60962	0.679742
90ciPX	SOC	SOC	Sphingomyelin (d18:1/14:0,d16:1/16:0) levels	Weighted mode	27	0.00839392	0.149157	0.955552	0.679742
95HElb	SOC	SOC	Erythritol levels in elite athletes	MR Egger	26	-0.294666	0.220446	0.193861	0.505589
95HElb	SOC	SOC	Erythritol levels in elite athletes	Weighted median	26	-0.123701	0.165303	0.45426	0.505589
95HElb	SOC	SOC	Erythritol levels in elite athletes	Inverse variance weighted	26	-0.0286745	0.117668	0.807471	0.505589
95HElb	SOC	SOC	Erythritol levels in elite athletes	Simple mode	26	-0.0229585	0.274158	0.933929	0.505589
95HElb	SOC	SOC	Erythritol levels in elite athletes	Weighted mode	26	-0.138113	0.172417	0.430657	0.505589
97KIsa	SOC	SOC	X-17690 levels	MR Egger	35	0.115044	0.242274	0.638022	0.694978
97KIsa	SOC	SOC	X-17690 levels	Weighted median	35	0.0622126	0.136551	0.648677	0.694978
97KIsa	SOC	SOC	X-17690 levels	Inverse variance weighted	35	0.0599987	0.0954901	0.529792	0.694978
97KIsa	SOC	SOC	X-17690 levels	Simple mode	35	0.290915	0.25994	0.270916	0.694978
97KIsa	SOC	SOC	X-17690 levels	Weighted mode	35	0.0547919	0.212138	0.797745	0.694978
9AVV8z	SOC	SOC	Epiandrosterone sulfate levels	MR Egger	27	-0.167682	0.06817	0.0211655	1.13064
9AVV8z	SOC	SOC	Epiandrosterone sulfate levels	Weighted median	27	-0.134848	0.0632611	0.0330387	1.13064
9AVV8z	SOC	SOC	Epiandrosterone sulfate levels	Inverse variance weighted	27	-0.0715403	0.0625016	0.252368	1.13064
9AVV8z	SOC	SOC	Epiandrosterone sulfate levels	Simple mode	27	-0.120928	0.181971	0.512191	1.13064
9AVV8z	SOC	SOC	Epiandrosterone sulfate levels	Weighted mode	27	-0.138474	0.0577966	0.0240693	1.13064
9fwAqK	SOC	SOC	X-12216 levels	MR Egger	22	-0.24026	0.47792	0.620651	0.385708
9fwAqK	SOC	SOC	X-12216 levels	Weighted median	22	0.0556857	0.194622	0.774785	0.385708
9fwAqK	SOC	SOC	X-12216 levels	Inverse variance weighted	22	0.0707422	0.151964	0.64156	0.385708
9fwAqK	SOC	SOC	X-12216 levels	Simple mode	22	-0.0707594	0.359992	0.846063	0.385708
9fwAqK	SOC	SOC	X-12216 levels	Weighted mode	22	0.0860453	0.305566	0.781012	0.385708
9IyhtZ	SOC	SOC	Galactonate levels	MR Egger	16	0.483671	0.326179	0.160276	0.297594
9IyhtZ	SOC	SOC	Galactonate levels	Weighted median	16	-0.331516	0.197381	0.0930396	0.297594
9IyhtZ	SOC	SOC	Galactonate levels	Inverse variance weighted	16	-0.361495	0.145325	0.0128644	0.297594
9IyhtZ	SOC	SOC	Galactonate levels	Simple mode	16	-0.248692	0.367685	0.5091	0.297594
9IyhtZ	SOC	SOC	Galactonate levels	Weighted mode	16	-0.57483	0.3636	0.134744	0.297594
9JkqTx	SOC	SOC	Adenosine 5'-diphosphate (ADP) to 5-oxoproline ratio	MR Egger	16	0.0230269	0.353655	0.949006	0.262252
9JkqTx	SOC	SOC	Adenosine 5'-diphosphate (ADP) to 5-oxoproline ratio	Weighted median	16	-0.0366151	0.174524	0.833824	0.262252
9JkqTx	SOC	SOC	Adenosine 5'-diphosphate (ADP) to 5-oxoproline ratio	Inverse variance weighted	16	-0.0150634	0.148864	0.9194	0.262252
9JkqTx	SOC	SOC	Adenosine 5'-diphosphate (ADP) to 5-oxoproline ratio	Simple mode	16	-0.0734262	0.283268	0.798996	0.262252
9JkqTx	SOC	SOC	Adenosine 5'-diphosphate (ADP) to 5-oxoproline ratio	Weighted mode	16	-0.0734262	0.262568	0.783568	0.262252
9LoHXF	SOC	SOC	Bilirubin (Z,Z) to etiocholanolone glucuronide ratio	MR Egger	30	0.205664	0.133404	0.134382	1.02337
9LoHXF	SOC	SOC	Bilirubin (Z,Z) to etiocholanolone glucuronide ratio	Weighted median	30	0.0601385	0.115243	0.601781	1.02337
9LoHXF	SOC	SOC	Bilirubin (Z,Z) to etiocholanolone glucuronide ratio	Inverse variance weighted	30	0.0480094	0.0794079	0.545449	1.02337
9LoHXF	SOC	SOC	Bilirubin (Z,Z) to etiocholanolone glucuronide ratio	Simple mode	30	0.152843	0.214994	0.482814	1.02337
9LoHXF	SOC	SOC	Bilirubin (Z,Z) to etiocholanolone glucuronide ratio	Weighted mode	30	0.0645463	0.110681	0.564285	1.02337
9mWYLM	SOC	SOC	1-stearoyl-2-arachidonoyl-GPI (18:0/20:4) levels	MR Egger	22	-0.254336	0.238761	0.299462	0.579571
9mWYLM	SOC	SOC	1-stearoyl-2-arachidonoyl-GPI (18:0/20:4) levels	Weighted median	22	-0.107903	0.14744	0.464262	0.579571
9mWYLM	SOC	SOC	1-stearoyl-2-arachidonoyl-GPI (18:0/20:4) levels	Inverse variance weighted	22	-0.1084	0.106096	0.306912	0.579571
9mWYLM	SOC	SOC	1-stearoyl-2-arachidonoyl-GPI (18:0/20:4) levels	Simple mode	22	0.129962	0.226113	0.571556	0.579571
9mWYLM	SOC	SOC	1-stearoyl-2-arachidonoyl-GPI (18:0/20:4) levels	Weighted mode	22	-0.12837	0.156195	0.420392	0.579571
9MZkFr	SOC	SOC	X-11843 levels	MR Egger	22	0.00875801	0.248443	0.972229	0.341459
9MZkFr	SOC	SOC	X-11843 levels	Weighted median	22	-0.176536	0.190563	0.354242	0.341459
9MZkFr	SOC	SOC	X-11843 levels	Inverse variance weighted	22	-0.183703	0.130946	0.16065	0.341459
9MZkFr	SOC	SOC	X-11843 levels	Simple mode	22	-0.239045	0.338501	0.487833	0.341459
9MZkFr	SOC	SOC	X-11843 levels	Weighted mode	22	-0.103825	0.29048	0.724341	0.341459
9Q3qu2	SOC	SOC	Arachidonoylcarnitine (C20:4) levels	MR Egger	41	-0.116411	0.131365	0.380958	1.47864
9Q3qu2	SOC	SOC	Arachidonoylcarnitine (C20:4) levels	Weighted median	41	0.0475123	0.105706	0.653087	1.47864
9Q3qu2	SOC	SOC	Arachidonoylcarnitine (C20:4) levels	Inverse variance weighted	41	0.0153182	0.0726177	0.832932	1.47864
9Q3qu2	SOC	SOC	Arachidonoylcarnitine (C20:4) levels	Simple mode	41	0.201978	0.234608	0.394414	1.47864
9Q3qu2	SOC	SOC	Arachidonoylcarnitine (C20:4) levels	Weighted mode	41	0.0593408	0.112598	0.601095	1.47864
9tRvZ9	SOC	SOC	Adenosine 5'-monophosphate (AMP) to proline ratio	MR Egger	21	0.830535	0.35656	0.031028	0.348128
9tRvZ9	SOC	SOC	Adenosine 5'-monophosphate (AMP) to proline ratio	Weighted median	21	0.384931	0.201937	0.0566256	0.348128
9tRvZ9	SOC	SOC	Adenosine 5'-monophosphate (AMP) to proline ratio	Inverse variance weighted	21	0.318509	0.173774	0.066818	0.348128
9tRvZ9	SOC	SOC	Adenosine 5'-monophosphate (AMP) to proline ratio	Simple mode	21	0.630331	0.388799	0.120629	0.348128
9tRvZ9	SOC	SOC	Adenosine 5'-monophosphate (AMP) to proline ratio	Weighted mode	21	0.557889	0.356009	0.132786	0.348128
9vlsiE	SOC	SOC	Succinylcarnitine levels	MR Egger	30	-0.471394	0.240829	0.0603387	0.669034
9vlsiE	SOC	SOC	Succinylcarnitine levels	Weighted median	30	-0.172683	0.15491	0.264965	0.669034
9vlsiE	SOC	SOC	Succinylcarnitine levels	Inverse variance weighted	30	-0.0268939	0.108559	0.80434	0.669034
9vlsiE	SOC	SOC	Succinylcarnitine levels	Simple mode	30	-0.20027	0.245309	0.420927	0.669034
9vlsiE	SOC	SOC	Succinylcarnitine levels	Weighted mode	30	-0.218638	0.182459	0.240509	0.669034
9wj4KP	SOC	SOC	X-18887 levels	MR Egger	17	0.363565	0.427171	0.408096	0.252719
9wj4KP	SOC	SOC	X-18887 levels	Weighted median	17	-0.110148	0.227215	0.627836	0.252719
9wj4KP	SOC	SOC	X-18887 levels	Inverse variance weighted	17	-0.184488	0.169311	0.275873	0.252719
9wj4KP	SOC	SOC	X-18887 levels	Simple mode	17	-0.0289041	0.403773	0.943819	0.252719
9wj4KP	SOC	SOC	X-18887 levels	Weighted mode	17	-0.0289041	0.350854	0.935365	0.252719
9Wkyd4	SOC	SOC	Threonate levels	MR Egger	23	-0.227069	0.291085	0.444049	0.365181
9Wkyd4	SOC	SOC	Threonate levels	Weighted median	23	0.316064	0.181214	0.0811336	0.365181
9Wkyd4	SOC	SOC	Threonate levels	Inverse variance weighted	23	0.0159643	0.148122	0.914172	0.365181
9Wkyd4	SOC	SOC	Threonate levels	Simple mode	23	0.322243	0.399748	0.428805	0.365181
9Wkyd4	SOC	SOC	Threonate levels	Weighted mode	23	0.333414	0.289296	0.261485	0.365181
9wm7SZ	SOC	SOC	1-(1-enyl-palmitoyl)-2-oleoyl-gpc (p-16:0/18:1) levels	MR Egger	23	-0.249061	0.263038	0.354478	0.418868
9wm7SZ	SOC	SOC	1-(1-enyl-palmitoyl)-2-oleoyl-gpc (p-16:0/18:1) levels	Weighted median	23	-0.116677	0.185645	0.52968	0.418868
9wm7SZ	SOC	SOC	1-(1-enyl-palmitoyl)-2-oleoyl-gpc (p-16:0/18:1) levels	Inverse variance weighted	23	-0.281169	0.117587	0.0167956	0.418868
9wm7SZ	SOC	SOC	1-(1-enyl-palmitoyl)-2-oleoyl-gpc (p-16:0/18:1) levels	Simple mode	23	-0.219189	0.31686	0.496328	0.418868
9wm7SZ	SOC	SOC	1-(1-enyl-palmitoyl)-2-oleoyl-gpc (p-16:0/18:1) levels	Weighted mode	23	-0.119801	0.238233	0.62005	0.418868
9WMpAO	SOC	SOC	(N(1) + N(8))-acetylspermidine levels	MR Egger	31	0.135343	0.180595	0.459634	0.865069
9WMpAO	SOC	SOC	(N(1) + N(8))-acetylspermidine levels	Weighted median	31	-0.033098	0.132089	0.802143	0.865069
9WMpAO	SOC	SOC	(N(1) + N(8))-acetylspermidine levels	Inverse variance weighted	31	0.0526051	0.0944675	0.577624	0.865069
9WMpAO	SOC	SOC	(N(1) + N(8))-acetylspermidine levels	Simple mode	31	-0.244154	0.287828	0.40301	0.865069
9WMpAO	SOC	SOC	(N(1) + N(8))-acetylspermidine levels	Weighted mode	31	-0.123654	0.208785	0.558118	0.865069
9WR2Ka	SOC	SOC	Glucuronide of piperine metabolite C17H21NO3 (3) levels	MR Egger	14	-0.494587	0.326178	0.155333	0.262549
9WR2Ka	SOC	SOC	Glucuronide of piperine metabolite C17H21NO3 (3) levels	Weighted median	14	-0.411929	0.178233	0.0208231	0.262549
9WR2Ka	SOC	SOC	Glucuronide of piperine metabolite C17H21NO3 (3) levels	Inverse variance weighted	14	-0.345099	0.130748	0.00830494	0.262549
9WR2Ka	SOC	SOC	Glucuronide of piperine metabolite C17H21NO3 (3) levels	Simple mode	14	-0.370156	0.282236	0.212377	0.262549
9WR2Ka	SOC	SOC	Glucuronide of piperine metabolite C17H21NO3 (3) levels	Weighted mode	14	-0.424996	0.222065	0.0779155	0.262549
9yEvYl	SOC	SOC	Leucine to N-palmitoyl-sphingosine (d18:1 to 16:0) ratio	MR Egger	24	0.582632	0.468439	0.226673	0.365653
9yEvYl	SOC	SOC	Leucine to N-palmitoyl-sphingosine (d18:1 to 16:0) ratio	Weighted median	24	-0.1798	0.215025	0.403053	0.365653
9yEvYl	SOC	SOC	Leucine to N-palmitoyl-sphingosine (d18:1 to 16:0) ratio	Inverse variance weighted	24	-0.113324	0.155579	0.466367	0.365653
9yEvYl	SOC	SOC	Leucine to N-palmitoyl-sphingosine (d18:1 to 16:0) ratio	Simple mode	24	-0.429075	0.351372	0.234402	0.365653
9yEvYl	SOC	SOC	Leucine to N-palmitoyl-sphingosine (d18:1 to 16:0) ratio	Weighted mode	24	-0.373441	0.32663	0.264669	0.365653
9ztrPs	SOC	SOC	1-(1-enyl-palmitoyl)-2-arachidonoyl-gpc (p-16:0/20:4) levels	MR Egger	38	-0.0898818	0.132177	0.500846	1.09684
9ztrPs	SOC	SOC	1-(1-enyl-palmitoyl)-2-arachidonoyl-gpc (p-16:0/20:4) levels	Weighted median	38	-0.12046	0.0984561	0.221143	1.09684
9ztrPs	SOC	SOC	1-(1-enyl-palmitoyl)-2-arachidonoyl-gpc (p-16:0/20:4) levels	Inverse variance weighted	38	-0.036579	0.0800058	0.647524	1.09684
9ztrPs	SOC	SOC	1-(1-enyl-palmitoyl)-2-arachidonoyl-gpc (p-16:0/20:4) levels	Simple mode	38	0.284722	0.228594	0.220763	1.09684
9ztrPs	SOC	SOC	1-(1-enyl-palmitoyl)-2-arachidonoyl-gpc (p-16:0/20:4) levels	Weighted mode	38	-0.10618	0.0893984	0.242512	1.09684
a0IO5M	SOC	SOC	X-18345 levels	MR Egger	28	0.218579	0.216591	0.32219	0.419157
a0IO5M	SOC	SOC	X-18345 levels	Weighted median	28	0.0616648	0.153387	0.687669	0.419157
a0IO5M	SOC	SOC	X-18345 levels	Inverse variance weighted	28	-0.0135637	0.107532	0.899624	0.419157
a0IO5M	SOC	SOC	X-18345 levels	Simple mode	28	0.109151	0.276098	0.695701	0.419157
a0IO5M	SOC	SOC	X-18345 levels	Weighted mode	28	0.0891699	0.237586	0.710357	0.419157
A2UnE4	SOC	SOC	X-24947 levels	MR Egger	37	0.124378	0.110784	0.269204	1.24291
A2UnE4	SOC	SOC	X-24947 levels	Weighted median	37	0.109242	0.0973722	0.261906	1.24291
A2UnE4	SOC	SOC	X-24947 levels	Inverse variance weighted	37	-0.009305	0.0651836	0.886487	1.24291
A2UnE4	SOC	SOC	X-24947 levels	Simple mode	37	-0.161413	0.21338	0.454299	1.24291
A2UnE4	SOC	SOC	X-24947 levels	Weighted mode	37	0.059539	0.0945428	0.53283	1.24291
a7sfLy	SOC	SOC	Adenosine 5'-diphosphate (ADP) to gluconate ratio	MR Egger	20	0.306942	0.307785	0.331857	0.30048
a7sfLy	SOC	SOC	Adenosine 5'-diphosphate (ADP) to gluconate ratio	Weighted median	20	0.0503824	0.173177	0.771104	0.30048
a7sfLy	SOC	SOC	Adenosine 5'-diphosphate (ADP) to gluconate ratio	Inverse variance weighted	20	0.0891983	0.118507	0.451638	0.30048
a7sfLy	SOC	SOC	Adenosine 5'-diphosphate (ADP) to gluconate ratio	Simple mode	20	-0.290627	0.342988	0.407354	0.30048
a7sfLy	SOC	SOC	Adenosine 5'-diphosphate (ADP) to gluconate ratio	Weighted mode	20	-0.326778	0.326172	0.329002	0.30048
A86Dtp	SOC	SOC	Dihomo-linoleoylcarnitine (C20:2) levels	MR Egger	29	-0.391428	0.223818	0.0916755	0.712831
A86Dtp	SOC	SOC	Dihomo-linoleoylcarnitine (C20:2) levels	Weighted median	29	0.0739678	0.149366	0.62045	0.712831
A86Dtp	SOC	SOC	Dihomo-linoleoylcarnitine (C20:2) levels	Inverse variance weighted	29	-0.0542467	0.104087	0.60225	0.712831
A86Dtp	SOC	SOC	Dihomo-linoleoylcarnitine (C20:2) levels	Simple mode	29	-0.136051	0.299906	0.653579	0.712831
A86Dtp	SOC	SOC	Dihomo-linoleoylcarnitine (C20:2) levels	Weighted mode	29	0.156912	0.208726	0.458467	0.712831
a8sdFM	SOC	SOC	Histidine to trans-urocanate ratio	MR Egger	24	-0.458901	0.211249	0.0408834	0.535866
a8sdFM	SOC	SOC	Histidine to trans-urocanate ratio	Weighted median	24	-0.0490266	0.159767	0.758948	0.535866
a8sdFM	SOC	SOC	Histidine to trans-urocanate ratio	Inverse variance weighted	24	-0.0450328	0.108041	0.676816	0.535866
a8sdFM	SOC	SOC	Histidine to trans-urocanate ratio	Simple mode	24	-0.0735679	0.277231	0.793091	0.535866
a8sdFM	SOC	SOC	Histidine to trans-urocanate ratio	Weighted mode	24	-0.0632714	0.164658	0.704316	0.535866
A9PWQ8	SOC	SOC	Kynurenate levels	MR Egger	26	0.0471995	0.222235	0.8336	0.637189
A9PWQ8	SOC	SOC	Kynurenate levels	Weighted median	26	0.145609	0.153355	0.342372	0.637189
A9PWQ8	SOC	SOC	Kynurenate levels	Inverse variance weighted	26	0.00823808	0.110145	0.940379	0.637189
A9PWQ8	SOC	SOC	Kynurenate levels	Simple mode	26	-0.350215	0.319237	0.28308	0.637189
A9PWQ8	SOC	SOC	Kynurenate levels	Weighted mode	26	0.109924	0.146585	0.460315	0.637189
a9tcgL	SOC	SOC	Cortisone levels	MR Egger	16	0.16769	0.414478	0.691898	0.239883
a9tcgL	SOC	SOC	Cortisone levels	Weighted median	16	0.150191	0.25629	0.557863	0.239883
a9tcgL	SOC	SOC	Cortisone levels	Inverse variance weighted	16	-0.000965683	0.186054	0.995859	0.239883
a9tcgL	SOC	SOC	Cortisone levels	Simple mode	16	0.28708	0.423309	0.507985	0.239883
a9tcgL	SOC	SOC	Cortisone levels	Weighted mode	16	0.232084	0.368185	0.537953	0.239883
a9VA0W	SOC	SOC	Phosphate levels (UKB data field 30810)	MR Egger	23	-0.110333	0.348097	0.754403	0.391038
a9VA0W	SOC	SOC	Phosphate levels (UKB data field 30810)	Weighted median	23	-0.375299	0.199788	0.0603145	0.391038
a9VA0W	SOC	SOC	Phosphate levels (UKB data field 30810)	Inverse variance weighted	23	-0.299605	0.137343	0.0291509	0.391038
a9VA0W	SOC	SOC	Phosphate levels (UKB data field 30810)	Simple mode	23	-0.578401	0.417437	0.179756	0.391038
a9VA0W	SOC	SOC	Phosphate levels (UKB data field 30810)	Weighted mode	23	-0.653791	0.424276	0.137589	0.391038
aa6XIp	SOC	SOC	Spermidine to N-acetylputrescine ratio	MR Egger	20	-0.106395	0.229792	0.64891	0.495959
aa6XIp	SOC	SOC	Spermidine to N-acetylputrescine ratio	Weighted median	20	-0.0143504	0.14681	0.922133	0.495959
aa6XIp	SOC	SOC	Spermidine to N-acetylputrescine ratio	Inverse variance weighted	20	0.175403	0.122056	0.150696	0.495959
aa6XIp	SOC	SOC	Spermidine to N-acetylputrescine ratio	Simple mode	20	-0.188969	0.349981	0.59551	0.495959
aa6XIp	SOC	SOC	Spermidine to N-acetylputrescine ratio	Weighted mode	20	-0.0310208	0.152507	0.840981	0.495959
AAcK84	SOC	SOC	Glucose-to-mannose ratio	MR Egger	26	0.337336	0.22555	0.147789	0.58472
AAcK84	SOC	SOC	Glucose-to-mannose ratio	Weighted median	26	0.214413	0.154505	0.165215	0.58472
AAcK84	SOC	SOC	Glucose-to-mannose ratio	Inverse variance weighted	26	0.0880718	0.104773	0.400575	0.58472
AAcK84	SOC	SOC	Glucose-to-mannose ratio	Simple mode	26	-0.0126714	0.265407	0.9623	0.58472
AAcK84	SOC	SOC	Glucose-to-mannose ratio	Weighted mode	26	0.179793	0.163506	0.281976	0.58472
AahGQv	SOC	SOC	4-methylguaiacol sulfate levels	MR Egger	13	0.0405536	0.390946	0.919249	0.196425
AahGQv	SOC	SOC	4-methylguaiacol sulfate levels	Weighted median	13	-0.0644344	0.232449	0.781628	0.196425
AahGQv	SOC	SOC	4-methylguaiacol sulfate levels	Inverse variance weighted	13	-0.0995378	0.166022	0.54881	0.196425
AahGQv	SOC	SOC	4-methylguaiacol sulfate levels	Simple mode	13	0.22843	0.408097	0.585951	0.196425
AahGQv	SOC	SOC	4-methylguaiacol sulfate levels	Weighted mode	13	-0.0363372	0.311111	0.908952	0.196425
AcPVXY	SOC	SOC	Furaneol sulfate levels	MR Egger	13	-0.439806	0.365619	0.254264	0.293157
AcPVXY	SOC	SOC	Furaneol sulfate levels	Weighted median	13	-0.190599	0.187532	0.30946	0.293157
AcPVXY	SOC	SOC	Furaneol sulfate levels	Inverse variance weighted	13	-0.100719	0.156487	0.519818	0.293157
AcPVXY	SOC	SOC	Furaneol sulfate levels	Simple mode	13	0.0786576	0.372518	0.836313	0.293157
AcPVXY	SOC	SOC	Furaneol sulfate levels	Weighted mode	13	-0.271267	0.200702	0.201437	0.293157
adG4ZM	SOC	SOC	1-(1-enyl-palmitoyl)-2-palmitoyl-GPC (P-16:0/16:0) levels	MR Egger	37	-0.021578	0.168581	0.898883	0.992612
adG4ZM	SOC	SOC	1-(1-enyl-palmitoyl)-2-palmitoyl-GPC (P-16:0/16:0) levels	Weighted median	37	-0.041398	0.12318	0.736813	0.992612
adG4ZM	SOC	SOC	1-(1-enyl-palmitoyl)-2-palmitoyl-GPC (P-16:0/16:0) levels	Inverse variance weighted	37	-0.0828278	0.0857251	0.333943	0.992612
adG4ZM	SOC	SOC	1-(1-enyl-palmitoyl)-2-palmitoyl-GPC (P-16:0/16:0) levels	Simple mode	37	0.0619563	0.252102	0.807264	0.992612
adG4ZM	SOC	SOC	1-(1-enyl-palmitoyl)-2-palmitoyl-GPC (P-16:0/16:0) levels	Weighted mode	37	-0.0165866	0.122926	0.893417	0.992612
AdyErM	SOC	SOC	N-acetylkynurenine (2) levels	MR Egger	18	0.286181	0.131923	0.0454678	0.771582
AdyErM	SOC	SOC	N-acetylkynurenine (2) levels	Weighted median	18	0.286114	0.0966009	0.00305836	0.771582
AdyErM	SOC	SOC	N-acetylkynurenine (2) levels	Inverse variance weighted	18	0.252958	0.0791528	0.00139437	0.771582
AdyErM	SOC	SOC	N-acetylkynurenine (2) levels	Simple mode	18	0.2469	0.19421	0.22074	0.771582
AdyErM	SOC	SOC	N-acetylkynurenine (2) levels	Weighted mode	18	0.281866	0.0945275	0.0083725	0.771582
aDyLmW	SOC	SOC	Linoleate (18:2n6) levels	MR Egger	19	0.282122	0.489284	0.571765	0.289249
aDyLmW	SOC	SOC	Linoleate (18:2n6) levels	Weighted median	19	0.331796	0.239539	0.166007	0.289249
aDyLmW	SOC	SOC	Linoleate (18:2n6) levels	Inverse variance weighted	19	0.26828	0.185157	0.147357	0.289249
aDyLmW	SOC	SOC	Linoleate (18:2n6) levels	Simple mode	19	0.170927	0.407283	0.679689	0.289249
aDyLmW	SOC	SOC	Linoleate (18:2n6) levels	Weighted mode	19	0.271676	0.377056	0.480459	0.289249
aEkGfJ	SOC	SOC	3-methylglutaconate levels	MR Egger	21	0.0181314	0.139665	0.898073	0.811231
aEkGfJ	SOC	SOC	3-methylglutaconate levels	Weighted median	21	-0.0716819	0.12392	0.562959	0.811231
aEkGfJ	SOC	SOC	3-methylglutaconate levels	Inverse variance weighted	21	0.00575324	0.0855269	0.946368	0.811231
aEkGfJ	SOC	SOC	3-methylglutaconate levels	Simple mode	21	0.227451	0.23741	0.349476	0.811231
aEkGfJ	SOC	SOC	3-methylglutaconate levels	Weighted mode	21	0.0479775	0.112169	0.673421	0.811231
aFqsmZ	SOC	SOC	Cholesterol to taurocholate ratio	MR Egger	24	0.188253	0.330027	0.574175	0.363017
aFqsmZ	SOC	SOC	Cholesterol to taurocholate ratio	Weighted median	24	-0.0616578	0.205977	0.764679	0.363017
aFqsmZ	SOC	SOC	Cholesterol to taurocholate ratio	Inverse variance weighted	24	-0.000896619	0.157707	0.995464	0.363017
aFqsmZ	SOC	SOC	Cholesterol to taurocholate ratio	Simple mode	24	0.660465	0.50109	0.200463	0.363017
aFqsmZ	SOC	SOC	Cholesterol to taurocholate ratio	Weighted mode	24	0.591648	0.461362	0.212479	0.363017
aG9v0l	SOC	SOC	Alpha-ketobutyrate to pyruvate ratio	MR Egger	14	-0.375273	0.636568	0.566443	0.207572
aG9v0l	SOC	SOC	Alpha-ketobutyrate to pyruvate ratio	Weighted median	14	0.127362	0.271731	0.639279	0.207572
aG9v0l	SOC	SOC	Alpha-ketobutyrate to pyruvate ratio	Inverse variance weighted	14	0.0615019	0.191008	0.747463	0.207572
aG9v0l	SOC	SOC	Alpha-ketobutyrate to pyruvate ratio	Simple mode	14	0.152449	0.524262	0.775801	0.207572
aG9v0l	SOC	SOC	Alpha-ketobutyrate to pyruvate ratio	Weighted mode	14	0.641526	0.531651	0.24906	0.207572
AGGeGB	SOC	SOC	3,4-dihydroxybutyrate levels	MR Egger	28	-0.286684	0.33497	0.399899	0.505166
AGGeGB	SOC	SOC	3,4-dihydroxybutyrate levels	Weighted median	28	-0.0700068	0.202596	0.729682	0.505166
AGGeGB	SOC	SOC	3,4-dihydroxybutyrate levels	Inverse variance weighted	28	-0.0701025	0.129822	0.589204	0.505166
AGGeGB	SOC	SOC	3,4-dihydroxybutyrate levels	Simple mode	28	-0.172004	0.366669	0.642765	0.505166
AGGeGB	SOC	SOC	3,4-dihydroxybutyrate levels	Weighted mode	28	-0.161369	0.245483	0.516519	0.505166
aiTq23	SOC	SOC	Behenoylcarnitine (C22) levels	MR Egger	26	-0.464995	0.348268	0.194349	0.459358
aiTq23	SOC	SOC	Behenoylcarnitine (C22) levels	Weighted median	26	-0.159876	0.185932	0.389865	0.459358
aiTq23	SOC	SOC	Behenoylcarnitine (C22) levels	Inverse variance weighted	26	-0.0054952	0.146489	0.970076	0.459358
aiTq23	SOC	SOC	Behenoylcarnitine (C22) levels	Simple mode	26	0.0451462	0.355312	0.899909	0.459358
aiTq23	SOC	SOC	Behenoylcarnitine (C22) levels	Weighted mode	26	-0.488302	0.241783	0.0542683	0.459358
aJ7deW	SOC	SOC	Propyl 4-hydroxybenzoate sulfate levels	MR Egger	26	0.269053	0.41351	0.521449	0.387956
aJ7deW	SOC	SOC	Propyl 4-hydroxybenzoate sulfate levels	Weighted median	26	0.195302	0.200529	0.330089	0.387956
aJ7deW	SOC	SOC	Propyl 4-hydroxybenzoate sulfate levels	Inverse variance weighted	26	0.109906	0.154903	0.478002	0.387956
aJ7deW	SOC	SOC	Propyl 4-hydroxybenzoate sulfate levels	Simple mode	26	0.256833	0.346286	0.465193	0.387956
aJ7deW	SOC	SOC	Propyl 4-hydroxybenzoate sulfate levels	Weighted mode	26	0.256833	0.2915	0.386671	0.387956
AKfvXL	SOC	SOC	Phosphoethanolamine to choline ratio	MR Egger	24	0.29422	0.367116	0.431451	0.367655
AKfvXL	SOC	SOC	Phosphoethanolamine to choline ratio	Weighted median	24	0.162471	0.197972	0.411828	0.367655
AKfvXL	SOC	SOC	Phosphoethanolamine to choline ratio	Inverse variance weighted	24	0.10159	0.13677	0.457616	0.367655
AKfvXL	SOC	SOC	Phosphoethanolamine to choline ratio	Simple mode	24	0.188855	0.389521	0.632375	0.367655
AKfvXL	SOC	SOC	Phosphoethanolamine to choline ratio	Weighted mode	24	0.26141	0.321013	0.423809	0.367655
AL079v	SOC	SOC	X-11849 levels	MR Egger	31	-0.0111101	0.273584	0.967886	0.490506
AL079v	SOC	SOC	X-11849 levels	Weighted median	31	0.162269	0.167053	0.331369	0.490506
AL079v	SOC	SOC	X-11849 levels	Inverse variance weighted	31	0.0651639	0.115159	0.571488	0.490506
AL079v	SOC	SOC	X-11849 levels	Simple mode	31	0.289211	0.34236	0.404934	0.490506
AL079v	SOC	SOC	X-11849 levels	Weighted mode	31	0.315716	0.378026	0.410223	0.490506
alqrtK	SOC	SOC	Pantothenate levels	MR Egger	25	0.241423	0.311541	0.446275	0.385301
alqrtK	SOC	SOC	Pantothenate levels	Weighted median	25	0.0668526	0.190351	0.725433	0.385301
alqrtK	SOC	SOC	Pantothenate levels	Inverse variance weighted	25	0.0365352	0.137523	0.790496	0.385301
alqrtK	SOC	SOC	Pantothenate levels	Simple mode	25	0.134335	0.332214	0.689526	0.385301
alqrtK	SOC	SOC	Pantothenate levels	Weighted mode	25	0.0900393	0.271235	0.742801	0.385301
aLvVFE	SOC	SOC	Ornithine to glutamate ratio	MR Egger	18	-0.431672	0.479418	0.381256	0.28472
aLvVFE	SOC	SOC	Ornithine to glutamate ratio	Weighted median	18	-0.189585	0.237562	0.424844	0.28472
aLvVFE	SOC	SOC	Ornithine to glutamate ratio	Inverse variance weighted	18	-0.180789	0.186637	0.332713	0.28472
aLvVFE	SOC	SOC	Ornithine to glutamate ratio	Simple mode	18	-0.39636	0.40652	0.343227	0.28472
aLvVFE	SOC	SOC	Ornithine to glutamate ratio	Weighted mode	18	-0.274286	0.340051	0.431036	0.28472
alzCK6	SOC	SOC	1-oleoyl-2-docosahexaenoyl-GPC (18:1/22:6) levels	MR Egger	30	-0.411897	0.383368	0.291808	0.518814
alzCK6	SOC	SOC	1-oleoyl-2-docosahexaenoyl-GPC (18:1/22:6) levels	Weighted median	30	-0.0472246	0.185139	0.798664	0.518814
alzCK6	SOC	SOC	1-oleoyl-2-docosahexaenoyl-GPC (18:1/22:6) levels	Inverse variance weighted	30	0.0317152	0.130983	0.808678	0.518814
alzCK6	SOC	SOC	1-oleoyl-2-docosahexaenoyl-GPC (18:1/22:6) levels	Simple mode	30	-0.211476	0.355541	0.55659	0.518814
alzCK6	SOC	SOC	1-oleoyl-2-docosahexaenoyl-GPC (18:1/22:6) levels	Weighted mode	30	-0.01127	0.318173	0.971987	0.518814
aM8SdE	SOC	SOC	X-24588 levels	MR Egger	34	-0.305089	0.23536	0.204154	0.775953
aM8SdE	SOC	SOC	X-24588 levels	Weighted median	34	-0.405084	0.147854	0.00614832	0.775953
aM8SdE	SOC	SOC	X-24588 levels	Inverse variance weighted	34	-0.246959	0.102922	0.0164181	0.775953
aM8SdE	SOC	SOC	X-24588 levels	Simple mode	34	-0.613728	0.298005	0.0474117	0.775953
aM8SdE	SOC	SOC	X-24588 levels	Weighted mode	34	-0.546437	0.224748	0.0206383	0.775953
Amkbph	SOC	SOC	3b-hydroxy-5-cholenoic acid levels	MR Egger	30	-0.860716	0.269696	0.00347976	0.48079
Amkbph	SOC	SOC	3b-hydroxy-5-cholenoic acid levels	Weighted median	30	-0.195593	0.164159	0.233463	0.48079
Amkbph	SOC	SOC	3b-hydroxy-5-cholenoic acid levels	Inverse variance weighted	30	-0.147755	0.128631	0.250691	0.48079
Amkbph	SOC	SOC	3b-hydroxy-5-cholenoic acid levels	Simple mode	30	-0.191052	0.381501	0.620298	0.48079
Amkbph	SOC	SOC	3b-hydroxy-5-cholenoic acid levels	Weighted mode	30	-0.207991	0.359694	0.567564	0.48079
aMyHW0	SOC	SOC	Palmitoylcholine levels	MR Egger	21	0.153352	0.347596	0.664062	0.326666
aMyHW0	SOC	SOC	Palmitoylcholine levels	Weighted median	21	-0.0825894	0.215637	0.701719	0.326666
aMyHW0	SOC	SOC	Palmitoylcholine levels	Inverse variance weighted	21	-0.0305718	0.158584	0.847132	0.326666
aMyHW0	SOC	SOC	Palmitoylcholine levels	Simple mode	21	-0.527777	0.456854	0.261607	0.326666
aMyHW0	SOC	SOC	Palmitoylcholine levels	Weighted mode	21	-0.447242	0.387767	0.262353	0.326666
arw7zZ	SOC	SOC	3-bromo-5-chloro-2,6-dihydroxybenzoic acid levels	MR Egger	26	-0.00690697	0.245425	0.977781	0.5087
arw7zZ	SOC	SOC	3-bromo-5-chloro-2,6-dihydroxybenzoic acid levels	Weighted median	26	0.0237535	0.185684	0.898209	0.5087
arw7zZ	SOC	SOC	3-bromo-5-chloro-2,6-dihydroxybenzoic acid levels	Inverse variance weighted	26	-0.0110881	0.120184	0.926492	0.5087
arw7zZ	SOC	SOC	3-bromo-5-chloro-2,6-dihydroxybenzoic acid levels	Simple mode	26	0.0216256	0.284921	0.940102	0.5087
arw7zZ	SOC	SOC	3-bromo-5-chloro-2,6-dihydroxybenzoic acid levels	Weighted mode	26	0.0317606	0.219595	0.886161	0.5087
ascDbP	SOC	SOC	2,3-dihydroxy-2-methylbutyrate levels	MR Egger	13	-0.376154	0.72419	0.613763	0.196937
ascDbP	SOC	SOC	2,3-dihydroxy-2-methylbutyrate levels	Weighted median	13	0.413946	0.314374	0.187929	0.196937
ascDbP	SOC	SOC	2,3-dihydroxy-2-methylbutyrate levels	Inverse variance weighted	13	0.212508	0.274974	0.439624	0.196937
ascDbP	SOC	SOC	2,3-dihydroxy-2-methylbutyrate levels	Simple mode	13	0.459352	0.519556	0.393999	0.196937
ascDbP	SOC	SOC	2,3-dihydroxy-2-methylbutyrate levels	Weighted mode	13	0.474167	0.414747	0.275224	0.196937
aTvv1F	SOC	SOC	Androstenediol (3beta,17beta) disulfate (2) levels	MR Egger	35	0.186709	0.270711	0.495205	0.657862
aTvv1F	SOC	SOC	Androstenediol (3beta,17beta) disulfate (2) levels	Weighted median	35	0.0172974	0.175463	0.921471	0.657862
aTvv1F	SOC	SOC	Androstenediol (3beta,17beta) disulfate (2) levels	Inverse variance weighted	35	-0.0134031	0.113087	0.905655	0.657862
aTvv1F	SOC	SOC	Androstenediol (3beta,17beta) disulfate (2) levels	Simple mode	35	-0.118428	0.38315	0.759139	0.657862
aTvv1F	SOC	SOC	Androstenediol (3beta,17beta) disulfate (2) levels	Weighted mode	35	0.292197	0.281835	0.307163	0.657862
aU8ZZk	SOC	SOC	X-21807 levels	MR Egger	15	-0.0310269	0.416912	0.941809	0.224391
aU8ZZk	SOC	SOC	X-21807 levels	Weighted median	15	-0.146846	0.228595	0.520622	0.224391
aU8ZZk	SOC	SOC	X-21807 levels	Inverse variance weighted	15	-0.208283	0.159002	0.190216	0.224391
aU8ZZk	SOC	SOC	X-21807 levels	Simple mode	15	0.155867	0.419135	0.715551	0.224391
aU8ZZk	SOC	SOC	X-21807 levels	Weighted mode	15	-0.0312352	0.308921	0.920896	0.224391
AUGOTF	SOC	SOC	2'-o-methyluridine levels	MR Egger	17	-0.0430873	0.126676	0.73847	0.880582
AUGOTF	SOC	SOC	2'-o-methyluridine levels	Weighted median	17	0.0157313	0.0719609	0.826955	0.880582
AUGOTF	SOC	SOC	2'-o-methyluridine levels	Inverse variance weighted	17	0.0400651	0.0926071	0.665279	0.880582
AUGOTF	SOC	SOC	2'-o-methyluridine levels	Simple mode	17	0.686192	0.420872	0.122541	0.880582
AUGOTF	SOC	SOC	2'-o-methyluridine levels	Weighted mode	17	-0.00048185	0.0694352	0.994549	0.880582
AWWFDH	SOC	SOC	Paraxanthine to linoleate (18:2n6) ratio	MR Egger	17	0.28217	0.395742	0.486782	0.263337
AWWFDH	SOC	SOC	Paraxanthine to linoleate (18:2n6) ratio	Weighted median	17	-0.0435944	0.221785	0.844171	0.263337
AWWFDH	SOC	SOC	Paraxanthine to linoleate (18:2n6) ratio	Inverse variance weighted	17	0.0245511	0.158976	0.877269	0.263337
AWWFDH	SOC	SOC	Paraxanthine to linoleate (18:2n6) ratio	Simple mode	17	-0.0464973	0.317892	0.885537	0.263337
AWWFDH	SOC	SOC	Paraxanthine to linoleate (18:2n6) ratio	Weighted mode	17	-0.0856578	0.27864	0.762494	0.263337
AxgT1W	SOC	SOC	Picolinoylglycine levels	MR Egger	23	0.185749	0.457628	0.688925	0.3708
AxgT1W	SOC	SOC	Picolinoylglycine levels	Weighted median	23	0.183568	0.21678	0.397111	0.3708
AxgT1W	SOC	SOC	Picolinoylglycine levels	Inverse variance weighted	23	0.0606996	0.170379	0.721645	0.3708
AxgT1W	SOC	SOC	Picolinoylglycine levels	Simple mode	23	0.288249	0.446898	0.525597	0.3708
AxgT1W	SOC	SOC	Picolinoylglycine levels	Weighted mode	23	0.266178	0.397296	0.509846	0.3708
axoCfI	SOC	SOC	Catechol sulfate levels	MR Egger	26	0.448839	0.316683	0.169243	0.410981
axoCfI	SOC	SOC	Catechol sulfate levels	Weighted median	26	-0.306564	0.196652	0.119017	0.410981
axoCfI	SOC	SOC	Catechol sulfate levels	Inverse variance weighted	26	-0.168822	0.132719	0.203362	0.410981
axoCfI	SOC	SOC	Catechol sulfate levels	Simple mode	26	-0.527537	0.410633	0.210676	0.410981
axoCfI	SOC	SOC	Catechol sulfate levels	Weighted mode	26	-0.469403	0.39286	0.243364	0.410981
AXz9uN	SOC	SOC	Sphingomyelin (d18:2/24:1,d18:1/24:2) levels	MR Egger	33	0.196703	0.31949	0.542602	0.504703
AXz9uN	SOC	SOC	Sphingomyelin (d18:2/24:1,d18:1/24:2) levels	Weighted median	33	-0.12784	0.183152	0.485179	0.504703
AXz9uN	SOC	SOC	Sphingomyelin (d18:2/24:1,d18:1/24:2) levels	Inverse variance weighted	33	-0.116826	0.132474	0.37784	0.504703
AXz9uN	SOC	SOC	Sphingomyelin (d18:2/24:1,d18:1/24:2) levels	Simple mode	33	-0.0351799	0.368762	0.924592	0.504703
AXz9uN	SOC	SOC	Sphingomyelin (d18:2/24:1,d18:1/24:2) levels	Weighted mode	33	0.0220713	0.337554	0.948273	0.504703
ayjq2g	SOC	SOC	Plasma free proline levels	MR Egger	32	-0.487678	0.236309	0.047787	0.672504
ayjq2g	SOC	SOC	Plasma free proline levels	Weighted median	32	-0.370768	0.171506	0.0306308	0.672504
ayjq2g	SOC	SOC	Plasma free proline levels	Inverse variance weighted	32	-0.107123	0.132376	0.418381	0.672504
ayjq2g	SOC	SOC	Plasma free proline levels	Simple mode	32	-0.279039	0.288105	0.340275	0.672504
ayjq2g	SOC	SOC	Plasma free proline levels	Weighted mode	32	-0.339682	0.190324	0.0840907	0.672504
Ayjq7s	SOC	SOC	Alpha-ketoglutarate to kynurenine ratio	MR Egger	23	0.364911	0.292458	0.225862	0.431429
Ayjq7s	SOC	SOC	Alpha-ketoglutarate to kynurenine ratio	Weighted median	23	0.0306426	0.170592	0.857446	0.431429
Ayjq7s	SOC	SOC	Alpha-ketoglutarate to kynurenine ratio	Inverse variance weighted	23	0.0407888	0.124455	0.743109	0.431429
Ayjq7s	SOC	SOC	Alpha-ketoglutarate to kynurenine ratio	Simple mode	23	-0.0134853	0.303753	0.964989	0.431429
Ayjq7s	SOC	SOC	Alpha-ketoglutarate to kynurenine ratio	Weighted mode	23	0.0290808	0.232408	0.901558	0.431429
AZw2Ed	SOC	SOC	5-dodecenoylcarnitine (C12:1) levels	MR Egger	22	0.0287401	0.363479	0.937763	0.353468
AZw2Ed	SOC	SOC	5-dodecenoylcarnitine (C12:1) levels	Weighted median	22	-0.030864	0.187766	0.869436	0.353468
AZw2Ed	SOC	SOC	5-dodecenoylcarnitine (C12:1) levels	Inverse variance weighted	22	0.0280944	0.139317	0.840184	0.353468
AZw2Ed	SOC	SOC	5-dodecenoylcarnitine (C12:1) levels	Simple mode	22	0.0364618	0.322754	0.911127	0.353468
AZw2Ed	SOC	SOC	5-dodecenoylcarnitine (C12:1) levels	Weighted mode	22	-0.0269231	0.291997	0.92741	0.353468
b1eqiF	SOC	SOC	1-(1-enyl-palmitoyl)-GPE (p-16:0) levels	MR Egger	22	0.563561	0.353211	0.126273	0.349845
b1eqiF	SOC	SOC	1-(1-enyl-palmitoyl)-GPE (p-16:0) levels	Weighted median	22	0.458528	0.203087	0.0239587	0.349845
b1eqiF	SOC	SOC	1-(1-enyl-palmitoyl)-GPE (p-16:0) levels	Inverse variance weighted	22	0.364296	0.146522	0.0129082	0.349845
b1eqiF	SOC	SOC	1-(1-enyl-palmitoyl)-GPE (p-16:0) levels	Simple mode	22	0.510827	0.388434	0.202658	0.349845
b1eqiF	SOC	SOC	1-(1-enyl-palmitoyl)-GPE (p-16:0) levels	Weighted mode	22	0.519368	0.395236	0.202996	0.349845
b2qEmK	SOC	SOC	Theobromine levels	MR Egger	26	0.0578168	0.441422	0.896884	0.415893
b2qEmK	SOC	SOC	Theobromine levels	Weighted median	26	0.0922097	0.203936	0.651161	0.415893
b2qEmK	SOC	SOC	Theobromine levels	Inverse variance weighted	26	0.0838428	0.153869	0.585825	0.415893
b2qEmK	SOC	SOC	Theobromine levels	Simple mode	26	0.221804	0.400439	0.584566	0.415893
b2qEmK	SOC	SOC	Theobromine levels	Weighted mode	26	0.109094	0.362896	0.76619	0.415893
b3yBJQ	SOC	SOC	3-ethylcatechol sulfate (1) levels	MR Egger	17	0.412305	0.406336	0.326342	0.257314
b3yBJQ	SOC	SOC	3-ethylcatechol sulfate (1) levels	Weighted median	17	-0.179264	0.220602	0.416441	0.257314
b3yBJQ	SOC	SOC	3-ethylcatechol sulfate (1) levels	Inverse variance weighted	17	-0.0141943	0.153412	0.926282	0.257314
b3yBJQ	SOC	SOC	3-ethylcatechol sulfate (1) levels	Simple mode	17	0.366865	0.398568	0.371003	0.257314
b3yBJQ	SOC	SOC	3-ethylcatechol sulfate (1) levels	Weighted mode	17	-0.292046	0.371424	0.44319	0.257314
B4pL6u	SOC	SOC	Arachidonoylcholine levels	MR Egger	19	0.198306	0.28667	0.498429	0.37102
B4pL6u	SOC	SOC	Arachidonoylcholine levels	Weighted median	19	-0.0800885	0.187243	0.668852	0.37102
B4pL6u	SOC	SOC	Arachidonoylcholine levels	Inverse variance weighted	19	-0.00167567	0.132999	0.989948	0.37102
B4pL6u	SOC	SOC	Arachidonoylcholine levels	Simple mode	19	0.584645	0.385579	0.146815	0.37102
B4pL6u	SOC	SOC	Arachidonoylcholine levels	Weighted mode	19	-0.292856	0.251539	0.25952	0.37102
B5iPdk	SOC	SOC	Hypotaurine to cysteine ratio	MR Egger	33	0.612368	0.373981	0.111654	0.568688
B5iPdk	SOC	SOC	Hypotaurine to cysteine ratio	Weighted median	33	0.258353	0.17181	0.132656	0.568688
B5iPdk	SOC	SOC	Hypotaurine to cysteine ratio	Inverse variance weighted	33	0.166214	0.119627	0.1647	0.568688
B5iPdk	SOC	SOC	Hypotaurine to cysteine ratio	Simple mode	33	0.326298	0.334774	0.33703	0.568688
B5iPdk	SOC	SOC	Hypotaurine to cysteine ratio	Weighted mode	33	0.387241	0.305749	0.214466	0.568688
b8LNaP	SOC	SOC	Umbelliferone sulfate levels	MR Egger	19	-0.0510647	0.211728	0.8123	0.291119
b8LNaP	SOC	SOC	Umbelliferone sulfate levels	Weighted median	19	-0.018899	0.146341	0.897244	0.291119
b8LNaP	SOC	SOC	Umbelliferone sulfate levels	Inverse variance weighted	19	-0.076524	0.108128	0.479122	0.291119
b8LNaP	SOC	SOC	Umbelliferone sulfate levels	Simple mode	19	-0.0185464	0.220178	0.933801	0.291119
b8LNaP	SOC	SOC	Umbelliferone sulfate levels	Weighted mode	19	0.00247665	0.195033	0.990008	0.291119
b8zZdb	SOC	SOC	X-22520 levels	MR Egger	18	0.342622	0.432595	0.439937	0.318374
b8zZdb	SOC	SOC	X-22520 levels	Weighted median	18	0.246366	0.193125	0.202069	0.318374
b8zZdb	SOC	SOC	X-22520 levels	Inverse variance weighted	18	0.148435	0.125251	0.235977	0.318374
b8zZdb	SOC	SOC	X-22520 levels	Simple mode	18	0.295829	0.376678	0.443049	0.318374
b8zZdb	SOC	SOC	X-22520 levels	Weighted mode	18	0.314783	0.460033	0.503033	0.318374
BA2cqP	SOC	SOC	Pristanate levels	MR Egger	13	0.222386	0.273642	0.433633	0.196365
BA2cqP	SOC	SOC	Pristanate levels	Weighted median	13	0.105762	0.200093	0.597106	0.196365
BA2cqP	SOC	SOC	Pristanate levels	Inverse variance weighted	13	0.0164616	0.147415	0.911086	0.196365
BA2cqP	SOC	SOC	Pristanate levels	Simple mode	13	0.149654	0.276039	0.597641	0.196365
BA2cqP	SOC	SOC	Pristanate levels	Weighted mode	13	0.120817	0.25802	0.647999	0.196365
BabAJF	SOC	SOC	X-17328 levels	MR Egger	19	-0.15809	0.404332	0.700661	0.313469
BabAJF	SOC	SOC	X-17328 levels	Weighted median	19	0.0101307	0.186736	0.956735	0.313469
BabAJF	SOC	SOC	X-17328 levels	Inverse variance weighted	19	-0.118797	0.135982	0.382324	0.313469
BabAJF	SOC	SOC	X-17328 levels	Simple mode	19	0.185193	0.310691	0.558551	0.313469
BabAJF	SOC	SOC	X-17328 levels	Weighted mode	19	0.111127	0.262091	0.676589	0.313469
BaR7pN	SOC	SOC	Glycine conjugate of C10H14O2 (1) levels	MR Egger	24	-0.390519	0.253761	0.138083	0.51053
BaR7pN	SOC	SOC	Glycine conjugate of C10H14O2 (1) levels	Weighted median	24	-0.48682	0.176994	0.00595062	0.51053
BaR7pN	SOC	SOC	Glycine conjugate of C10H14O2 (1) levels	Inverse variance weighted	24	-0.1896	0.116859	0.104703	0.51053
BaR7pN	SOC	SOC	Glycine conjugate of C10H14O2 (1) levels	Simple mode	24	-0.638848	0.339399	0.0725095	0.51053
BaR7pN	SOC	SOC	Glycine conjugate of C10H14O2 (1) levels	Weighted mode	24	-0.563534	0.271217	0.049077	0.51053
bbgMSh	SOC	SOC	Inosine 5'-monophosphate (IMP) to urate ratio	MR Egger	19	-0.386409	0.326615	0.253062	0.288011
bbgMSh	SOC	SOC	Inosine 5'-monophosphate (IMP) to urate ratio	Weighted median	19	-0.264912	0.160443	0.0987133	0.288011
bbgMSh	SOC	SOC	Inosine 5'-monophosphate (IMP) to urate ratio	Inverse variance weighted	19	-0.171503	0.121022	0.156447	0.288011
bbgMSh	SOC	SOC	Inosine 5'-monophosphate (IMP) to urate ratio	Simple mode	19	-0.359503	0.267027	0.194911	0.288011
bbgMSh	SOC	SOC	Inosine 5'-monophosphate (IMP) to urate ratio	Weighted mode	19	-0.402281	0.23415	0.102941	0.288011
BBsPSq	SOC	SOC	Pyridoxal levels	MR Egger	31	-0.0895666	0.283238	0.754098	0.473276
BBsPSq	SOC	SOC	Pyridoxal levels	Weighted median	31	0.011427	0.172808	0.947278	0.473276
BBsPSq	SOC	SOC	Pyridoxal levels	Inverse variance weighted	31	-0.0480493	0.125127	0.700975	0.473276
BBsPSq	SOC	SOC	Pyridoxal levels	Simple mode	31	-0.0805231	0.316072	0.800645	0.473276
BBsPSq	SOC	SOC	Pyridoxal levels	Weighted mode	31	-0.0522092	0.244185	0.832142	0.473276
bCzw0Q	SOC	SOC	Beta-hydroxyisovalerate levels	MR Egger	26	-0.127171	0.273358	0.64597	0.523913
bCzw0Q	SOC	SOC	Beta-hydroxyisovalerate levels	Weighted median	26	0.0604251	0.160192	0.706022	0.523913
bCzw0Q	SOC	SOC	Beta-hydroxyisovalerate levels	Inverse variance weighted	26	0.143227	0.123231	0.245129	0.523913
bCzw0Q	SOC	SOC	Beta-hydroxyisovalerate levels	Simple mode	26	-0.0187288	0.275637	0.946368	0.523913
bCzw0Q	SOC	SOC	Beta-hydroxyisovalerate levels	Weighted mode	26	0.0153686	0.196721	0.938352	0.523913
BdCjjB	SOC	SOC	2,3-dihydroxyisovalerate levels	MR Egger	21	-0.366392	0.31087	0.253107	0.316223
BdCjjB	SOC	SOC	2,3-dihydroxyisovalerate levels	Weighted median	21	0.0423292	0.215183	0.844052	0.316223
BdCjjB	SOC	SOC	2,3-dihydroxyisovalerate levels	Inverse variance weighted	21	-0.0156371	0.144161	0.913623	0.316223
BdCjjB	SOC	SOC	2,3-dihydroxyisovalerate levels	Simple mode	21	0.319529	0.346824	0.367875	0.316223
BdCjjB	SOC	SOC	2,3-dihydroxyisovalerate levels	Weighted mode	21	0.10626	0.255993	0.682496	0.316223
Beaeg0	SOC	SOC	Dopamine 3-o-sulfate levels	MR Egger	21	0.498199	0.37578	0.200634	0.319983
Beaeg0	SOC	SOC	Dopamine 3-o-sulfate levels	Weighted median	21	0.140261	0.20981	0.503804	0.319983
Beaeg0	SOC	SOC	Dopamine 3-o-sulfate levels	Inverse variance weighted	21	0.151594	0.169377	0.370784	0.319983
Beaeg0	SOC	SOC	Dopamine 3-o-sulfate levels	Simple mode	21	0.0624815	0.342502	0.857084	0.319983
Beaeg0	SOC	SOC	Dopamine 3-o-sulfate levels	Weighted mode	21	0.0624815	0.267104	0.817423	0.319983
Bfa6es	SOC	SOC	Alpha-ketobutyrate to 3-methyl-2-oxobutyrate ratio	MR Egger	21	-0.0289121	0.488802	0.953451	0.337695
Bfa6es	SOC	SOC	Alpha-ketobutyrate to 3-methyl-2-oxobutyrate ratio	Weighted median	21	-0.0735628	0.240576	0.759774	0.337695
Bfa6es	SOC	SOC	Alpha-ketobutyrate to 3-methyl-2-oxobutyrate ratio	Inverse variance weighted	21	-0.119786	0.163103	0.462692	0.337695
Bfa6es	SOC	SOC	Alpha-ketobutyrate to 3-methyl-2-oxobutyrate ratio	Simple mode	21	-0.828873	0.527021	0.131463	0.337695
Bfa6es	SOC	SOC	Alpha-ketobutyrate to 3-methyl-2-oxobutyrate ratio	Weighted mode	21	-0.837359	0.423915	0.0621979	0.337695
Bfvl0a	SOC	SOC	1-linoleoyl-GPE (18:2) levels	MR Egger	30	0.119703	0.204881	0.563725	0.658577
Bfvl0a	SOC	SOC	1-linoleoyl-GPE (18:2) levels	Weighted median	30	0.230383	0.159179	0.147808	0.658577
Bfvl0a	SOC	SOC	1-linoleoyl-GPE (18:2) levels	Inverse variance weighted	30	0.248308	0.0992792	0.0123804	0.658577
Bfvl0a	SOC	SOC	1-linoleoyl-GPE (18:2) levels	Simple mode	30	0.282802	0.316101	0.378335	0.658577
Bfvl0a	SOC	SOC	1-linoleoyl-GPE (18:2) levels	Weighted mode	30	0.238085	0.176244	0.18718	0.658577
BG5TGA	SOC	SOC	10-undecenoate (11:1n1) levels	MR Egger	16	-0.0757372	0.200471	0.711248	0.478187
BG5TGA	SOC	SOC	10-undecenoate (11:1n1) levels	Weighted median	16	-0.0620723	0.144828	0.66822	0.478187
BG5TGA	SOC	SOC	10-undecenoate (11:1n1) levels	Inverse variance weighted	16	-0.0249769	0.13076	0.848515	0.478187
BG5TGA	SOC	SOC	10-undecenoate (11:1n1) levels	Simple mode	16	-0.143942	0.270954	0.60303	0.478187
BG5TGA	SOC	SOC	10-undecenoate (11:1n1) levels	Weighted mode	16	-0.0824652	0.136221	0.553977	0.478187
Bg9Zhg	SOC	SOC	Margarate (17:0) levels	MR Egger	24	0.0490086	0.341123	0.88707	0.375086
Bg9Zhg	SOC	SOC	Margarate (17:0) levels	Weighted median	24	0.0784818	0.209934	0.708523	0.375086
Bg9Zhg	SOC	SOC	Margarate (17:0) levels	Inverse variance weighted	24	-0.0219986	0.150471	0.883765	0.375086
Bg9Zhg	SOC	SOC	Margarate (17:0) levels	Simple mode	24	0.172629	0.39842	0.668845	0.375086
Bg9Zhg	SOC	SOC	Margarate (17:0) levels	Weighted mode	24	0.172629	0.39419	0.665519	0.375086
Bgk02w	SOC	SOC	Octadecanedioate levels	MR Egger	26	0.0736287	0.284718	0.798147	0.519208
Bgk02w	SOC	SOC	Octadecanedioate levels	Weighted median	26	0.126177	0.16268	0.437977	0.519208
Bgk02w	SOC	SOC	Octadecanedioate levels	Inverse variance weighted	26	0.220673	0.113213	0.0512729	0.519208
Bgk02w	SOC	SOC	Octadecanedioate levels	Simple mode	26	0.0427789	0.305787	0.889862	0.519208
Bgk02w	SOC	SOC	Octadecanedioate levels	Weighted mode	26	-0.00510109	0.313618	0.987152	0.519208
BgMhOO	SOC	SOC	Alpha-ketoglutarate levels	MR Egger	25	0.217274	0.327207	0.513275	0.43115
BgMhOO	SOC	SOC	Alpha-ketoglutarate levels	Weighted median	25	-0.0580648	0.177343	0.743353	0.43115
BgMhOO	SOC	SOC	Alpha-ketoglutarate levels	Inverse variance weighted	25	-0.129463	0.125455	0.302096	0.43115
BgMhOO	SOC	SOC	Alpha-ketoglutarate levels	Simple mode	25	-0.101276	0.358559	0.780019	0.43115
BgMhOO	SOC	SOC	Alpha-ketoglutarate levels	Weighted mode	25	0.192224	0.255572	0.459286	0.43115
Bh55PY	SOC	SOC	Eicosenedioate (C20:1-DC) levels	MR Egger	19	0.122479	0.332547	0.717191	0.284736
Bh55PY	SOC	SOC	Eicosenedioate (C20:1-DC) levels	Weighted median	19	-0.293332	0.230863	0.203875	0.284736
Bh55PY	SOC	SOC	Eicosenedioate (C20:1-DC) levels	Inverse variance weighted	19	-0.110141	0.160005	0.491226	0.284736
Bh55PY	SOC	SOC	Eicosenedioate (C20:1-DC) levels	Simple mode	19	-0.44638	0.373706	0.247798	0.284736
Bh55PY	SOC	SOC	Eicosenedioate (C20:1-DC) levels	Weighted mode	19	-0.466147	0.290467	0.125935	0.284736
bhIsnl	SOC	SOC	Alpha-ketobutyrate levels	MR Egger	16	0.113881	0.389687	0.774392	0.236955
bhIsnl	SOC	SOC	Alpha-ketobutyrate levels	Weighted median	16	0.176373	0.254316	0.487985	0.236955
bhIsnl	SOC	SOC	Alpha-ketobutyrate levels	Inverse variance weighted	16	0.135163	0.174064	0.437445	0.236955
bhIsnl	SOC	SOC	Alpha-ketobutyrate levels	Simple mode	16	-0.0197465	0.395843	0.960872	0.236955
bhIsnl	SOC	SOC	Alpha-ketobutyrate levels	Weighted mode	16	0.121557	0.353959	0.736048	0.236955
BHrmHs	SOC	SOC	Nisinate (24:6n3) levels	MR Egger	18	-0.814425	0.301978	0.0158702	0.297572
BHrmHs	SOC	SOC	Nisinate (24:6n3) levels	Weighted median	18	-0.248447	0.160097	0.120696	0.297572
BHrmHs	SOC	SOC	Nisinate (24:6n3) levels	Inverse variance weighted	18	-0.149088	0.149378	0.318251	0.297572
BHrmHs	SOC	SOC	Nisinate (24:6n3) levels	Simple mode	18	-0.342026	0.285507	0.247369	0.297572
BHrmHs	SOC	SOC	Nisinate (24:6n3) levels	Weighted mode	18	-0.333851	0.217774	0.143671	0.297572
bjilUq	SOC	SOC	Carnitine C18:2 levels	MR Egger	28	0.129432	0.250472	0.609695	0.664801
bjilUq	SOC	SOC	Carnitine C18:2 levels	Weighted median	28	0.218791	0.165526	0.186238	0.664801
bjilUq	SOC	SOC	Carnitine C18:2 levels	Inverse variance weighted	28	0.0868623	0.116677	0.456593	0.664801
bjilUq	SOC	SOC	Carnitine C18:2 levels	Simple mode	28	0.347524	0.245232	0.167883	0.664801
bjilUq	SOC	SOC	Carnitine C18:2 levels	Weighted mode	28	0.253349	0.173095	0.154839	0.664801
Bjvfba	SOC	SOC	X-25265 levels	MR Egger	25	0.0343757	0.360084	0.924772	0.382324
Bjvfba	SOC	SOC	X-25265 levels	Weighted median	25	-0.282913	0.197266	0.151524	0.382324
Bjvfba	SOC	SOC	X-25265 levels	Inverse variance weighted	25	-0.0538361	0.1708	0.75261	0.382324
Bjvfba	SOC	SOC	X-25265 levels	Simple mode	25	-0.266853	0.360422	0.466246	0.382324
Bjvfba	SOC	SOC	X-25265 levels	Weighted mode	25	-0.338389	0.296183	0.264517	0.382324
BjwPIc	SOC	SOC	1-oleoylglycerol (18:1) levels	MR Egger	27	-0.15381	0.326263	0.641422	0.44334
BjwPIc	SOC	SOC	1-oleoylglycerol (18:1) levels	Weighted median	27	-0.186459	0.172079	0.278556	0.44334
BjwPIc	SOC	SOC	1-oleoylglycerol (18:1) levels	Inverse variance weighted	27	-0.223137	0.125093	0.0744608	0.44334
BjwPIc	SOC	SOC	1-oleoylglycerol (18:1) levels	Simple mode	27	-0.175166	0.265139	0.514644	0.44334
BjwPIc	SOC	SOC	1-oleoylglycerol (18:1) levels	Weighted mode	27	-0.162707	0.237843	0.499968	0.44334
BK7yXt	SOC	SOC	X-17357 levels	MR Egger	30	-0.0159013	0.244685	0.948646	0.674115
BK7yXt	SOC	SOC	X-17357 levels	Weighted median	30	-0.113436	0.159634	0.47733	0.674115
BK7yXt	SOC	SOC	X-17357 levels	Inverse variance weighted	30	-0.113273	0.106959	0.289582	0.674115
BK7yXt	SOC	SOC	X-17357 levels	Simple mode	30	-0.653037	0.316026	0.0478236	0.674115
BK7yXt	SOC	SOC	X-17357 levels	Weighted mode	30	-0.0985713	0.162581	0.549039	0.674115
bLMPI5	SOC	SOC	Alpha-ketoglutarate to alpha-ketobutyrate ratio	MR Egger	20	0.567963	0.425194	0.198268	0.301873
bLMPI5	SOC	SOC	Alpha-ketoglutarate to alpha-ketobutyrate ratio	Weighted median	20	0.339841	0.236613	0.150924	0.301873
bLMPI5	SOC	SOC	Alpha-ketoglutarate to alpha-ketobutyrate ratio	Inverse variance weighted	20	0.158481	0.178197	0.37381	0.301873
bLMPI5	SOC	SOC	Alpha-ketoglutarate to alpha-ketobutyrate ratio	Simple mode	20	0.122692	0.464448	0.794496	0.301873
bLMPI5	SOC	SOC	Alpha-ketoglutarate to alpha-ketobutyrate ratio	Weighted mode	20	0.338293	0.419291	0.429754	0.301873
bn8zfp	SOC	SOC	Glucose to N-stearoyl-sphingosine (d18:1 to 18:0) ratio	MR Egger	16	-0.212568	0.538856	0.699171	0.322263
bn8zfp	SOC	SOC	Glucose to N-stearoyl-sphingosine (d18:1 to 18:0) ratio	Weighted median	16	-0.000476818	0.195752	0.998056	0.322263
bn8zfp	SOC	SOC	Glucose to N-stearoyl-sphingosine (d18:1 to 18:0) ratio	Inverse variance weighted	16	0.125687	0.147026	0.392627	0.322263
bn8zfp	SOC	SOC	Glucose to N-stearoyl-sphingosine (d18:1 to 18:0) ratio	Simple mode	16	0.0231713	0.304526	0.940353	0.322263
bn8zfp	SOC	SOC	Glucose to N-stearoyl-sphingosine (d18:1 to 18:0) ratio	Weighted mode	16	-0.0125645	0.266526	0.963022	0.322263
bnBhgh	SOC	SOC	Phytanate levels	MR Egger	21	-0.085528	0.260951	0.74668	0.325515
bnBhgh	SOC	SOC	Phytanate levels	Weighted median	21	0.022734	0.182506	0.900867	0.325515
bnBhgh	SOC	SOC	Phytanate levels	Inverse variance weighted	21	0.0171837	0.133408	0.897512	0.325515
bnBhgh	SOC	SOC	Phytanate levels	Simple mode	21	0.0453908	0.313087	0.886179	0.325515
bnBhgh	SOC	SOC	Phytanate levels	Weighted mode	21	0.104418	0.266934	0.699803	0.325515
BO6DHN	SOC	SOC	1-arachidonoyl-gpc (20:4n6) levels	MR Egger	29	-0.242597	0.115676	0.0454747	0.917179
BO6DHN	SOC	SOC	1-arachidonoyl-gpc (20:4n6) levels	Weighted median	29	-0.160571	0.0902163	0.0751008	0.917179
BO6DHN	SOC	SOC	1-arachidonoyl-gpc (20:4n6) levels	Inverse variance weighted	29	-0.108026	0.0762246	0.156421	0.917179
BO6DHN	SOC	SOC	1-arachidonoyl-gpc (20:4n6) levels	Simple mode	29	0.125628	0.272755	0.648651	0.917179
BO6DHN	SOC	SOC	1-arachidonoyl-gpc (20:4n6) levels	Weighted mode	29	-0.165216	0.0968914	0.0992363	0.917179
boP9yl	SOC	SOC	Butyrate/isobutyrate (4:0) levels	MR Egger	20	0.47834	0.408875	0.257302	0.322792
boP9yl	SOC	SOC	Butyrate/isobutyrate (4:0) levels	Weighted median	20	0.053365	0.22556	0.812976	0.322792
boP9yl	SOC	SOC	Butyrate/isobutyrate (4:0) levels	Inverse variance weighted	20	0.0704222	0.151348	0.641716	0.322792
boP9yl	SOC	SOC	Butyrate/isobutyrate (4:0) levels	Simple mode	20	-0.0646955	0.335497	0.849134	0.322792
boP9yl	SOC	SOC	Butyrate/isobutyrate (4:0) levels	Weighted mode	20	-0.0213311	0.358297	0.953148	0.322792
bPtAJ8	SOC	SOC	X-21258 levels	MR Egger	24	-0.166161	0.232858	0.482994	0.435503
bPtAJ8	SOC	SOC	X-21258 levels	Weighted median	24	-0.248296	0.191087	0.193811	0.435503
bPtAJ8	SOC	SOC	X-21258 levels	Inverse variance weighted	24	-0.0700807	0.124241	0.572706	0.435503
bPtAJ8	SOC	SOC	X-21258 levels	Simple mode	24	0.116287	0.332607	0.729802	0.435503
bPtAJ8	SOC	SOC	X-21258 levels	Weighted mode	24	-0.456245	0.24595	0.0764548	0.435503
BQtAXa	SOC	SOC	4-allylphenol sulfate levels	MR Egger	20	-0.211343	0.385749	0.590506	0.328619
BQtAXa	SOC	SOC	4-allylphenol sulfate levels	Weighted median	20	-0.254687	0.182964	0.16392	0.328619
BQtAXa	SOC	SOC	4-allylphenol sulfate levels	Inverse variance weighted	20	-0.247151	0.136931	0.0710851	0.328619
BQtAXa	SOC	SOC	4-allylphenol sulfate levels	Simple mode	20	-0.174424	0.318766	0.590621	0.328619
BQtAXa	SOC	SOC	4-allylphenol sulfate levels	Weighted mode	20	-0.217057	0.291682	0.465887	0.328619
Br5zZb	SOC	SOC	9-hydroxystearate levels	MR Egger	25	0.379563	0.409905	0.364073	0.394403
Br5zZb	SOC	SOC	9-hydroxystearate levels	Weighted median	25	0.13126	0.198443	0.508325	0.394403
Br5zZb	SOC	SOC	9-hydroxystearate levels	Inverse variance weighted	25	0.0379555	0.139981	0.786278	0.394403
Br5zZb	SOC	SOC	9-hydroxystearate levels	Simple mode	25	0.170947	0.370848	0.648975	0.394403
Br5zZb	SOC	SOC	9-hydroxystearate levels	Weighted mode	25	0.179527	0.377033	0.63827	0.394403
brHAyw	SOC	SOC	Phosphate to linoleoyl-arachidonoyl-glycerol (18:2 to 20:4) [2] ratio	MR Egger	29	0.119115	0.188035	0.531757	0.700064
brHAyw	SOC	SOC	Phosphate to linoleoyl-arachidonoyl-glycerol (18:2 to 20:4) [2] ratio	Weighted median	29	0.219969	0.139073	0.113721	0.700064
brHAyw	SOC	SOC	Phosphate to linoleoyl-arachidonoyl-glycerol (18:2 to 20:4) [2] ratio	Inverse variance weighted	29	0.13258	0.093308	0.155348	0.700064
brHAyw	SOC	SOC	Phosphate to linoleoyl-arachidonoyl-glycerol (18:2 to 20:4) [2] ratio	Simple mode	29	0.257791	0.265611	0.340078	0.700064
brHAyw	SOC	SOC	Phosphate to linoleoyl-arachidonoyl-glycerol (18:2 to 20:4) [2] ratio	Weighted mode	29	0.219005	0.147571	0.148964	0.700064
BRRH4Y	SOC	SOC	Pyrraline levels	MR Egger	21	0.0578987	0.425222	0.893126	0.311465
BRRH4Y	SOC	SOC	Pyrraline levels	Weighted median	21	0.176271	0.216897	0.416394	0.311465
BRRH4Y	SOC	SOC	Pyrraline levels	Inverse variance weighted	21	-0.0725249	0.168374	0.666659	0.311465
BRRH4Y	SOC	SOC	Pyrraline levels	Simple mode	21	0.338986	0.37294	0.374197	0.311465
BRRH4Y	SOC	SOC	Pyrraline levels	Weighted mode	21	0.191026	0.323579	0.561566	0.311465
BRYuXJ	SOC	SOC	1,2-dilinoleoyl-GPE (18:2/18:2) levels	MR Egger	27	0.461833	0.232974	0.0585342	0.515549
BRYuXJ	SOC	SOC	1,2-dilinoleoyl-GPE (18:2/18:2) levels	Weighted median	27	0.269907	0.158872	0.0893385	0.515549
BRYuXJ	SOC	SOC	1,2-dilinoleoyl-GPE (18:2/18:2) levels	Inverse variance weighted	27	0.265852	0.1041	0.0106547	0.515549
BRYuXJ	SOC	SOC	1,2-dilinoleoyl-GPE (18:2/18:2) levels	Simple mode	27	0.205913	0.259583	0.434814	0.515549
BRYuXJ	SOC	SOC	1,2-dilinoleoyl-GPE (18:2/18:2) levels	Weighted mode	27	0.239716	0.185933	0.20866	0.515549
bsvfVl	SOC	SOC	Vanillic acid glycine levels	MR Egger	23	-0.212456	0.312376	0.503853	0.410546
bsvfVl	SOC	SOC	Vanillic acid glycine levels	Weighted median	23	-0.179471	0.175234	0.305752	0.410546
bsvfVl	SOC	SOC	Vanillic acid glycine levels	Inverse variance weighted	23	-0.180199	0.124369	0.147365	0.410546
bsvfVl	SOC	SOC	Vanillic acid glycine levels	Simple mode	23	-0.317639	0.287927	0.281865	0.410546
bsvfVl	SOC	SOC	Vanillic acid glycine levels	Weighted mode	23	-0.270851	0.248309	0.287171	0.410546
BT8JG7	SOC	SOC	Hexanoylglutamine levels	MR Egger	25	0.310849	0.216044	0.163672	0.669872
BT8JG7	SOC	SOC	Hexanoylglutamine levels	Weighted median	25	0.211571	0.141611	0.135167	0.669872
BT8JG7	SOC	SOC	Hexanoylglutamine levels	Inverse variance weighted	25	0.174517	0.104121	0.0937192	0.669872
BT8JG7	SOC	SOC	Hexanoylglutamine levels	Simple mode	25	0.15634	0.24771	0.533914	0.669872
BT8JG7	SOC	SOC	Hexanoylglutamine levels	Weighted mode	25	0.200677	0.147705	0.186898	0.669872
btC2Af	SOC	SOC	Taurochenodeoxycholic acid 3-sulfate levels	MR Egger	35	-0.186249	0.279396	0.509653	0.643243
btC2Af	SOC	SOC	Taurochenodeoxycholic acid 3-sulfate levels	Weighted median	35	-0.327132	0.156034	0.0360336	0.643243
btC2Af	SOC	SOC	Taurochenodeoxycholic acid 3-sulfate levels	Inverse variance weighted	35	-0.289837	0.108259	0.00742264	0.643243
btC2Af	SOC	SOC	Taurochenodeoxycholic acid 3-sulfate levels	Simple mode	35	-0.328582	0.295241	0.273547	0.643243
btC2Af	SOC	SOC	Taurochenodeoxycholic acid 3-sulfate levels	Weighted mode	35	-0.338924	0.251708	0.187051	0.643243
BWpZrQ	SOC	SOC	Pregnenediol disulfate (C21H34O8S2) levels	MR Egger	37	-0.107608	0.158769	0.502375	1.10617
BWpZrQ	SOC	SOC	Pregnenediol disulfate (C21H34O8S2) levels	Weighted median	37	-0.179996	0.124321	0.147663	1.10617
BWpZrQ	SOC	SOC	Pregnenediol disulfate (C21H34O8S2) levels	Inverse variance weighted	37	-0.0647802	0.0953702	0.49698	1.10617
BWpZrQ	SOC	SOC	Pregnenediol disulfate (C21H34O8S2) levels	Simple mode	37	-0.0260351	0.341188	0.939597	1.10617
BWpZrQ	SOC	SOC	Pregnenediol disulfate (C21H34O8S2) levels	Weighted mode	37	-0.193897	0.130346	0.145574	1.10617
bWztTO	SOC	SOC	1-palmitoleoylglycerol (16:1) levels	MR Egger	34	-0.0228851	0.237452	0.923822	0.518871
bWztTO	SOC	SOC	1-palmitoleoylglycerol (16:1) levels	Weighted median	34	-0.0597144	0.135208	0.658744	0.518871
bWztTO	SOC	SOC	1-palmitoleoylglycerol (16:1) levels	Inverse variance weighted	34	-0.0288732	0.107104	0.787484	0.518871
bWztTO	SOC	SOC	1-palmitoleoylglycerol (16:1) levels	Simple mode	34	-0.160565	0.266149	0.550438	0.518871
bWztTO	SOC	SOC	1-palmitoleoylglycerol (16:1) levels	Weighted mode	34	-0.160565	0.217926	0.466457	0.518871
by5gdv	SOC	SOC	Gamma-glutamylglycine levels	MR Egger	25	-0.070717	0.141884	0.622926	0.818599
by5gdv	SOC	SOC	Gamma-glutamylglycine levels	Weighted median	25	-0.0578329	0.105937	0.585122	0.818599
by5gdv	SOC	SOC	Gamma-glutamylglycine levels	Inverse variance weighted	25	-0.00183998	0.0911658	0.983898	0.818599
by5gdv	SOC	SOC	Gamma-glutamylglycine levels	Simple mode	25	0.42298	0.317004	0.194627	0.818599
by5gdv	SOC	SOC	Gamma-glutamylglycine levels	Weighted mode	25	-0.0629916	0.112547	0.580878	0.818599
bYLtty	SOC	SOC	5,6-dihydrouridine levels	MR Egger	36	0.0965581	0.229104	0.676073	0.619319
bYLtty	SOC	SOC	5,6-dihydrouridine levels	Weighted median	36	0.165918	0.174318	0.341192	0.619319
bYLtty	SOC	SOC	5,6-dihydrouridine levels	Inverse variance weighted	36	0.14488	0.11188	0.195332	0.619319
bYLtty	SOC	SOC	5,6-dihydrouridine levels	Simple mode	36	0.320541	0.307817	0.304859	0.619319
bYLtty	SOC	SOC	5,6-dihydrouridine levels	Weighted mode	36	0.257519	0.255371	0.320178	0.619319
bYskBC	SOC	SOC	Hydroxy-cmpf levels	MR Egger	18	0.0264785	0.462418	0.955046	0.288381
bYskBC	SOC	SOC	Hydroxy-cmpf levels	Weighted median	18	-0.248813	0.227354	0.273787	0.288381
bYskBC	SOC	SOC	Hydroxy-cmpf levels	Inverse variance weighted	18	-0.111231	0.163624	0.496635	0.288381
bYskBC	SOC	SOC	Hydroxy-cmpf levels	Simple mode	18	-0.406063	0.411946	0.338093	0.288381
bYskBC	SOC	SOC	Hydroxy-cmpf levels	Weighted mode	18	-0.432336	0.334762	0.213824	0.288381
bzbdVi	SOC	SOC	Alpha-ketobutyrate to 4-methyl-2-oxopentanoate ratio	MR Egger	13	0.243399	0.750551	0.751798	0.212663
bzbdVi	SOC	SOC	Alpha-ketobutyrate to 4-methyl-2-oxopentanoate ratio	Weighted median	13	0.0729032	0.260128	0.779279	0.212663
bzbdVi	SOC	SOC	Alpha-ketobutyrate to 4-methyl-2-oxopentanoate ratio	Inverse variance weighted	13	0.0893924	0.189891	0.637815	0.212663
bzbdVi	SOC	SOC	Alpha-ketobutyrate to 4-methyl-2-oxopentanoate ratio	Simple mode	13	0.108636	0.437	0.807877	0.212663
bzbdVi	SOC	SOC	Alpha-ketobutyrate to 4-methyl-2-oxopentanoate ratio	Weighted mode	13	0.0922465	0.380198	0.812391	0.212663
bZFdjB	SOC	SOC	Adenosine 5'-monophosphate (AMP) to citrate ratio	MR Egger	23	-0.506826	0.350716	0.163183	0.341874
bZFdjB	SOC	SOC	Adenosine 5'-monophosphate (AMP) to citrate ratio	Weighted median	23	0.0948316	0.196923	0.630113	0.341874
bZFdjB	SOC	SOC	Adenosine 5'-monophosphate (AMP) to citrate ratio	Inverse variance weighted	23	0.0580761	0.154842	0.707611	0.341874
bZFdjB	SOC	SOC	Adenosine 5'-monophosphate (AMP) to citrate ratio	Simple mode	23	0.222766	0.353403	0.534961	0.341874
bZFdjB	SOC	SOC	Adenosine 5'-monophosphate (AMP) to citrate ratio	Weighted mode	23	0.211463	0.344679	0.545832	0.341874
BZl1lC	SOC	SOC	N-acetylglutamate levels	MR Egger	20	-0.181682	0.438503	0.683534	0.329173
BZl1lC	SOC	SOC	N-acetylglutamate levels	Weighted median	20	0.0203198	0.22346	0.927546	0.329173
BZl1lC	SOC	SOC	N-acetylglutamate levels	Inverse variance weighted	20	0.144767	0.167813	0.38832	0.329173
BZl1lC	SOC	SOC	N-acetylglutamate levels	Simple mode	20	-0.00523091	0.40902	0.98993	0.329173
BZl1lC	SOC	SOC	N-acetylglutamate levels	Weighted mode	20	-0.00523091	0.414515	0.990063	0.329173
C0NiZI	SOC	SOC	EDTA levels	MR Egger	15	0.0992551	0.467431	0.835134	0.221398
C0NiZI	SOC	SOC	EDTA levels	Weighted median	15	-0.312854	0.25221	0.214809	0.221398
C0NiZI	SOC	SOC	EDTA levels	Inverse variance weighted	15	-0.0430165	0.186648	0.817728	0.221398
C0NiZI	SOC	SOC	EDTA levels	Simple mode	15	-0.485075	0.437613	0.286345	0.221398
C0NiZI	SOC	SOC	EDTA levels	Weighted mode	15	-0.475871	0.41385	0.269465	0.221398
C188l7	SOC	SOC	Arachidonate (20:4n6) to paraxanthine ratio	MR Egger	19	-0.355557	0.364838	0.343443	0.35613
C188l7	SOC	SOC	Arachidonate (20:4n6) to paraxanthine ratio	Weighted median	19	-0.145128	0.178824	0.417039	0.35613
C188l7	SOC	SOC	Arachidonate (20:4n6) to paraxanthine ratio	Inverse variance weighted	19	-0.154231	0.134926	0.253008	0.35613
C188l7	SOC	SOC	Arachidonate (20:4n6) to paraxanthine ratio	Simple mode	19	-0.0425253	0.291263	0.885542	0.35613
C188l7	SOC	SOC	Arachidonate (20:4n6) to paraxanthine ratio	Weighted mode	19	-0.359799	0.254884	0.175115	0.35613
C3yABZ	SOC	SOC	X-12812 levels	MR Egger	19	0.0154061	0.553604	0.978123	0.28122
C3yABZ	SOC	SOC	X-12812 levels	Weighted median	19	0.00838172	0.224938	0.970276	0.28122
C3yABZ	SOC	SOC	X-12812 levels	Inverse variance weighted	19	0.0232737	0.225342	0.917739	0.28122
C3yABZ	SOC	SOC	X-12812 levels	Simple mode	19	0.214761	0.384721	0.583568	0.28122
C3yABZ	SOC	SOC	X-12812 levels	Weighted mode	19	0.202254	0.367946	0.589293	0.28122
c4foMe	SOC	SOC	X-12544 levels	MR Egger	19	0.104693	0.305678	0.736177	0.285953
c4foMe	SOC	SOC	X-12544 levels	Weighted median	19	-0.107399	0.196996	0.585626	0.285953
c4foMe	SOC	SOC	X-12544 levels	Inverse variance weighted	19	0.101057	0.143067	0.479963	0.285953
c4foMe	SOC	SOC	X-12544 levels	Simple mode	19	-0.18992	0.334209	0.576874	0.285953
c4foMe	SOC	SOC	X-12544 levels	Weighted mode	19	-0.19726	0.305038	0.526004	0.285953
c5c9xt	SOC	SOC	3-(3-hydroxyphenyl)propionate levels	MR Egger	17	-0.236224	0.383539	0.547189	0.261329
c5c9xt	SOC	SOC	3-(3-hydroxyphenyl)propionate levels	Weighted median	17	0.153077	0.207996	0.461756	0.261329
c5c9xt	SOC	SOC	3-(3-hydroxyphenyl)propionate levels	Inverse variance weighted	17	0.0539172	0.165041	0.743903	0.261329
c5c9xt	SOC	SOC	3-(3-hydroxyphenyl)propionate levels	Simple mode	17	0.15727	0.392873	0.694225	0.261329
c5c9xt	SOC	SOC	3-(3-hydroxyphenyl)propionate levels	Weighted mode	17	0.17622	0.32916	0.599763	0.261329
c5kyUS	SOC	SOC	Thymol sulfate levels	MR Egger	20	-0.631864	0.385973	0.11898	0.338076
c5kyUS	SOC	SOC	Thymol sulfate levels	Weighted median	20	-0.495629	0.207019	0.0166603	0.338076
c5kyUS	SOC	SOC	Thymol sulfate levels	Inverse variance weighted	20	-0.197957	0.156057	0.20462	0.338076
c5kyUS	SOC	SOC	Thymol sulfate levels	Simple mode	20	-0.684161	0.372351	0.0818413	0.338076
c5kyUS	SOC	SOC	Thymol sulfate levels	Weighted mode	20	-0.665506	0.391579	0.10553	0.338076
c769uV	SOC	SOC	4-hydroxyphenylacetoylcarnitine levels	MR Egger	28	-0.819176	0.286449	0.00824934	0.528877
c769uV	SOC	SOC	4-hydroxyphenylacetoylcarnitine levels	Weighted median	28	-0.275666	0.185062	0.136333	0.528877
c769uV	SOC	SOC	4-hydroxyphenylacetoylcarnitine levels	Inverse variance weighted	28	-0.154038	0.126151	0.222062	0.528877
c769uV	SOC	SOC	4-hydroxyphenylacetoylcarnitine levels	Simple mode	28	-0.226217	0.301558	0.459645	0.528877
c769uV	SOC	SOC	4-hydroxyphenylacetoylcarnitine levels	Weighted mode	28	-0.326034	0.209444	0.131196	0.528877
CCf4Lo	SOC	SOC	1-methylxanthine levels	MR Egger	27	-0.0501804	0.180772	0.78361	0.674054
CCf4Lo	SOC	SOC	1-methylxanthine levels	Weighted median	27	-0.0295776	0.13505	0.826641	0.674054
CCf4Lo	SOC	SOC	1-methylxanthine levels	Inverse variance weighted	27	-0.0662013	0.0937438	0.480068	0.674054
CCf4Lo	SOC	SOC	1-methylxanthine levels	Simple mode	27	-0.226224	0.241148	0.35682	0.674054
CCf4Lo	SOC	SOC	1-methylxanthine levels	Weighted mode	27	-0.079212	0.152993	0.609012	0.674054
CcgN18	SOC	SOC	X-25433 levels	MR Egger	27	0.311507	0.176022	0.0889739	0.571772
CcgN18	SOC	SOC	X-25433 levels	Weighted median	27	0.31072	0.124029	0.0122374	0.571772
CcgN18	SOC	SOC	X-25433 levels	Inverse variance weighted	27	0.106445	0.0961575	0.268298	0.571772
CcgN18	SOC	SOC	X-25433 levels	Simple mode	27	0.268648	0.230107	0.253608	0.571772
CcgN18	SOC	SOC	X-25433 levels	Weighted mode	27	0.299984	0.125325	0.0241899	0.571772
CEfGf1	SOC	SOC	X-12007 levels	MR Egger	12	-0.226895	0.583717	0.705641	0.187191
CEfGf1	SOC	SOC	X-12007 levels	Weighted median	12	0.00969594	0.278622	0.97224	0.187191
CEfGf1	SOC	SOC	X-12007 levels	Inverse variance weighted	12	0.0367146	0.256316	0.886101	0.187191
CEfGf1	SOC	SOC	X-12007 levels	Simple mode	12	0.798297	0.625078	0.22786	0.187191
CEfGf1	SOC	SOC	X-12007 levels	Weighted mode	12	-0.425734	0.578997	0.477545	0.187191
CEovzo	SOC	SOC	Retinol (Vitamin A) levels	MR Egger	27	-0.0173885	0.286684	0.952117	0.411272
CEovzo	SOC	SOC	Retinol (Vitamin A) levels	Weighted median	27	-0.122886	0.174629	0.48162	0.411272
CEovzo	SOC	SOC	Retinol (Vitamin A) levels	Inverse variance weighted	27	0.000204001	0.124623	0.998694	0.411272
CEovzo	SOC	SOC	Retinol (Vitamin A) levels	Simple mode	27	-0.254249	0.292142	0.392104	0.411272
CEovzo	SOC	SOC	Retinol (Vitamin A) levels	Weighted mode	27	-0.218278	0.251187	0.392806	0.411272
Cey9cG	SOC	SOC	Sarcosine levels	MR Egger	18	0.146418	0.457863	0.753269	0.281063
Cey9cG	SOC	SOC	Sarcosine levels	Weighted median	18	-0.213444	0.216713	0.324666	0.281063
Cey9cG	SOC	SOC	Sarcosine levels	Inverse variance weighted	18	-0.244058	0.16137	0.130429	0.281063
Cey9cG	SOC	SOC	Sarcosine levels	Simple mode	18	-0.330687	0.374667	0.389755	0.281063
Cey9cG	SOC	SOC	Sarcosine levels	Weighted mode	18	-0.227784	0.313414	0.477248	0.281063
CflzsZ	SOC	SOC	Propionylcarnitine (c3) levels	MR Egger	22	-0.0995475	0.229713	0.669394	0.568976
CflzsZ	SOC	SOC	Propionylcarnitine (c3) levels	Weighted median	22	-0.103123	0.167926	0.539153	0.568976
CflzsZ	SOC	SOC	Propionylcarnitine (c3) levels	Inverse variance weighted	22	-0.128717	0.127314	0.312008	0.568976
CflzsZ	SOC	SOC	Propionylcarnitine (c3) levels	Simple mode	22	-0.25129	0.280335	0.380205	0.568976
CflzsZ	SOC	SOC	Propionylcarnitine (c3) levels	Weighted mode	22	-0.131407	0.178597	0.470006	0.568976
cFXMyV	SOC	SOC	X-21742 levels	MR Egger	17	0.21317	0.318692	0.51373	0.256006
cFXMyV	SOC	SOC	X-21742 levels	Weighted median	17	0.286437	0.192261	0.136268	0.256006
cFXMyV	SOC	SOC	X-21742 levels	Inverse variance weighted	17	0.31645	0.14315	0.0270624	0.256006
cFXMyV	SOC	SOC	X-21742 levels	Simple mode	17	0.267108	0.282424	0.358331	0.256006
cFXMyV	SOC	SOC	X-21742 levels	Weighted mode	17	0.279666	0.264275	0.305662	0.256006
cHBesu	SOC	SOC	1-palmitoyl-2-docosahexaenoyl-GPE (16:0/22:6) levels	MR Egger	19	0.0255169	0.159053	0.874433	0.762464
cHBesu	SOC	SOC	1-palmitoyl-2-docosahexaenoyl-GPE (16:0/22:6) levels	Weighted median	19	0.130479	0.116223	0.26158	0.762464
cHBesu	SOC	SOC	1-palmitoyl-2-docosahexaenoyl-GPE (16:0/22:6) levels	Inverse variance weighted	19	0.0672257	0.0901822	0.456004	0.762464
cHBesu	SOC	SOC	1-palmitoyl-2-docosahexaenoyl-GPE (16:0/22:6) levels	Simple mode	19	0.0302439	0.243066	0.902357	0.762464
cHBesu	SOC	SOC	1-palmitoyl-2-docosahexaenoyl-GPE (16:0/22:6) levels	Weighted mode	19	0.109415	0.108703	0.327494	0.762464
chFzjz	SOC	SOC	1-palmitoyl-2-linoleoyl-GPE (16:0/18:2) levels	MR Egger	23	0.211982	0.129558	0.116698	1.06815
chFzjz	SOC	SOC	1-palmitoyl-2-linoleoyl-GPE (16:0/18:2) levels	Weighted median	23	0.167803	0.0948847	0.0769782	1.06815
chFzjz	SOC	SOC	1-palmitoyl-2-linoleoyl-GPE (16:0/18:2) levels	Inverse variance weighted	23	0.118205	0.0739836	0.110106	1.06815
chFzjz	SOC	SOC	1-palmitoyl-2-linoleoyl-GPE (16:0/18:2) levels	Simple mode	23	0.0777597	0.204208	0.707013	1.06815
chFzjz	SOC	SOC	1-palmitoyl-2-linoleoyl-GPE (16:0/18:2) levels	Weighted mode	23	0.147502	0.0933663	0.128419	1.06815
cHMQwd	SOC	SOC	Alpha-ketobutyrate to 3-methyl-2-oxovalerate ratio	MR Egger	15	0.763609	0.707614	0.300144	0.248056
cHMQwd	SOC	SOC	Alpha-ketobutyrate to 3-methyl-2-oxovalerate ratio	Weighted median	15	0.20336	0.2606	0.435183	0.248056
cHMQwd	SOC	SOC	Alpha-ketobutyrate to 3-methyl-2-oxovalerate ratio	Inverse variance weighted	15	0.251435	0.218628	0.25012	0.248056
cHMQwd	SOC	SOC	Alpha-ketobutyrate to 3-methyl-2-oxovalerate ratio	Simple mode	15	0.453787	0.434891	0.314423	0.248056
cHMQwd	SOC	SOC	Alpha-ketobutyrate to 3-methyl-2-oxovalerate ratio	Weighted mode	15	0.351998	0.417464	0.413302	0.248056
ChO8i2	SOC	SOC	1-linoleoyl-2-arachidonoyl-GPC (18:2/20:4n6) levels	MR Egger	27	-0.101003	0.176366	0.57197	0.692973
ChO8i2	SOC	SOC	1-linoleoyl-2-arachidonoyl-GPC (18:2/20:4n6) levels	Weighted median	27	-0.125069	0.13265	0.345756	0.692973
ChO8i2	SOC	SOC	1-linoleoyl-2-arachidonoyl-GPC (18:2/20:4n6) levels	Inverse variance weighted	27	-0.0163127	0.0930008	0.860762	0.692973
ChO8i2	SOC	SOC	1-linoleoyl-2-arachidonoyl-GPC (18:2/20:4n6) levels	Simple mode	27	0.196222	0.267172	0.469252	0.692973
ChO8i2	SOC	SOC	1-linoleoyl-2-arachidonoyl-GPC (18:2/20:4n6) levels	Weighted mode	27	-0.126128	0.142063	0.382771	0.692973
CHuOgV	SOC	SOC	Tetrahydrocortisol glucuronide levels	MR Egger	25	0.106335	0.340007	0.757295	0.471925
CHuOgV	SOC	SOC	Tetrahydrocortisol glucuronide levels	Weighted median	25	0.307469	0.205801	0.135172	0.471925
CHuOgV	SOC	SOC	Tetrahydrocortisol glucuronide levels	Inverse variance weighted	25	0.0925524	0.15738	0.556476	0.471925
CHuOgV	SOC	SOC	Tetrahydrocortisol glucuronide levels	Simple mode	25	0.00485284	0.381374	0.989953	0.471925
CHuOgV	SOC	SOC	Tetrahydrocortisol glucuronide levels	Weighted mode	25	0.317811	0.30075	0.301157	0.471925
CjYwbe	SOC	SOC	Myristoleate (14:1n5) levels	MR Egger	21	0.596411	0.497563	0.245396	0.328051
CjYwbe	SOC	SOC	Myristoleate (14:1n5) levels	Weighted median	21	-0.149942	0.246892	0.543641	0.328051
CjYwbe	SOC	SOC	Myristoleate (14:1n5) levels	Inverse variance weighted	21	-0.0462742	0.182933	0.800302	0.328051
CjYwbe	SOC	SOC	Myristoleate (14:1n5) levels	Simple mode	21	-0.327051	0.482111	0.50531	0.328051
CjYwbe	SOC	SOC	Myristoleate (14:1n5) levels	Weighted mode	21	-0.350305	0.460183	0.455403	0.328051
cKYSxM	SOC	SOC	N-acetylasparagine levels	MR Egger	24	0.160379	0.0920017	0.0952563	1.48699
cKYSxM	SOC	SOC	N-acetylasparagine levels	Weighted median	24	0.170098	0.0750162	0.0233606	1.48699
cKYSxM	SOC	SOC	N-acetylasparagine levels	Inverse variance weighted	24	0.192319	0.0639956	0.00265411	1.48699
cKYSxM	SOC	SOC	N-acetylasparagine levels	Simple mode	24	-0.00702564	0.196909	0.971846	1.48699
cKYSxM	SOC	SOC	N-acetylasparagine levels	Weighted mode	24	0.19396	0.0623717	0.00493242	1.48699
Cl2Tni	SOC	SOC	Palmitoyl dihydrosphingomyelin (d18:0/16:0) levels	MR Egger	33	-0.117133	0.293532	0.692593	0.583563
Cl2Tni	SOC	SOC	Palmitoyl dihydrosphingomyelin (d18:0/16:0) levels	Weighted median	33	0.0973627	0.171623	0.570506	0.583563
Cl2Tni	SOC	SOC	Palmitoyl dihydrosphingomyelin (d18:0/16:0) levels	Inverse variance weighted	33	0.0236873	0.116125	0.838369	0.583563
Cl2Tni	SOC	SOC	Palmitoyl dihydrosphingomyelin (d18:0/16:0) levels	Simple mode	33	0.324904	0.341899	0.349087	0.583563
Cl2Tni	SOC	SOC	Palmitoyl dihydrosphingomyelin (d18:0/16:0) levels	Weighted mode	33	0.217006	0.303336	0.47955	0.583563
cmI30x	SOC	SOC	2,3-dihydroxy-5-methylthio-4-pentenoate (dmtpa) levels	MR Egger	28	-0.86237	0.336635	0.0165605	0.450075
cmI30x	SOC	SOC	2,3-dihydroxy-5-methylthio-4-pentenoate (dmtpa) levels	Weighted median	28	-0.0319857	0.190515	0.866669	0.450075
cmI30x	SOC	SOC	2,3-dihydroxy-5-methylthio-4-pentenoate (dmtpa) levels	Inverse variance weighted	28	-0.143855	0.133704	0.281964	0.450075
cmI30x	SOC	SOC	2,3-dihydroxy-5-methylthio-4-pentenoate (dmtpa) levels	Simple mode	28	0.154198	0.351608	0.664475	0.450075
cmI30x	SOC	SOC	2,3-dihydroxy-5-methylthio-4-pentenoate (dmtpa) levels	Weighted mode	28	0.0203041	0.293117	0.945285	0.450075
cNm3zB	SOC	SOC	X-12306 levels	MR Egger	29	-0.449033	0.255457	0.0901214	0.435801
cNm3zB	SOC	SOC	X-12306 levels	Weighted median	29	-0.0107945	0.15614	0.944883	0.435801
cNm3zB	SOC	SOC	X-12306 levels	Inverse variance weighted	29	0.0979216	0.117697	0.405421	0.435801
cNm3zB	SOC	SOC	X-12306 levels	Simple mode	29	-0.0713193	0.304682	0.816628	0.435801
cNm3zB	SOC	SOC	X-12306 levels	Weighted mode	29	-0.02912	0.220594	0.895922	0.435801
co7Fz8	SOC	SOC	Caffeine levels	MR Egger	22	-0.0902895	0.309153	0.773253	0.334004
co7Fz8	SOC	SOC	Caffeine levels	Weighted median	22	-0.321082	0.203556	0.114711	0.334004
co7Fz8	SOC	SOC	Caffeine levels	Inverse variance weighted	22	-0.135342	0.139379	0.33153	0.334004
co7Fz8	SOC	SOC	Caffeine levels	Simple mode	22	-0.322541	0.365565	0.387598	0.334004
co7Fz8	SOC	SOC	Caffeine levels	Weighted mode	22	-0.314194	0.335255	0.359321	0.334004
Cpc0OZ	SOC	SOC	X-12830 levels	MR Egger	24	0.410349	0.320453	0.213696	0.367166
Cpc0OZ	SOC	SOC	X-12830 levels	Weighted median	24	0.122962	0.160896	0.444729	0.367166
Cpc0OZ	SOC	SOC	X-12830 levels	Inverse variance weighted	24	0.120898	0.140624	0.389938	0.367166
Cpc0OZ	SOC	SOC	X-12830 levels	Simple mode	24	0.05853	0.285286	0.83925	0.367166
Cpc0OZ	SOC	SOC	X-12830 levels	Weighted mode	24	0.169897	0.216892	0.441428	0.367166
cPgzAD	SOC	SOC	Dihomo-linolenate (20:3n3 or n6) levels	MR Egger	26	-0.00540676	0.323667	0.98681	0.424991
cPgzAD	SOC	SOC	Dihomo-linolenate (20:3n3 or n6) levels	Weighted median	26	0.0959039	0.181417	0.597057	0.424991
cPgzAD	SOC	SOC	Dihomo-linolenate (20:3n3 or n6) levels	Inverse variance weighted	26	-0.0410501	0.134292	0.75985	0.424991
cPgzAD	SOC	SOC	Dihomo-linolenate (20:3n3 or n6) levels	Simple mode	26	0.202044	0.315768	0.528092	0.424991
cPgzAD	SOC	SOC	Dihomo-linolenate (20:3n3 or n6) levels	Weighted mode	26	0.0993008	0.260633	0.706422	0.424991
cqhGkS	SOC	SOC	1-oleoyl-2-linoleoyl-GPE (18:1/18:2) levels	MR Egger	33	0.160336	0.136791	0.250076	0.99698
cqhGkS	SOC	SOC	1-oleoyl-2-linoleoyl-GPE (18:1/18:2) levels	Weighted median	33	0.161706	0.107745	0.133403	0.99698
cqhGkS	SOC	SOC	1-oleoyl-2-linoleoyl-GPE (18:1/18:2) levels	Inverse variance weighted	33	0.0182934	0.0769324	0.812047	0.99698
cqhGkS	SOC	SOC	1-oleoyl-2-linoleoyl-GPE (18:1/18:2) levels	Simple mode	33	-0.241316	0.25169	0.344856	0.99698
cqhGkS	SOC	SOC	1-oleoyl-2-linoleoyl-GPE (18:1/18:2) levels	Weighted mode	33	0.159541	0.102918	0.130934	0.99698
crFEsk	SOC	SOC	Quinolinate levels	MR Egger	20	-0.47158	0.339549	0.181826	0.389434
crFEsk	SOC	SOC	Quinolinate levels	Weighted median	20	-0.230407	0.179654	0.199665	0.389434
crFEsk	SOC	SOC	Quinolinate levels	Inverse variance weighted	20	-0.131605	0.13757	0.338747	0.389434
crFEsk	SOC	SOC	Quinolinate levels	Simple mode	20	-0.266136	0.294698	0.37779	0.389434
crFEsk	SOC	SOC	Quinolinate levels	Weighted mode	20	-0.266136	0.249827	0.300099	0.389434
CS3aOW	SOC	SOC	X-19438 levels	MR Egger	22	0.0429173	0.290821	0.884157	0.342897
CS3aOW	SOC	SOC	X-19438 levels	Weighted median	22	0.0546271	0.196208	0.780694	0.342897
CS3aOW	SOC	SOC	X-19438 levels	Inverse variance weighted	22	0.0624117	0.134408	0.6424	0.342897
CS3aOW	SOC	SOC	X-19438 levels	Simple mode	22	-0.0186906	0.327123	0.954977	0.342897
CS3aOW	SOC	SOC	X-19438 levels	Weighted mode	22	0.0360013	0.247241	0.885616	0.342897
cS8HVf	SOC	SOC	Theophylline levels	MR Egger	24	0.317327	0.299562	0.300954	0.361623
cS8HVf	SOC	SOC	Theophylline levels	Weighted median	24	0.156097	0.189796	0.410823	0.361623
cS8HVf	SOC	SOC	Theophylline levels	Inverse variance weighted	24	0.160305	0.137158	0.242498	0.361623
cS8HVf	SOC	SOC	Theophylline levels	Simple mode	24	-0.162614	0.357728	0.653676	0.361623
cS8HVf	SOC	SOC	Theophylline levels	Weighted mode	24	0.0291212	0.30771	0.925422	0.361623
csakRK	SOC	SOC	X-13507 levels	MR Egger	15	-0.183141	0.361919	0.621309	0.224875
csakRK	SOC	SOC	X-13507 levels	Weighted median	15	-0.147446	0.214765	0.492371	0.224875
csakRK	SOC	SOC	X-13507 levels	Inverse variance weighted	15	-0.0141058	0.15812	0.928916	0.224875
csakRK	SOC	SOC	X-13507 levels	Simple mode	15	-0.221802	0.330637	0.513243	0.224875
csakRK	SOC	SOC	X-13507 levels	Weighted mode	15	-0.19907	0.286442	0.498444	0.224875
csTySW	SOC	SOC	Carnitine to propionylcarnitine (C3) ratio	MR Egger	24	-0.117981	0.290759	0.688831	0.46003
csTySW	SOC	SOC	Carnitine to propionylcarnitine (C3) ratio	Weighted median	24	-0.204545	0.20458	0.317394	0.46003
csTySW	SOC	SOC	Carnitine to propionylcarnitine (C3) ratio	Inverse variance weighted	24	-0.0429223	0.14411	0.765822	0.46003
csTySW	SOC	SOC	Carnitine to propionylcarnitine (C3) ratio	Simple mode	24	-0.463627	0.454318	0.318111	0.46003
csTySW	SOC	SOC	Carnitine to propionylcarnitine (C3) ratio	Weighted mode	24	-0.354955	0.254902	0.177084	0.46003
cT9zCl	SOC	SOC	N-acetyl leucine levels	MR Egger	16	-0.101101	0.625852	0.873975	0.240468
cT9zCl	SOC	SOC	N-acetyl leucine levels	Weighted median	16	-0.11059	0.22657	0.625475	0.240468
cT9zCl	SOC	SOC	N-acetyl leucine levels	Inverse variance weighted	16	-0.0135607	0.172829	0.93746	0.240468
cT9zCl	SOC	SOC	N-acetyl leucine levels	Simple mode	16	-0.126957	0.390042	0.749302	0.240468
cT9zCl	SOC	SOC	N-acetyl leucine levels	Weighted mode	16	-0.0124541	0.39387	0.975192	0.240468
ctUaIu	SOC	SOC	Pregnenolone sulfate levels	MR Egger	33	0.0639341	0.341527	0.852723	0.628019
ctUaIu	SOC	SOC	Pregnenolone sulfate levels	Weighted median	33	0.0524838	0.191677	0.784228	0.628019
ctUaIu	SOC	SOC	Pregnenolone sulfate levels	Inverse variance weighted	33	-0.00821803	0.13443	0.951254	0.628019
ctUaIu	SOC	SOC	Pregnenolone sulfate levels	Simple mode	33	0.00548642	0.42363	0.989747	0.628019
ctUaIu	SOC	SOC	Pregnenolone sulfate levels	Weighted mode	33	0.332879	0.456078	0.470777	0.628019
CWyTaS	SOC	SOC	Deoxycholic acid glucuronide levels	MR Egger	31	0.188076	0.154131	0.232208	0.804181
CWyTaS	SOC	SOC	Deoxycholic acid glucuronide levels	Weighted median	31	0.220714	0.123899	0.0748474	0.804181
CWyTaS	SOC	SOC	Deoxycholic acid glucuronide levels	Inverse variance weighted	31	0.123051	0.0831718	0.139011	0.804181
CWyTaS	SOC	SOC	Deoxycholic acid glucuronide levels	Simple mode	31	-0.0789571	0.245774	0.750242	0.804181
CWyTaS	SOC	SOC	Deoxycholic acid glucuronide levels	Weighted mode	31	0.354759	0.137021	0.014702	0.804181
CX6aTs	SOC	SOC	Hexanoylglycine levels	MR Egger	20	-0.155257	0.223665	0.496449	0.590899
CX6aTs	SOC	SOC	Hexanoylglycine levels	Weighted median	20	-0.0376551	0.118871	0.751415	0.590899
CX6aTs	SOC	SOC	Hexanoylglycine levels	Inverse variance weighted	20	-0.00717126	0.0924009	0.938138	0.590899
CX6aTs	SOC	SOC	Hexanoylglycine levels	Simple mode	20	0.205869	0.200254	0.316842	0.590899
CX6aTs	SOC	SOC	Hexanoylglycine levels	Weighted mode	20	-0.0664735	0.120999	0.589148	0.590899
cxj1f6	SOC	SOC	3-hydroxyisobutyrate levels	MR Egger	18	-0.62717	0.416163	0.151292	0.277256
cxj1f6	SOC	SOC	3-hydroxyisobutyrate levels	Weighted median	18	-0.284515	0.252088	0.259053	0.277256
cxj1f6	SOC	SOC	3-hydroxyisobutyrate levels	Inverse variance weighted	18	-0.179436	0.169693	0.290322	0.277256
cxj1f6	SOC	SOC	3-hydroxyisobutyrate levels	Simple mode	18	-0.668435	0.488105	0.18868	0.277256
cxj1f6	SOC	SOC	3-hydroxyisobutyrate levels	Weighted mode	18	-0.686911	0.499635	0.187037	0.277256
CYe9Gh	SOC	SOC	X-24328 levels	MR Egger	39	0.0921337	0.322074	0.776425	0.743834
CYe9Gh	SOC	SOC	X-24328 levels	Weighted median	39	0.0598817	0.169106	0.723258	0.743834
CYe9Gh	SOC	SOC	X-24328 levels	Inverse variance weighted	39	0.0243294	0.117695	0.836232	0.743834
CYe9Gh	SOC	SOC	X-24328 levels	Simple mode	39	0.381457	0.289283	0.195186	0.743834
CYe9Gh	SOC	SOC	X-24328 levels	Weighted mode	39	0.395994	0.288437	0.177832	0.743834
CyFuHa	SOC	SOC	Adenosine 5'-diphosphate (ADP) to phosphoethanolamine ratio	MR Egger	21	-0.0193384	0.26696	0.943009	0.311607
CyFuHa	SOC	SOC	Adenosine 5'-diphosphate (ADP) to phosphoethanolamine ratio	Weighted median	21	0.0716448	0.164751	0.663659	0.311607
CyFuHa	SOC	SOC	Adenosine 5'-diphosphate (ADP) to phosphoethanolamine ratio	Inverse variance weighted	21	-0.0355141	0.114501	0.756436	0.311607
CyFuHa	SOC	SOC	Adenosine 5'-diphosphate (ADP) to phosphoethanolamine ratio	Simple mode	21	0.137472	0.243491	0.57863	0.311607
CyFuHa	SOC	SOC	Adenosine 5'-diphosphate (ADP) to phosphoethanolamine ratio	Weighted mode	21	0.137472	0.203078	0.506197	0.311607
cz23x0	SOC	SOC	Histidine to phosphate ratio	MR Egger	27	-0.244826	0.226384	0.289814	0.424166
cz23x0	SOC	SOC	Histidine to phosphate ratio	Weighted median	27	-0.0773536	0.166987	0.643199	0.424166
cz23x0	SOC	SOC	Histidine to phosphate ratio	Inverse variance weighted	27	-0.109757	0.111777	0.326137	0.424166
cz23x0	SOC	SOC	Histidine to phosphate ratio	Simple mode	27	-0.176324	0.282375	0.537786	0.424166
cz23x0	SOC	SOC	Histidine to phosphate ratio	Weighted mode	27	-0.135305	0.223258	0.549737	0.424166
D01TtL	SOC	SOC	X-24295 levels	MR Egger	20	-0.00404671	0.376325	0.991539	0.308119
D01TtL	SOC	SOC	X-24295 levels	Weighted median	20	0.245793	0.227738	0.280462	0.308119
D01TtL	SOC	SOC	X-24295 levels	Inverse variance weighted	20	0.207667	0.16309	0.202901	0.308119
D01TtL	SOC	SOC	X-24295 levels	Simple mode	20	0.13324	0.350003	0.707662	0.308119
D01TtL	SOC	SOC	X-24295 levels	Weighted mode	20	0.190303	0.307266	0.543047	0.308119
d2b7Us	SOC	SOC	1-(1-enyl-oleoyl)-GPE (p-18:1) levels	MR Egger	16	-0.495184	0.606284	0.42775	0.231754
d2b7Us	SOC	SOC	1-(1-enyl-oleoyl)-GPE (p-18:1) levels	Weighted median	16	-0.0108313	0.272118	0.96825	0.231754
d2b7Us	SOC	SOC	1-(1-enyl-oleoyl)-GPE (p-18:1) levels	Inverse variance weighted	16	0.126623	0.243142	0.60252	0.231754
d2b7Us	SOC	SOC	1-(1-enyl-oleoyl)-GPE (p-18:1) levels	Simple mode	16	0.0965164	0.420507	0.821562	0.231754
d2b7Us	SOC	SOC	1-(1-enyl-oleoyl)-GPE (p-18:1) levels	Weighted mode	16	0.0420917	0.373722	0.911819	0.231754
d2v820	SOC	SOC	Adenosine 5'-monophosphate (AMP) to valine ratio	MR Egger	19	1.08723	0.40451	0.0155673	0.289569
d2v820	SOC	SOC	Adenosine 5'-monophosphate (AMP) to valine ratio	Weighted median	19	-0.192834	0.242679	0.426842	0.289569
d2v820	SOC	SOC	Adenosine 5'-monophosphate (AMP) to valine ratio	Inverse variance weighted	19	0.0682972	0.194246	0.725138	0.289569
d2v820	SOC	SOC	Adenosine 5'-monophosphate (AMP) to valine ratio	Simple mode	19	-0.360322	0.460342	0.443963	0.289569
d2v820	SOC	SOC	Adenosine 5'-monophosphate (AMP) to valine ratio	Weighted mode	19	-0.334882	0.414199	0.429357	0.289569
d3HXtm	SOC	SOC	X-18921 levels	MR Egger	17	0.241548	0.201509	0.249242	0.659046
d3HXtm	SOC	SOC	X-18921 levels	Weighted median	17	0.0882642	0.124562	0.478576	0.659046
d3HXtm	SOC	SOC	X-18921 levels	Inverse variance weighted	17	0.00390606	0.109512	0.971547	0.659046
d3HXtm	SOC	SOC	X-18921 levels	Simple mode	17	-0.0736052	0.27078	0.789231	0.659046
d3HXtm	SOC	SOC	X-18921 levels	Weighted mode	17	0.11324	0.119229	0.356359	0.659046
d7GGaa	SOC	SOC	Eicosanedioate (C20-DC) levels	MR Egger	13	0.20425	0.495949	0.688371	0.228781
d7GGaa	SOC	SOC	Eicosanedioate (C20-DC) levels	Weighted median	13	-0.0648709	0.225817	0.773905	0.228781
d7GGaa	SOC	SOC	Eicosanedioate (C20-DC) levels	Inverse variance weighted	13	0.0915209	0.191347	0.632438	0.228781
d7GGaa	SOC	SOC	Eicosanedioate (C20-DC) levels	Simple mode	13	-0.18791	0.325892	0.574866	0.228781
d7GGaa	SOC	SOC	Eicosanedioate (C20-DC) levels	Weighted mode	13	-0.176469	0.294187	0.559762	0.228781
D8gO6x	SOC	SOC	Spermidine to ornithine ratio	MR Egger	14	-0.286797	0.425825	0.513387	0.218768
D8gO6x	SOC	SOC	Spermidine to ornithine ratio	Weighted median	14	-0.360108	0.23401	0.123838	0.218768
D8gO6x	SOC	SOC	Spermidine to ornithine ratio	Inverse variance weighted	14	-0.0927188	0.210524	0.659633	0.218768
D8gO6x	SOC	SOC	Spermidine to ornithine ratio	Simple mode	14	-0.389071	0.384721	0.330324	0.218768
D8gO6x	SOC	SOC	Spermidine to ornithine ratio	Weighted mode	14	-0.424059	0.334349	0.22693	0.218768
daetbn	SOC	SOC	Bilirubin (z,z) levels	MR Egger	30	-0.211384	0.126111	0.104835	0.916883
daetbn	SOC	SOC	Bilirubin (z,z) levels	Weighted median	30	-0.125509	0.0902833	0.164478	0.916883
daetbn	SOC	SOC	Bilirubin (z,z) levels	Inverse variance weighted	30	0.0319311	0.0897312	0.721951	0.916883
daetbn	SOC	SOC	Bilirubin (z,z) levels	Simple mode	30	0.148876	0.329102	0.654367	0.916883
daetbn	SOC	SOC	Bilirubin (z,z) levels	Weighted mode	30	-0.110253	0.0924723	0.242817	0.916883
dahV5C	SOC	SOC	Ornithine levels	MR Egger	22	0.134936	0.361637	0.71298	0.363667
dahV5C	SOC	SOC	Ornithine levels	Weighted median	22	-0.133155	0.21551	0.536666	0.363667
dahV5C	SOC	SOC	Ornithine levels	Inverse variance weighted	22	0.0122418	0.156604	0.937692	0.363667
dahV5C	SOC	SOC	Ornithine levels	Simple mode	22	-0.450549	0.429844	0.306475	0.363667
dahV5C	SOC	SOC	Ornithine levels	Weighted mode	22	-0.410248	0.439529	0.361232	0.363667
dAvuW1	SOC	SOC	Alpha-ketoglutarate to aspartate ratio	MR Egger	23	0.374272	0.332003	0.272326	0.411841
dAvuW1	SOC	SOC	Alpha-ketoglutarate to aspartate ratio	Weighted median	23	0.280568	0.189208	0.138114	0.411841
dAvuW1	SOC	SOC	Alpha-ketoglutarate to aspartate ratio	Inverse variance weighted	23	0.219128	0.133658	0.101114	0.411841
dAvuW1	SOC	SOC	Alpha-ketoglutarate to aspartate ratio	Simple mode	23	0.482023	0.333909	0.162948	0.411841
dAvuW1	SOC	SOC	Alpha-ketoglutarate to aspartate ratio	Weighted mode	23	0.35648	0.24945	0.167031	0.411841
dAZZrs	SOC	SOC	N-acetylarginine levels	MR Egger	34	0.210951	0.0877366	0.0221624	1.57085
dAZZrs	SOC	SOC	N-acetylarginine levels	Weighted median	34	0.212364	0.0824727	0.010025	1.57085
dAZZrs	SOC	SOC	N-acetylarginine levels	Inverse variance weighted	34	0.198675	0.0588688	0.000738466	1.57085
dAZZrs	SOC	SOC	N-acetylarginine levels	Simple mode	34	0.20053	0.176926	0.26521	1.57085
dAZZrs	SOC	SOC	N-acetylarginine levels	Weighted mode	34	0.216157	0.0697861	0.00396913	1.57085
dbuZsI	SOC	SOC	3-hydroxy-2-methylpyridine sulfate levels	MR Egger	20	-0.189253	0.467626	0.69046	0.301777
dbuZsI	SOC	SOC	3-hydroxy-2-methylpyridine sulfate levels	Weighted median	20	-0.234416	0.24812	0.344777	0.301777
dbuZsI	SOC	SOC	3-hydroxy-2-methylpyridine sulfate levels	Inverse variance weighted	20	-0.122977	0.199561	0.537736	0.301777
dbuZsI	SOC	SOC	3-hydroxy-2-methylpyridine sulfate levels	Simple mode	20	-0.542524	0.48799	0.280115	0.301777
dbuZsI	SOC	SOC	3-hydroxy-2-methylpyridine sulfate levels	Weighted mode	20	-0.406507	0.34098	0.247871	0.301777
DDGpCi	SOC	SOC	X-24585 levels	MR Egger	14	0.323552	0.74903	0.673429	0.227819
DDGpCi	SOC	SOC	X-24585 levels	Weighted median	14	0.079582	0.287933	0.782248	0.227819
DDGpCi	SOC	SOC	X-24585 levels	Inverse variance weighted	14	-0.0298331	0.249284	0.904741	0.227819
DDGpCi	SOC	SOC	X-24585 levels	Simple mode	14	0.380466	0.503353	0.463208	0.227819
DDGpCi	SOC	SOC	X-24585 levels	Weighted mode	14	0.339266	0.435837	0.450256	0.227819
DdiQsS	SOC	SOC	Phenylalanine levels	MR Egger	17	-0.30404	0.346285	0.393788	0.304389
DdiQsS	SOC	SOC	Phenylalanine levels	Weighted median	17	0.0602327	0.205754	0.769719	0.304389
DdiQsS	SOC	SOC	Phenylalanine levels	Inverse variance weighted	17	0.075727	0.161508	0.63916	0.304389
DdiQsS	SOC	SOC	Phenylalanine levels	Simple mode	17	0.0895012	0.370939	0.812401	0.304389
DdiQsS	SOC	SOC	Phenylalanine levels	Weighted mode	17	0.0162006	0.315921	0.959737	0.304389
DdLSwj	SOC	SOC	Octadecadienedioate (C18:2-DC) levels	MR Egger	31	0.269598	0.11465	0.0257042	0.975749
DdLSwj	SOC	SOC	Octadecadienedioate (C18:2-DC) levels	Weighted median	31	0.249813	0.0956816	0.00903101	0.975749
DdLSwj	SOC	SOC	Octadecadienedioate (C18:2-DC) levels	Inverse variance weighted	31	0.0989978	0.0767727	0.197227	0.975749
DdLSwj	SOC	SOC	Octadecadienedioate (C18:2-DC) levels	Simple mode	31	-0.00341147	0.204763	0.986818	0.975749
DdLSwj	SOC	SOC	Octadecadienedioate (C18:2-DC) levels	Weighted mode	31	0.228443	0.0916299	0.018408	0.975749
DDzsJG	SOC	SOC	X-24306 levels	MR Egger	19	-0.0717996	0.333272	0.831989	0.293083
DDzsJG	SOC	SOC	X-24306 levels	Weighted median	19	0.236215	0.204364	0.247742	0.293083
DDzsJG	SOC	SOC	X-24306 levels	Inverse variance weighted	19	0.216567	0.149034	0.146185	0.293083
DDzsJG	SOC	SOC	X-24306 levels	Simple mode	19	0.357181	0.363996	0.339463	0.293083
DDzsJG	SOC	SOC	X-24306 levels	Weighted mode	19	0.279813	0.301017	0.364898	0.293083
DEiLhe	SOC	SOC	C-glycosyltryptophan levels	MR Egger	31	0.294908	0.30515	0.341817	0.500537
DEiLhe	SOC	SOC	C-glycosyltryptophan levels	Weighted median	31	0.0677048	0.174441	0.697925	0.500537
DEiLhe	SOC	SOC	C-glycosyltryptophan levels	Inverse variance weighted	31	0.0915919	0.123215	0.45727	0.500537
DEiLhe	SOC	SOC	C-glycosyltryptophan levels	Simple mode	31	0.186296	0.354975	0.60357	0.500537
DEiLhe	SOC	SOC	C-glycosyltryptophan levels	Weighted mode	31	0.130273	0.319984	0.686807	0.500537
dELE6f	SOC	SOC	Nicotinamide levels	MR Egger	23	0.0923703	0.39664	0.818108	0.35112
dELE6f	SOC	SOC	Nicotinamide levels	Weighted median	23	0.292531	0.204831	0.153247	0.35112
dELE6f	SOC	SOC	Nicotinamide levels	Inverse variance weighted	23	-0.0282601	0.145203	0.845687	0.35112
dELE6f	SOC	SOC	Nicotinamide levels	Simple mode	23	0.409736	0.359389	0.266509	0.35112
dELE6f	SOC	SOC	Nicotinamide levels	Weighted mode	23	0.386276	0.307283	0.221911	0.35112
DEYDj2	SOC	SOC	Trans-urocanate levels	MR Egger	19	-0.0266994	0.233676	0.910372	0.502191
DEYDj2	SOC	SOC	Trans-urocanate levels	Weighted median	19	0.0312297	0.152096	0.837315	0.502191
DEYDj2	SOC	SOC	Trans-urocanate levels	Inverse variance weighted	19	-0.0607499	0.11152	0.585928	0.502191
DEYDj2	SOC	SOC	Trans-urocanate levels	Simple mode	19	-0.0803495	0.288035	0.783457	0.502191
DEYDj2	SOC	SOC	Trans-urocanate levels	Weighted mode	19	0.0116812	0.159549	0.942443	0.502191
Dfi00U	SOC	SOC	Glycerol to sulfate ratio	MR Egger	22	-0.0186612	0.393535	0.962649	0.335866
Dfi00U	SOC	SOC	Glycerol to sulfate ratio	Weighted median	22	-0.107527	0.208957	0.60684	0.335866
Dfi00U	SOC	SOC	Glycerol to sulfate ratio	Inverse variance weighted	22	-0.0444284	0.156281	0.776191	0.335866
Dfi00U	SOC	SOC	Glycerol to sulfate ratio	Simple mode	22	-0.177972	0.331546	0.597051	0.335866
Dfi00U	SOC	SOC	Glycerol to sulfate ratio	Weighted mode	22	-0.186572	0.319522	0.565501	0.335866
dHEgYx	SOC	SOC	X-15461 levels	MR Egger	25	-0.158852	0.275012	0.569135	0.390239
dHEgYx	SOC	SOC	X-15461 levels	Weighted median	25	-0.20413	0.194735	0.294526	0.390239
dHEgYx	SOC	SOC	X-15461 levels	Inverse variance weighted	25	-0.268402	0.133652	0.0446212	0.390239
dHEgYx	SOC	SOC	X-15461 levels	Simple mode	25	0.026569	0.327181	0.935952	0.390239
dHEgYx	SOC	SOC	X-15461 levels	Weighted mode	25	-0.0126606	0.292594	0.965844	0.390239
DIJVun	SOC	SOC	3-hydroxydecanoate levels	MR Egger	13	0.146888	0.374986	0.702751	0.286422
DIJVun	SOC	SOC	3-hydroxydecanoate levels	Weighted median	13	0.0277687	0.223233	0.901004	0.286422
DIJVun	SOC	SOC	3-hydroxydecanoate levels	Inverse variance weighted	13	-0.0948112	0.180504	0.599404	0.286422
DIJVun	SOC	SOC	3-hydroxydecanoate levels	Simple mode	13	-0.0136731	0.430901	0.975208	0.286422
DIJVun	SOC	SOC	3-hydroxydecanoate levels	Weighted mode	13	0.124958	0.236643	0.607097	0.286422
dKU7n3	SOC	SOC	X-26111 levels	MR Egger	20	0.587018	0.233937	0.0218808	0.463355
dKU7n3	SOC	SOC	X-26111 levels	Weighted median	20	0.286351	0.178364	0.108399	0.463355
dKU7n3	SOC	SOC	X-26111 levels	Inverse variance weighted	20	0.149308	0.121552	0.219319	0.463355
dKU7n3	SOC	SOC	X-26111 levels	Simple mode	20	-0.138993	0.422633	0.745848	0.463355
dKU7n3	SOC	SOC	X-26111 levels	Weighted mode	20	0.462804	0.191634	0.0259785	0.463355
dllzCY	SOC	SOC	X-12411 levels	MR Egger	15	-0.163357	0.201225	0.431513	0.317015
dllzCY	SOC	SOC	X-12411 levels	Weighted median	15	-0.0963038	0.164211	0.557564	0.317015
dllzCY	SOC	SOC	X-12411 levels	Inverse variance weighted	15	-0.0342827	0.128601	0.789792	0.317015
dllzCY	SOC	SOC	X-12411 levels	Simple mode	15	0.187956	0.312101	0.556652	0.317015
dllzCY	SOC	SOC	X-12411 levels	Weighted mode	15	-0.122835	0.163376	0.464592	0.317015
dly258	SOC	SOC	Cortolone glucuronide (1) levels	MR Egger	22	-0.176901	0.288254	0.546332	0.432565
dly258	SOC	SOC	Cortolone glucuronide (1) levels	Weighted median	22	-0.0743534	0.196191	0.704699	0.432565
dly258	SOC	SOC	Cortolone glucuronide (1) levels	Inverse variance weighted	22	-0.187304	0.138076	0.174933	0.432565
dly258	SOC	SOC	Cortolone glucuronide (1) levels	Simple mode	22	-0.043181	0.357697	0.905061	0.432565
dly258	SOC	SOC	Cortolone glucuronide (1) levels	Weighted mode	22	0.0171482	0.315336	0.957146	0.432565
dMUBno	SOC	SOC	2-hydroxyarachidate levels	MR Egger	23	0.0509866	0.40161	0.900183	0.341535
dMUBno	SOC	SOC	2-hydroxyarachidate levels	Weighted median	23	0.1533	0.226758	0.499008	0.341535
dMUBno	SOC	SOC	2-hydroxyarachidate levels	Inverse variance weighted	23	0.0409897	0.164387	0.803091	0.341535
dMUBno	SOC	SOC	2-hydroxyarachidate levels	Simple mode	23	0.179283	0.406062	0.663149	0.341535
dMUBno	SOC	SOC	2-hydroxyarachidate levels	Weighted mode	23	0.245505	0.332273	0.4678	0.341535
dOBMOE	SOC	SOC	Glycine to pyridoxal ratio	MR Egger	14	-0.0405346	0.239819	0.868595	0.399141
dOBMOE	SOC	SOC	Glycine to pyridoxal ratio	Weighted median	14	-0.0902948	0.155006	0.560213	0.399141
dOBMOE	SOC	SOC	Glycine to pyridoxal ratio	Inverse variance weighted	14	-0.0196786	0.130056	0.879732	0.399141
dOBMOE	SOC	SOC	Glycine to pyridoxal ratio	Simple mode	14	-0.0603514	0.290376	0.838575	0.399141
dOBMOE	SOC	SOC	Glycine to pyridoxal ratio	Weighted mode	14	-0.0912697	0.161628	0.581899	0.399141
DoY6I7	SOC	SOC	Xanthurenate levels	MR Egger	23	0.432	0.342842	0.221472	0.43448
DoY6I7	SOC	SOC	Xanthurenate levels	Weighted median	23	-0.0700742	0.195895	0.720558	0.43448
DoY6I7	SOC	SOC	Xanthurenate levels	Inverse variance weighted	23	-0.0478926	0.128082	0.708463	0.43448
DoY6I7	SOC	SOC	Xanthurenate levels	Simple mode	23	-0.0146374	0.34802	0.966831	0.43448
DoY6I7	SOC	SOC	Xanthurenate levels	Weighted mode	23	-0.0542617	0.263521	0.838755	0.43448
dpQstm	SOC	SOC	N-carbamoylalanine levels	MR Egger	21	0.191392	0.36003	0.601164	0.307343
dpQstm	SOC	SOC	N-carbamoylalanine levels	Weighted median	21	0.0884406	0.21501	0.680828	0.307343
dpQstm	SOC	SOC	N-carbamoylalanine levels	Inverse variance weighted	21	0.0281579	0.144464	0.845461	0.307343
dpQstm	SOC	SOC	N-carbamoylalanine levels	Simple mode	21	0.569306	0.431338	0.201791	0.307343
dpQstm	SOC	SOC	N-carbamoylalanine levels	Weighted mode	21	0.3385	0.392352	0.398506	0.307343
drmgO0	SOC	SOC	Xylose levels	MR Egger	24	-0.405714	0.252576	0.122466	0.36715
drmgO0	SOC	SOC	Xylose levels	Weighted median	24	-0.167962	0.169134	0.320675	0.36715
drmgO0	SOC	SOC	Xylose levels	Inverse variance weighted	24	-0.131415	0.125784	0.296131	0.36715
drmgO0	SOC	SOC	Xylose levels	Simple mode	24	-0.316533	0.271082	0.254904	0.36715
drmgO0	SOC	SOC	Xylose levels	Weighted mode	24	-0.247723	0.224605	0.281467	0.36715
drPrtg	SOC	SOC	N-stearoyl-sphingadienine (d18:2/18:0) levels	MR Egger	20	-0.0372204	0.375696	0.922177	0.325318
drPrtg	SOC	SOC	N-stearoyl-sphingadienine (d18:2/18:0) levels	Weighted median	20	0.0479231	0.201789	0.812276	0.325318
drPrtg	SOC	SOC	N-stearoyl-sphingadienine (d18:2/18:0) levels	Inverse variance weighted	20	-0.0242278	0.141227	0.86379	0.325318
drPrtg	SOC	SOC	N-stearoyl-sphingadienine (d18:2/18:0) levels	Simple mode	20	-0.186386	0.344278	0.594537	0.325318
drPrtg	SOC	SOC	N-stearoyl-sphingadienine (d18:2/18:0) levels	Weighted mode	20	-0.00654174	0.293272	0.982436	0.325318
dSi3m8	SOC	SOC	Caffeine to theophylline ratio	MR Egger	26	0.202083	0.309152	0.51954	0.395188
dSi3m8	SOC	SOC	Caffeine to theophylline ratio	Weighted median	26	-0.249677	0.187055	0.181949	0.395188
dSi3m8	SOC	SOC	Caffeine to theophylline ratio	Inverse variance weighted	26	-0.206575	0.128967	0.109206	0.395188
dSi3m8	SOC	SOC	Caffeine to theophylline ratio	Simple mode	26	-0.703092	0.391242	0.0844159	0.395188
dSi3m8	SOC	SOC	Caffeine to theophylline ratio	Weighted mode	26	-0.669784	0.367836	0.0806162	0.395188
dSnxm3	SOC	SOC	Arginine to phosphate ratio	MR Egger	21	0.279674	0.378398	0.46888	0.394422
dSnxm3	SOC	SOC	Arginine to phosphate ratio	Weighted median	21	0.0279224	0.203973	0.891116	0.394422
dSnxm3	SOC	SOC	Arginine to phosphate ratio	Inverse variance weighted	21	-0.0098516	0.146127	0.946249	0.394422
dSnxm3	SOC	SOC	Arginine to phosphate ratio	Simple mode	21	0.523855	0.455376	0.263557	0.394422
dSnxm3	SOC	SOC	Arginine to phosphate ratio	Weighted mode	21	0.379415	0.295968	0.214524	0.394422
Dwc8rM	SOC	SOC	Caffeine to theobromine ratio	MR Egger	20	0.178066	0.34032	0.607195	0.304684
Dwc8rM	SOC	SOC	Caffeine to theobromine ratio	Weighted median	20	-0.161884	0.213186	0.447638	0.304684
Dwc8rM	SOC	SOC	Caffeine to theobromine ratio	Inverse variance weighted	20	-0.155489	0.154734	0.314954	0.304684
Dwc8rM	SOC	SOC	Caffeine to theobromine ratio	Simple mode	20	-0.299777	0.406783	0.470159	0.304684
Dwc8rM	SOC	SOC	Caffeine to theobromine ratio	Weighted mode	20	-0.332858	0.444898	0.463521	0.304684
DWXmtZ	SOC	SOC	1-stearoyl-2-linoleoyl-GPE (18:0/18:2) levels	MR Egger	29	0.241458	0.18005	0.191074	0.886134
DWXmtZ	SOC	SOC	1-stearoyl-2-linoleoyl-GPE (18:0/18:2) levels	Weighted median	29	0.193046	0.118214	0.102466	0.886134
DWXmtZ	SOC	SOC	1-stearoyl-2-linoleoyl-GPE (18:0/18:2) levels	Inverse variance weighted	29	0.108253	0.0843709	0.199471	0.886134
DWXmtZ	SOC	SOC	1-stearoyl-2-linoleoyl-GPE (18:0/18:2) levels	Simple mode	29	-0.0372168	0.202317	0.855376	0.886134
DWXmtZ	SOC	SOC	1-stearoyl-2-linoleoyl-GPE (18:0/18:2) levels	Weighted mode	29	0.171522	0.115313	0.148074	0.886134
DyFWrJ	SOC	SOC	Sphingosine 1-phosphate levels	MR Egger	16	0.692946	0.521824	0.205446	0.256618
DyFWrJ	SOC	SOC	Sphingosine 1-phosphate levels	Weighted median	16	0.0992161	0.251326	0.693012	0.256618
DyFWrJ	SOC	SOC	Sphingosine 1-phosphate levels	Inverse variance weighted	16	0.0520355	0.175519	0.766874	0.256618
DyFWrJ	SOC	SOC	Sphingosine 1-phosphate levels	Simple mode	16	0.232971	0.430785	0.596582	0.256618
DyFWrJ	SOC	SOC	Sphingosine 1-phosphate levels	Weighted mode	16	0.322315	0.387809	0.418942	0.256618
DysiT0	SOC	SOC	Acetylcarnitine levels (Biocrates platform)	MR Egger	20	-0.59354	0.418139	0.172845	0.389694
DysiT0	SOC	SOC	Acetylcarnitine levels (Biocrates platform)	Weighted median	20	-0.390429	0.241277	0.105624	0.389694
DysiT0	SOC	SOC	Acetylcarnitine levels (Biocrates platform)	Inverse variance weighted	20	-0.133344	0.188093	0.47837	0.389694
DysiT0	SOC	SOC	Acetylcarnitine levels (Biocrates platform)	Simple mode	20	-0.503486	0.443843	0.270745	0.389694
DysiT0	SOC	SOC	Acetylcarnitine levels (Biocrates platform)	Weighted mode	20	-0.440467	0.274135	0.124601	0.389694
DYvNoy	SOC	SOC	Linoleoyl-arachidonoyl-glycerol (18:2/20:4) [2] levels	MR Egger	34	-0.185146	0.178995	0.308719	0.803963
DYvNoy	SOC	SOC	Linoleoyl-arachidonoyl-glycerol (18:2/20:4) [2] levels	Weighted median	34	-0.218683	0.138058	0.113194	0.803963
DYvNoy	SOC	SOC	Linoleoyl-arachidonoyl-glycerol (18:2/20:4) [2] levels	Inverse variance weighted	34	-0.146056	0.0882186	0.0978008	0.803963
DYvNoy	SOC	SOC	Linoleoyl-arachidonoyl-glycerol (18:2/20:4) [2] levels	Simple mode	34	-0.369261	0.224165	0.108992	0.803963
DYvNoy	SOC	SOC	Linoleoyl-arachidonoyl-glycerol (18:2/20:4) [2] levels	Weighted mode	34	-0.22113	0.130115	0.0986348	0.803963
e3Q4Ed	SOC	SOC	Ribitol levels	MR Egger	35	-0.175713	0.142434	0.22605	0.866603
e3Q4Ed	SOC	SOC	Ribitol levels	Weighted median	35	-0.125241	0.103306	0.225384	0.866603
e3Q4Ed	SOC	SOC	Ribitol levels	Inverse variance weighted	35	-0.148253	0.0916587	0.105781	0.866603
e3Q4Ed	SOC	SOC	Ribitol levels	Simple mode	35	-0.174263	0.221669	0.43723	0.866603
e3Q4Ed	SOC	SOC	Ribitol levels	Weighted mode	35	-0.164663	0.0927481	0.0847887	0.866603
E4GPa4	SOC	SOC	Adenosine 5'-monophosphate (AMP) to tryptophan ratio	MR Egger	25	-0.0782939	0.306994	0.800964	0.380744
E4GPa4	SOC	SOC	Adenosine 5'-monophosphate (AMP) to tryptophan ratio	Weighted median	25	0.00489526	0.194634	0.979934	0.380744
E4GPa4	SOC	SOC	Adenosine 5'-monophosphate (AMP) to tryptophan ratio	Inverse variance weighted	25	0.0730725	0.137956	0.596335	0.380744
E4GPa4	SOC	SOC	Adenosine 5'-monophosphate (AMP) to tryptophan ratio	Simple mode	25	0.0654136	0.364629	0.859131	0.380744
E4GPa4	SOC	SOC	Adenosine 5'-monophosphate (AMP) to tryptophan ratio	Weighted mode	25	-0.00844595	0.32396	0.979416	0.380744
e9IBLD	SOC	SOC	5-oxoproline to citrate ratio	MR Egger	18	0.0708746	0.140014	0.619623	0.664561
e9IBLD	SOC	SOC	5-oxoproline to citrate ratio	Weighted median	18	0.0945357	0.123589	0.444319	0.664561
e9IBLD	SOC	SOC	5-oxoproline to citrate ratio	Inverse variance weighted	18	0.026628	0.0994579	0.788906	0.664561
e9IBLD	SOC	SOC	5-oxoproline to citrate ratio	Simple mode	18	-0.00766989	0.292728	0.979402	0.664561
e9IBLD	SOC	SOC	5-oxoproline to citrate ratio	Weighted mode	18	0.0890644	0.119235	0.465293	0.664561
e9nWxY	SOC	SOC	Homoarginine levels	MR Egger	32	-0.214553	0.159943	0.189846	0.923592
e9nWxY	SOC	SOC	Homoarginine levels	Weighted median	32	-0.314087	0.134132	0.0191999	0.923592
e9nWxY	SOC	SOC	Homoarginine levels	Inverse variance weighted	32	-0.187213	0.086848	0.0311119	0.923592
e9nWxY	SOC	SOC	Homoarginine levels	Simple mode	32	-0.0491571	0.257724	0.849976	0.923592
e9nWxY	SOC	SOC	Homoarginine levels	Weighted mode	32	-0.212526	0.130334	0.113088	0.923592
EALvkK	SOC	SOC	3-phenylpropionate hydrocinnamate levels	MR Egger	23	0.499278	0.341346	0.158363	0.362327
EALvkK	SOC	SOC	3-phenylpropionate hydrocinnamate levels	Weighted median	23	0.0399726	0.196887	0.839117	0.362327
EALvkK	SOC	SOC	3-phenylpropionate hydrocinnamate levels	Inverse variance weighted	23	0.0905758	0.167951	0.589682	0.362327
EALvkK	SOC	SOC	3-phenylpropionate hydrocinnamate levels	Simple mode	23	-0.359009	0.347925	0.31335	0.362327
EALvkK	SOC	SOC	3-phenylpropionate hydrocinnamate levels	Weighted mode	23	-0.179268	0.289061	0.541516	0.362327
eaui2P	SOC	SOC	1,3-dimethylurate levels	MR Egger	27	-0.147847	0.331166	0.65912	0.426735
eaui2P	SOC	SOC	1,3-dimethylurate levels	Weighted median	27	-0.212192	0.174212	0.223221	0.426735
eaui2P	SOC	SOC	1,3-dimethylurate levels	Inverse variance weighted	27	-0.105179	0.124687	0.398924	0.426735
eaui2P	SOC	SOC	1,3-dimethylurate levels	Simple mode	27	-0.407489	0.35185	0.257338	0.426735
eaui2P	SOC	SOC	1,3-dimethylurate levels	Weighted mode	27	-0.380177	0.338989	0.272326	0.426735
eAzaCS	SOC	SOC	1-stearoyl-2-arachidonoyl-gpc (18:0/20:4) levels	MR Egger	32	-0.211468	0.0971502	0.0375044	1.10369
eAzaCS	SOC	SOC	1-stearoyl-2-arachidonoyl-gpc (18:0/20:4) levels	Weighted median	32	-0.133475	0.0743351	0.072561	1.10369
eAzaCS	SOC	SOC	1-stearoyl-2-arachidonoyl-gpc (18:0/20:4) levels	Inverse variance weighted	32	-0.132315	0.0682947	0.0526948	1.10369
eAzaCS	SOC	SOC	1-stearoyl-2-arachidonoyl-gpc (18:0/20:4) levels	Simple mode	32	-0.0651604	0.258936	0.802975	1.10369
eAzaCS	SOC	SOC	1-stearoyl-2-arachidonoyl-gpc (18:0/20:4) levels	Weighted mode	32	-0.119501	0.0775723	0.133583	1.10369
EbYEgn	SOC	SOC	Campesterol levels	MR Egger	20	-0.121845	0.23443	0.609572	0.49705
EbYEgn	SOC	SOC	Campesterol levels	Weighted median	20	0.0588747	0.14201	0.678448	0.49705
EbYEgn	SOC	SOC	Campesterol levels	Inverse variance weighted	20	0.0414145	0.107477	0.699991	0.49705
[truncated: 4,997 more rows]

## Sheet: heterogeneity
Heterogeneity: Metabolites to SOC
id.exposure	id.outcome	outcome	exposure	method	Q	Q_df	Q_pval
03J0hi	SOC	SOC	Adenosine 5'-diphosphate (ADP) to N-palmitoyl-sphingosine (d18:1 to 16:0) ratio	MR Egger	12.4658	17	0.771151
03J0hi	SOC	SOC	Adenosine 5'-diphosphate (ADP) to N-palmitoyl-sphingosine (d18:1 to 16:0) ratio	Inverse variance weighted	12.6698	18	0.810804
04pqfz	SOC	SOC	1-palmitoyl-2-stearoyl-gpc (16:0/18:0) levels	MR Egger	22.4232	26	0.665336
04pqfz	SOC	SOC	1-palmitoyl-2-stearoyl-gpc (16:0/18:0) levels	Inverse variance weighted	27.371	27	0.443922
0aCH9L	SOC	SOC	Mannitol/sorbitol levels	MR Egger	7.19204	20	0.996006
0aCH9L	SOC	SOC	Mannitol/sorbitol levels	Inverse variance weighted	9.69554	21	0.982601
0BEH79	SOC	SOC	Maltose to sucrose ratio	MR Egger	8.1971	15	0.915638
0BEH79	SOC	SOC	Maltose to sucrose ratio	Inverse variance weighted	10.9884	16	0.8102
0dpgNl	SOC	SOC	Octadecanedioylcarnitine (C18-DC) levels	MR Egger	17.322	23	0.793159
0dpgNl	SOC	SOC	Octadecanedioylcarnitine (C18-DC) levels	Inverse variance weighted	21.2038	24	0.626676
0Eqwou	SOC	SOC	Cysteine to alanine ratio	MR Egger	23.4028	25	0.554053
0Eqwou	SOC	SOC	Cysteine to alanine ratio	Inverse variance weighted	23.6402	26	0.596533
0Fi4iT	SOC	SOC	Cysteinylglycine to glutamate ratio	MR Egger	27.9866	23	0.21629
0Fi4iT	SOC	SOC	Cysteinylglycine to glutamate ratio	Inverse variance weighted	28.1933	24	0.251971
0FtQ4j	SOC	SOC	Benzoate to linoleoyl-arachidonoyl-glycerol (18:2 to 20:4) [1] ratio	MR Egger	9.10563	13	0.76492
0FtQ4j	SOC	SOC	Benzoate to linoleoyl-arachidonoyl-glycerol (18:2 to 20:4) [1] ratio	Inverse variance weighted	12.4062	14	0.573713
0gklO7	SOC	SOC	Tryptophan betaine levels	MR Egger	32.9093	32	0.422359
0gklO7	SOC	SOC	Tryptophan betaine levels	Inverse variance weighted	32.9989	33	0.467305
0iKpzy	SOC	SOC	Pimeloylcarnitine/3-methyladipoylcarnitine (C7-DC) levels	MR Egger	35.7179	28	0.149922
0iKpzy	SOC	SOC	Pimeloylcarnitine/3-methyladipoylcarnitine (C7-DC) levels	Inverse variance weighted	36.2406	29	0.16666
0j2B9a	SOC	SOC	X-22509 levels	MR Egger	30.9311	16	0.0137315
0j2B9a	SOC	SOC	X-22509 levels	Inverse variance weighted	31.0076	17	0.0199298
0jHPYy	SOC	SOC	Phosphate to tyrosine ratio	MR Egger	57.3327	30	0.001913
0jHPYy	SOC	SOC	Phosphate to tyrosine ratio	Inverse variance weighted	57.5888	31	0.00256889
0k0bn4	SOC	SOC	Argininate levels	MR Egger	26.2646	24	0.339875
0k0bn4	SOC	SOC	Argininate levels	Inverse variance weighted	26.9411	25	0.358832
0kf9kQ	SOC	SOC	Ximenoylcarnitine (C26:1) levels	MR Egger	57.7721	30	0.00169883
0kf9kQ	SOC	SOC	Ximenoylcarnitine (C26:1) levels	Inverse variance weighted	57.7883	31	0.00243764
0Ks2nE	SOC	SOC	5alpha-pregnan-diol disulfate levels	MR Egger	15.0398	18	0.659234
0Ks2nE	SOC	SOC	5alpha-pregnan-diol disulfate levels	Inverse variance weighted	15.1788	19	0.711167
0mhjvi	SOC	SOC	Spermidine to histidine ratio	MR Egger	27.1781	14	0.018252
0mhjvi	SOC	SOC	Spermidine to histidine ratio	Inverse variance weighted	29.4815	15	0.0139349
0o0zOo	SOC	SOC	Aspartate to mannose ratio	MR Egger	16.4303	20	0.689599
0o0zOo	SOC	SOC	Aspartate to mannose ratio	Inverse variance weighted	16.5137	21	0.740131
0oqWDd	SOC	SOC	X-16580 levels	MR Egger	15.8351	14	0.32355
0oqWDd	SOC	SOC	X-16580 levels	Inverse variance weighted	19.3937	15	0.196445
0oYiYX	SOC	SOC	X-14939 levels	MR Egger	19.392	16	0.248859
0oYiYX	SOC	SOC	X-14939 levels	Inverse variance weighted	23.0786	17	0.146708
0qLTKU	SOC	SOC	Paraxanthine to 5-acetylamino-6-formylamino-3-methyluracil ratio	MR Egger	30.8357	22	0.0995268
0qLTKU	SOC	SOC	Paraxanthine to 5-acetylamino-6-formylamino-3-methyluracil ratio	Inverse variance weighted	31.548	23	0.109915
0Qzf7L	SOC	SOC	N6-acetyllysine levels	MR Egger	13.0546	15	0.598084
0Qzf7L	SOC	SOC	N6-acetyllysine levels	Inverse variance weighted	13.1348	16	0.662881
0T48SE	SOC	SOC	X-17346 levels	MR Egger	24.5671	25	0.48683
0T48SE	SOC	SOC	X-17346 levels	Inverse variance weighted	24.6613	26	0.538205
0WNAs8	SOC	SOC	Creatinine levels	MR Egger	23.3396	19	0.222715
0WNAs8	SOC	SOC	Creatinine levels	Inverse variance weighted	24.5597	20	0.218799
0wscI4	SOC	SOC	2-methoxyresorcinol sulfate levels	MR Egger	26.709	22	0.222488
0wscI4	SOC	SOC	2-methoxyresorcinol sulfate levels	Inverse variance weighted	26.8476	23	0.262509
0xtevO	SOC	SOC	Cys-gly,oxidized levels	MR Egger	31.6965	26	0.203349
0xtevO	SOC	SOC	Cys-gly,oxidized levels	Inverse variance weighted	32.6583	27	0.208582
1163nr	SOC	SOC	Taurolithocholate 3-sulfate levels	MR Egger	25.366	18	0.115163
1163nr	SOC	SOC	Taurolithocholate 3-sulfate levels	Inverse variance weighted	26.2716	19	0.122798
11tSGh	SOC	SOC	S-adenosylhomocysteine (SAH) levels	MR Egger	11.9787	21	0.940191
11tSGh	SOC	SOC	S-adenosylhomocysteine (SAH) levels	Inverse variance weighted	13.9879	22	0.901909
12fjqt	SOC	SOC	Gamma-glutamyl-alpha-lysine levels	MR Egger	29.1773	28	0.403578
12fjqt	SOC	SOC	Gamma-glutamyl-alpha-lysine levels	Inverse variance weighted	29.2057	29	0.454393
14a0kV	SOC	SOC	Serine levels	MR Egger	41.8525	37	0.268305
14a0kV	SOC	SOC	Serine levels	Inverse variance weighted	46.9356	38	0.151669
179HNA	SOC	SOC	Pipecolate levels	MR Egger	15.4074	22	0.84417
179HNA	SOC	SOC	Pipecolate levels	Inverse variance weighted	15.4187	23	0.879001
17sw94	SOC	SOC	Adenosine 5'-diphosphate (ADP) to phosphate ratio	MR Egger	6.23401	14	0.960244
17sw94	SOC	SOC	Adenosine 5'-diphosphate (ADP) to phosphate ratio	Inverse variance weighted	6.54626	15	0.969041
17ut8m	SOC	SOC	Isoursodeoxycholate levels	MR Egger	21.546	14	0.0884357
17ut8m	SOC	SOC	Isoursodeoxycholate levels	Inverse variance weighted	21.8311	15	0.112311
1a83lG	SOC	SOC	Etiocholanolone glucuronide levels	MR Egger	21.3044	23	0.562502
1a83lG	SOC	SOC	Etiocholanolone glucuronide levels	Inverse variance weighted	22.4554	24	0.552103
1bCuyj	SOC	SOC	Lactosyl-N-palmitoyl-sphingosine (d18:1/16:0) levels	MR Egger	46.9015	20	0.000605332
1bCuyj	SOC	SOC	Lactosyl-N-palmitoyl-sphingosine (d18:1/16:0) levels	Inverse variance weighted	48.122	21	0.000661822
1HkgF2	SOC	SOC	1-palmitoyl-2-linoleoyl-GPI (16:0/18:2) levels	MR Egger	11.7172	19	0.897355
1HkgF2	SOC	SOC	1-palmitoyl-2-linoleoyl-GPI (16:0/18:2) levels	Inverse variance weighted	12.1087	20	0.912284
1hztlA	SOC	SOC	5alpha-pregnan-3beta,20alpha-diol disulfate levels	MR Egger	32.9834	28	0.236355
1hztlA	SOC	SOC	5alpha-pregnan-3beta,20alpha-diol disulfate levels	Inverse variance weighted	33.0418	29	0.276056
1jc4J2	SOC	SOC	X-24418 levels	MR Egger	19.4083	23	0.677288
1jc4J2	SOC	SOC	X-24418 levels	Inverse variance weighted	19.7079	24	0.713262
1ltZp4	SOC	SOC	Oleate/vaccenate (18:1) levels	MR Egger	20.3467	18	0.313642
1ltZp4	SOC	SOC	Oleate/vaccenate (18:1) levels	Inverse variance weighted	20.3886	19	0.371544
1m7UFW	SOC	SOC	10-nonadecenoate (19:1n9) levels	MR Egger	14.8792	13	0.314956
1m7UFW	SOC	SOC	10-nonadecenoate (19:1n9) levels	Inverse variance weighted	16.3956	14	0.289815
1p29M6	SOC	SOC	3beta-hydroxy-5-cholestenoate levels	MR Egger	15.0182	26	0.957001
1p29M6	SOC	SOC	3beta-hydroxy-5-cholestenoate levels	Inverse variance weighted	16.5793	27	0.94099
1Qgwma	SOC	SOC	Docosapentaenoate (n6 DPA; 22:5n6) levels	MR Egger	5.78207	12	0.926667
1Qgwma	SOC	SOC	Docosapentaenoate (n6 DPA; 22:5n6) levels	Inverse variance weighted	8.43635	13	0.814057
1rXHlf	SOC	SOC	Gamma-glutamylisoleucine levels	MR Egger	14.6658	14	0.401376
1rXHlf	SOC	SOC	Gamma-glutamylisoleucine levels	Inverse variance weighted	16.2541	15	0.365368
1TbqaZ	SOC	SOC	N-acetyl-isoputreanine levels	MR Egger	27.5707	29	0.540942
1TbqaZ	SOC	SOC	N-acetyl-isoputreanine levels	Inverse variance weighted	27.6226	30	0.590428
1TC8Z3	SOC	SOC	(2,4 or 2,5)-dimethylphenol sulfate levels	MR Egger	16.5583	18	0.553646
1TC8Z3	SOC	SOC	(2,4 or 2,5)-dimethylphenol sulfate levels	Inverse variance weighted	16.6297	19	0.614939
1UrMQz	SOC	SOC	X-17367 levels	MR Egger	27.1384	19	0.101471
1UrMQz	SOC	SOC	X-17367 levels	Inverse variance weighted	28.6352	20	0.0951953
1WfibA	SOC	SOC	N-acetylneuraminate levels	MR Egger	25.0008	30	0.724995
1WfibA	SOC	SOC	N-acetylneuraminate levels	Inverse variance weighted	25.3197	31	0.753237
1YgTVT	SOC	SOC	X-16124 levels	MR Egger	20.667	19	0.355488
1YgTVT	SOC	SOC	X-16124 levels	Inverse variance weighted	22.9801	20	0.289771
1Z1bAY	SOC	SOC	Adenosine 5'-monophosphate (AMP) to isoleucine ratio	MR Egger	17.557	19	0.55219
1Z1bAY	SOC	SOC	Adenosine 5'-monophosphate (AMP) to isoleucine ratio	Inverse variance weighted	17.6252	20	0.612081
207Say	SOC	SOC	1-linolenoyl-GPC (18:3) levels	MR Egger	31.5129	26	0.209721
207Say	SOC	SOC	1-linolenoyl-GPC (18:3) levels	Inverse variance weighted	32.5043	27	0.213922
2280Bv	SOC	SOC	X-18901 levels	MR Egger	39.617	23	0.016959
2280Bv	SOC	SOC	X-18901 levels	Inverse variance weighted	41.4497	24	0.0148604
25ZKGf	SOC	SOC	Glutamate to cysteine ratio	MR Egger	30.2022	24	0.178142
25ZKGf	SOC	SOC	Glutamate to cysteine ratio	Inverse variance weighted	31.5278	25	0.172134
260fEC	SOC	SOC	X-12730 levels	MR Egger	11.9945	14	0.606742
260fEC	SOC	SOC	X-12730 levels	Inverse variance weighted	17.7024	15	0.278632
2bbvFj	SOC	SOC	Glucose to fructose ratio	MR Egger	17.8346	11	0.0854987
2bbvFj	SOC	SOC	Glucose to fructose ratio	Inverse variance weighted	19.1725	12	0.0844488
2czLZP	SOC	SOC	Isobutyrylcarnitine (c4) levels	MR Egger	26.2956	27	0.502243
2czLZP	SOC	SOC	Isobutyrylcarnitine (c4) levels	Inverse variance weighted	31.5137	28	0.29475
2Ej1Vj	SOC	SOC	Hydroxyasparagine levels	MR Egger	29.4799	19	0.058802
2Ej1Vj	SOC	SOC	Hydroxyasparagine levels	Inverse variance weighted	29.6286	20	0.0760993
2GAir8	SOC	SOC	X-23593 levels	MR Egger	21.1783	18	0.270513
2GAir8	SOC	SOC	X-23593 levels	Inverse variance weighted	21.2233	19	0.324595
2j7nlw	SOC	SOC	2-aminophenol sulfate levels	MR Egger	31.3494	26	0.215512
2j7nlw	SOC	SOC	2-aminophenol sulfate levels	Inverse variance weighted	31.9348	27	0.234507
2jempj	SOC	SOC	Phosphate to N-palmitoyl-sphingosine (d18:1 to 16:0) ratio	MR Egger	26.4134	22	0.234358
2jempj	SOC	SOC	Phosphate to N-palmitoyl-sphingosine (d18:1 to 16:0) ratio	Inverse variance weighted	26.4134	23	0.281741
2KcTCT	SOC	SOC	Glycosyl-N-(2-hydroxynervonoyl)-sphingosine (d18:1/24:1(2OH)) levels	MR Egger	17.3145	22	0.74577
2KcTCT	SOC	SOC	Glycosyl-N-(2-hydroxynervonoyl)-sphingosine (d18:1/24:1(2OH)) levels	Inverse variance weighted	19.842	23	0.651425
2ld44C	SOC	SOC	3-hydroxyhexanoate levels	MR Egger	6.64668	14	0.947476
2ld44C	SOC	SOC	3-hydroxyhexanoate levels	Inverse variance weighted	8.83036	15	0.886219
2lrzKr	SOC	SOC	Succinimide levels	MR Egger	7.25938	12	0.840008
2lrzKr	SOC	SOC	Succinimide levels	Inverse variance weighted	7.35263	13	0.883077
2M1PCu	SOC	SOC	Glycine to serine ratio	MR Egger	21.6787	23	0.539713
2M1PCu	SOC	SOC	Glycine to serine ratio	Inverse variance weighted	21.7037	24	0.596948
2Ni4RB	SOC	SOC	6-hydroxyindole sulfate levels	MR Egger	23.4335	14	0.0535713
2Ni4RB	SOC	SOC	6-hydroxyindole sulfate levels	Inverse variance weighted	23.8637	15	0.0674447
2Qkvkp	SOC	SOC	1-stearoyl-2-docosahexaenoyl-gpc (18:0/22:6) levels	MR Egger	29.162	31	0.560795
2Qkvkp	SOC	SOC	1-stearoyl-2-docosahexaenoyl-gpc (18:0/22:6) levels	Inverse variance weighted	30.7974	32	0.527318
2R7l9X	SOC	SOC	Glycocholate levels	MR Egger	35.4702	33	0.35254
2R7l9X	SOC	SOC	Glycocholate levels	Inverse variance weighted	35.4969	34	0.397589
2upO7h	SOC	SOC	21-hydroxypregnenolone disulfate levels	MR Egger	33.2985	34	0.501822
2upO7h	SOC	SOC	21-hydroxypregnenolone disulfate levels	Inverse variance weighted	33.9851	35	0.516956
2UWOsc	SOC	SOC	Glycoursodeoxycholic acid sulfate (1) levels	MR Egger	31.1444	24	0.149663
2UWOsc	SOC	SOC	Glycoursodeoxycholic acid sulfate (1) levels	Inverse variance weighted	32.3122	25	0.149177
2Vt7X7	SOC	SOC	Adenosine 5'-diphosphate (ADP) to EDTA ratio	MR Egger	21.4599	23	0.553026
2Vt7X7	SOC	SOC	Adenosine 5'-diphosphate (ADP) to EDTA ratio	Inverse variance weighted	21.7007	24	0.597126
2WJ3WP	SOC	SOC	X-17654 levels	MR Egger	38.7776	29	0.105996
2WJ3WP	SOC	SOC	X-17654 levels	Inverse variance weighted	39.0403	30	0.124829
2XHabi	SOC	SOC	Cholate levels	MR Egger	19.876	18	0.339846
2XHabi	SOC	SOC	Cholate levels	Inverse variance weighted	20.0477	19	0.391712
2YKVRl	SOC	SOC	Arginine to citrulline ratio	MR Egger	37.6349	31	0.191481
2YKVRl	SOC	SOC	Arginine to citrulline ratio	Inverse variance weighted	37.6396	32	0.226737
35TKel	SOC	SOC	4-ethylphenylsulfate levels	MR Egger	11.3118	16	0.789841
35TKel	SOC	SOC	4-ethylphenylsulfate levels	Inverse variance weighted	11.8111	17	0.811439
373A1o	SOC	SOC	Hypotaurine to taurine ratio	MR Egger	28.8802	21	0.116907
373A1o	SOC	SOC	Hypotaurine to taurine ratio	Inverse variance weighted	36.6164	22	0.0260523
37x1CD	SOC	SOC	Mannose to trans-4-hydroxyproline ratio	MR Egger	15.48	20	0.748318
37x1CD	SOC	SOC	Mannose to trans-4-hydroxyproline ratio	Inverse variance weighted	15.6421	21	0.789413
3c3eVp	SOC	SOC	Aspartate to glutamate ratio	MR Egger	26.9134	22	0.214534
3c3eVp	SOC	SOC	Aspartate to glutamate ratio	Inverse variance weighted	30.1321	23	0.145648
3EOn52	SOC	SOC	Adenosine 5'-monophosphate (AMP) to asparagine ratio	MR Egger	17.8866	21	0.656172
3EOn52	SOC	SOC	Adenosine 5'-monophosphate (AMP) to asparagine ratio	Inverse variance weighted	18.1364	22	0.697872
3F2x85	SOC	SOC	Phosphate to glucose ratio	MR Egger	17.8735	15	0.269373
3F2x85	SOC	SOC	Phosphate to glucose ratio	Inverse variance weighted	17.8819	16	0.33086
3fVPQl	SOC	SOC	Phosphate to N-acetylneuraminate ratio	MR Egger	39.9318	25	0.029638
3fVPQl	SOC	SOC	Phosphate to N-acetylneuraminate ratio	Inverse variance weighted	40.2467	26	0.036891
3g7lw6	SOC	SOC	3-hydroxyisobutyrate to adenosine 5'-diphosphate (ADP) ratio	MR Egger	16.355	18	0.567788
3g7lw6	SOC	SOC	3-hydroxyisobutyrate to adenosine 5'-diphosphate (ADP) ratio	Inverse variance weighted	16.6754	19	0.611848
3gCgXU	SOC	SOC	X-18779 levels	MR Egger	11.0181	15	0.751311
3gCgXU	SOC	SOC	X-18779 levels	Inverse variance weighted	11.514	16	0.776704
3GFrp6	SOC	SOC	Sphingadienine levels	MR Egger	9.5493	13	0.730308
3GFrp6	SOC	SOC	Sphingadienine levels	Inverse variance weighted	11.5796	14	0.640022
3ISITX	SOC	SOC	Isovalerate (i5:0) levels	MR Egger	14.7647	14	0.394426
3ISITX	SOC	SOC	Isovalerate (i5:0) levels	Inverse variance weighted	14.8191	15	0.464522
3JAqcO	SOC	SOC	Methionine to phosphate ratio	MR Egger	6.0466	10	0.811333
3JAqcO	SOC	SOC	Methionine to phosphate ratio	Inverse variance weighted	7.36876	11	0.768483
3MUYvs	SOC	SOC	tryptophan to tyrosine ratio	MR Egger	25.3028	19	0.150814
3MUYvs	SOC	SOC	tryptophan to tyrosine ratio	Inverse variance weighted	25.4903	20	0.183314
3NvjJw	SOC	SOC	Hydroquinone sulfate levels	MR Egger	12.2322	15	0.661378
3NvjJw	SOC	SOC	Hydroquinone sulfate levels	Inverse variance weighted	12.2336	16	0.727752
3O7bg5	SOC	SOC	Dibutyl sulfosuccinate levels	MR Egger	36.3296	27	0.108276
3O7bg5	SOC	SOC	Dibutyl sulfosuccinate levels	Inverse variance weighted	36.6849	28	0.125973
3oeCXe	SOC	SOC	Sulfate of piperine metabolite C16H19NO3 (2) levels	MR Egger	22.5856	23	0.485175
3oeCXe	SOC	SOC	Sulfate of piperine metabolite C16H19NO3 (2) levels	Inverse variance weighted	22.7995	24	0.531658
3pOBYK	SOC	SOC	Glucuronate levels	MR Egger	7.30798	12	0.836608
3pOBYK	SOC	SOC	Glucuronate levels	Inverse variance weighted	7.32108	13	0.884856
3SzSBp	SOC	SOC	Glycerophosphorylcholine (GPC) levels	MR Egger	38.6926	29	0.107692
3SzSBp	SOC	SOC	Glycerophosphorylcholine (GPC) levels	Inverse variance weighted	41.0012	30	0.0868838
3WGX9L	SOC	SOC	Hippurate levels	MR Egger	14.9714	16	0.526734
3WGX9L	SOC	SOC	Hippurate levels	Inverse variance weighted	15.9327	17	0.528609
3WOGG2	SOC	SOC	Mannose to N-acetylglucosamine to N-acetylgalactosamine ratio	MR Egger	22.0899	24	0.573898
3WOGG2	SOC	SOC	Mannose to N-acetylglucosamine to N-acetylgalactosamine ratio	Inverse variance weighted	22.4048	25	0.612278
3zmZYM	SOC	SOC	Sphingosine to phosphate ratio	MR Egger	7.80284	13	0.856204
3zmZYM	SOC	SOC	Sphingosine to phosphate ratio	Inverse variance weighted	8.06166	14	0.886089
42Fw7v	SOC	SOC	Glyco-beta-muricholate levels	MR Egger	29.5895	24	0.198732
42Fw7v	SOC	SOC	Glyco-beta-muricholate levels	Inverse variance weighted	30.0939	25	0.220793
4fkV4S	SOC	SOC	Salicylate levels	MR Egger	22.1902	19	0.274891
4fkV4S	SOC	SOC	Salicylate levels	Inverse variance weighted	23.3288	20	0.27294
4IBx93	SOC	SOC	3-Hydroxybutyrate levels	MR Egger	7.78137	13	0.857546
4IBx93	SOC	SOC	3-Hydroxybutyrate levels	Inverse variance weighted	8.12053	14	0.882953
4iqPMN	SOC	SOC	Palmitate (16:0) levels	MR Egger	22.3582	21	0.379126
4iqPMN	SOC	SOC	Palmitate (16:0) levels	Inverse variance weighted	22.5887	22	0.425257
4J5OmB	SOC	SOC	Bilirubin degradation product,C17H20N2O5 (1) levels	MR Egger	34.5796	23	0.0572288
4J5OmB	SOC	SOC	Bilirubin degradation product,C17H20N2O5 (1) levels	Inverse variance weighted	34.7697	24	0.0718892
4luqC0	SOC	SOC	3-methyl catechol sulfate (2) levels	MR Egger	36.6204	23	0.0356145
4luqC0	SOC	SOC	3-methyl catechol sulfate (2) levels	Inverse variance weighted	36.9302	24	0.0444661
4MLALf	SOC	SOC	N-palmitoyl-sphingadienine (d18:2/16:0) levels	MR Egger	19.4688	16	0.245103
4MLALf	SOC	SOC	N-palmitoyl-sphingadienine (d18:2/16:0) levels	Inverse variance weighted	19.7382	17	0.28784
4N9DPe	SOC	SOC	Arachidonate (20:4n6) to oleate to vaccenate (18:1) ratio	MR Egger	13.3465	17	0.712699
4N9DPe	SOC	SOC	Arachidonate (20:4n6) to oleate to vaccenate (18:1) ratio	Inverse variance weighted	13.6357	18	0.752514
4ndFt0	SOC	SOC	4-methylcatechol sulfate levels	MR Egger	28.3049	18	0.057565
4ndFt0	SOC	SOC	4-methylcatechol sulfate levels	Inverse variance weighted	28.949	19	0.0667911
4RiQGI	SOC	SOC	3-methoxycatechol sulfate (1) levels	MR Egger	18.991	19	0.457412
4RiQGI	SOC	SOC	3-methoxycatechol sulfate (1) levels	Inverse variance weighted	19.0789	20	0.516705
4rzUz4	SOC	SOC	N6,N6-dimethyllysine levels	MR Egger	22.1914	24	0.567845
4rzUz4	SOC	SOC	N6,N6-dimethyllysine levels	Inverse variance weighted	22.5853	25	0.601763
4sUqIG	SOC	SOC	Hexanoylcarnitine levels (Biocrates platform)	MR Egger	22.9006	20	0.293703
4sUqIG	SOC	SOC	Hexanoylcarnitine levels (Biocrates platform)	Inverse variance weighted	25.1843	21	0.239272
4Sw4vO	SOC	SOC	N-palmitoyl-sphinganine (d18:0/16:0) levels	MR Egger	17.7819	19	0.53705
4Sw4vO	SOC	SOC	N-palmitoyl-sphinganine (d18:0/16:0) levels	Inverse variance weighted	17.9062	20	0.593588
4teUXM	SOC	SOC	Acetoacetate levels	MR Egger	12.5421	12	0.403181
4teUXM	SOC	SOC	Acetoacetate levels	Inverse variance weighted	13.1676	13	0.434951
4TNs5T	SOC	SOC	Hexadecanedioate (C16-DC) levels	MR Egger	11.5683	19	0.90324
4TNs5T	SOC	SOC	Hexadecanedioate (C16-DC) levels	Inverse variance weighted	15.5135	20	0.74631
4UdSUo	SOC	SOC	Glycochenodeoxycholate levels	MR Egger	20.3058	30	0.908334
4UdSUo	SOC	SOC	Glycochenodeoxycholate levels	Inverse variance weighted	20.5576	31	0.923093
4wGNuR	SOC	SOC	4-acetamidobutanoate levels	MR Egger	28.6227	17	0.0381674
4wGNuR	SOC	SOC	4-acetamidobutanoate levels	Inverse variance weighted	29.3378	18	0.0444041
4XAG8c	SOC	SOC	Citraconate/glutaconate levels	MR Egger	16.7852	22	0.7751
4XAG8c	SOC	SOC	Citraconate/glutaconate levels	Inverse variance weighted	17.286	23	0.794987
53HALd	SOC	SOC	Fructose to maltose ratio	MR Egger	18.1317	19	0.513655
53HALd	SOC	SOC	Fructose to maltose ratio	Inverse variance weighted	18.1959	20	0.574504
58Lnmg	SOC	SOC	Glycosyl-N-tricosanoyl-sphingadienine (d18:2/23:0) levels	MR Egger	14.9955	21	0.823179
58Lnmg	SOC	SOC	Glycosyl-N-tricosanoyl-sphingadienine (d18:2/23:0) levels	Inverse variance weighted	17.1163	22	0.756913
58Oe7l	SOC	SOC	Gamma-glutamylhistidine levels	MR Egger	32.2664	19	0.0291625
58Oe7l	SOC	SOC	Gamma-glutamylhistidine levels	Inverse variance weighted	33.1636	20	0.0323718
58S70W	SOC	SOC	Phosphate to alanine ratio	MR Egger	26.9835	16	0.041667
58S70W	SOC	SOC	Phosphate to alanine ratio	Inverse variance weighted	27.1332	17	0.0561427
594Ths	SOC	SOC	Methionine sulfone levels	MR Egger	41.1738	35	0.218523
594Ths	SOC	SOC	Methionine sulfone levels	Inverse variance weighted	43.8331	36	0.173373
5BFDU1	SOC	SOC	1-oleoyl-GPE (18:1) levels	MR Egger	39.7461	27	0.0541068
5BFDU1	SOC	SOC	1-oleoyl-GPE (18:1) levels	Inverse variance weighted	39.8254	28	0.0685316
5ddVmd	SOC	SOC	Phosphocholine levels	MR Egger	33.5759	30	0.298104
5ddVmd	SOC	SOC	Phosphocholine levels	Inverse variance weighted	35.706	31	0.25668
5FBX2Z	SOC	SOC	X-21383 levels	MR Egger	19.0536	18	0.388529
5FBX2Z	SOC	SOC	X-21383 levels	Inverse variance weighted	19.0717	19	0.452244
5j0dyt	SOC	SOC	2,2'-Methylenebis(6-tert-butyl-p-cresol) levels	MR Egger	5.98755	16	0.988229
5j0dyt	SOC	SOC	2,2'-Methylenebis(6-tert-butyl-p-cresol) levels	Inverse variance weighted	6.34166	17	0.99058
5MKRDT	SOC	SOC	X-24456 levels	MR Egger	29.1323	18	0.0467859
5MKRDT	SOC	SOC	X-24456 levels	Inverse variance weighted	30.9705	19	0.040675
5N16kg	SOC	SOC	X-24243 levels	MR Egger	20.7507	21	0.474259
5N16kg	SOC	SOC	X-24243 levels	Inverse variance weighted	22.0818	22	0.455016
5nL7As	SOC	SOC	X-13553 levels	MR Egger	26.3636	21	0.192923
5nL7As	SOC	SOC	X-13553 levels	Inverse variance weighted	26.7423	22	0.221177
5nLq6T	SOC	SOC	1-oleoyl-GPC (18:1) levels	MR Egger	14.8932	13	0.314068
5nLq6T	SOC	SOC	1-oleoyl-GPC (18:1) levels	Inverse variance weighted	22.6837	14	0.0656151
5OYAnN	SOC	SOC	Trans 3,4-methyleneheptanoate levels	MR Egger	8.89483	12	0.711886
5OYAnN	SOC	SOC	Trans 3,4-methyleneheptanoate levels	Inverse variance weighted	8.92649	13	0.778472
5Q4nK6	SOC	SOC	4-hydroxyhippurate levels	MR Egger	26.451	16	0.048004
5Q4nK6	SOC	SOC	4-hydroxyhippurate levels	Inverse variance weighted	28.7539	17	0.0368642
5q9d2l	SOC	SOC	3-phosphoglycerate to phosphate ratio	MR Egger	29.4284	21	0.10409
5q9d2l	SOC	SOC	3-phosphoglycerate to phosphate ratio	Inverse variance weighted	29.5778	22	0.129092
5RA3sz	SOC	SOC	Alpha-ketoglutarate to pyruvate ratio	MR Egger	10.7007	14	0.709375
5RA3sz	SOC	SOC	Alpha-ketoglutarate to pyruvate ratio	Inverse variance weighted	11.2231	15	0.736626
5UktcI	SOC	SOC	X-12714 levels	MR Egger	12.1145	11	0.355095
5UktcI	SOC	SOC	X-12714 levels	Inverse variance weighted	13.5877	12	0.327806
5UP0Az	SOC	SOC	Dihydrocaffeate sulfate (2) levels	MR Egger	35.0215	28	0.169243
5UP0Az	SOC	SOC	Dihydrocaffeate sulfate (2) levels	Inverse variance weighted	35.8568	29	0.177772
5vRVKV	SOC	SOC	Adenosine 5'-diphosphate (ADP) to citrate ratio	MR Egger	13.2933	18	0.773862
5vRVKV	SOC	SOC	Adenosine 5'-diphosphate (ADP) to citrate ratio	Inverse variance weighted	13.9232	19	0.788152
5wgLP4	SOC	SOC	N,N,N-trimethyl-5-aminovalerate levels	MR Egger	31.9275	31	0.420263
5wgLP4	SOC	SOC	N,N,N-trimethyl-5-aminovalerate levels	Inverse variance weighted	33.0782	32	0.414292
5WZ8xV	SOC	SOC	2'-o-methylcytidine levels	MR Egger	16.5513	16	0.415189
5WZ8xV	SOC	SOC	2'-o-methylcytidine levels	Inverse variance weighted	16.7022	17	0.47471
5xShCr	SOC	SOC	Adenosine 3',5'-cyclic monophosphate (camp) levels	MR Egger	20.4829	26	0.768139
5xShCr	SOC	SOC	Adenosine 3',5'-cyclic monophosphate (camp) levels	Inverse variance weighted	20.4832	27	0.809877
5ZU0Fo	SOC	SOC	Dopamine 4-sulfate levels	MR Egger	22.9454	21	0.346894
5ZU0Fo	SOC	SOC	Dopamine 4-sulfate levels	Inverse variance weighted	24.8181	22	0.305855
61CWpv	SOC	SOC	Sphingomyelin (d18:1/20:2,d18:2/20:1,d16:1/22:2) levels	MR Egger	23.0324	23	0.45888
61CWpv	SOC	SOC	Sphingomyelin (d18:1/20:2,d18:2/20:1,d16:1/22:2) levels	Inverse variance weighted	23.2733	24	0.503716
62lt0p	SOC	SOC	N-formylmethionine levels	MR Egger	32.2303	17	0.0140862
62lt0p	SOC	SOC	N-formylmethionine levels	Inverse variance weighted	32.631	18	0.0184902
68vGAq	SOC	SOC	1-stearoyl-GPG (18:0) levels	MR Egger	45.6079	23	0.0033456
68vGAq	SOC	SOC	1-stearoyl-GPG (18:0) levels	Inverse variance weighted	47.5922	24	0.00283431
69e6Ye	SOC	SOC	N-acetylcitrulline levels	MR Egger	20.0907	20	0.452267
69e6Ye	SOC	SOC	N-acetylcitrulline levels	Inverse variance weighted	21.9539	21	0.402173
6biiZN	SOC	SOC	Serine to alpha-ketobutyrate ratio	MR Egger	13.0803	15	0.596096
6biiZN	SOC	SOC	Serine to alpha-ketobutyrate ratio	Inverse variance weighted	13.2938	16	0.651166
6DwgIB	SOC	SOC	X-21310 levels	MR Egger	21.3724	20	0.375515
6DwgIB	SOC	SOC	X-21310 levels	Inverse variance weighted	22.636	21	0.363691
6e0PmE	SOC	SOC	Glucose to N-palmitoyl-sphinganine (d18:0 to 16:0) ratio	MR Egger	13.845	20	0.838265
6e0PmE	SOC	SOC	Glucose to N-palmitoyl-sphinganine (d18:0 to 16:0) ratio	Inverse variance weighted	15.667	21	0.788059
6f9GoO	SOC	SOC	Isobutyrylglycine levels	MR Egger	40.9642	29	0.0693627
6f9GoO	SOC	SOC	Isobutyrylglycine levels	Inverse variance weighted	41.3689	30	0.0809564
6Gwrm3	SOC	SOC	Benzoate levels	MR Egger	14.5333	12	0.267953
6Gwrm3	SOC	SOC	Benzoate levels	Inverse variance weighted	14.5874	13	0.333816
6hjMbp	SOC	SOC	2-hydroxyglutarate levels	MR Egger	15.7849	24	0.895684
6hjMbp	SOC	SOC	2-hydroxyglutarate levels	Inverse variance weighted	17.6594	25	0.856505
6IxcVI	SOC	SOC	X-12026 levels	MR Egger	25.0268	22	0.295795
6IxcVI	SOC	SOC	X-12026 levels	Inverse variance weighted	30.1264	23	0.145806
6izY6e	SOC	SOC	1-oleoyl-2-arachidonoyl-GPE (18:1/20:4) levels	MR Egger	29.7677	26	0.277347
6izY6e	SOC	SOC	1-oleoyl-2-arachidonoyl-GPE (18:1/20:4) levels	Inverse variance weighted	29.7973	27	0.323336
6KIV6j	SOC	SOC	N-lactoyl phenylalanine levels	MR Egger	19.5442	15	0.190125
6KIV6j	SOC	SOC	N-lactoyl phenylalanine levels	Inverse variance weighted	19.7578	16	0.231327
6Kmb0p	SOC	SOC	P-cresol glucuronide levels	MR Egger	32.6804	21	0.0498831
6Kmb0p	SOC	SOC	P-cresol glucuronide levels	Inverse variance weighted	32.6903	22	0.0663646
6OJHKI	SOC	SOC	Alpha-ketoglutarate to succinate ratio	MR Egger	14.3262	15	0.500946
6OJHKI	SOC	SOC	Alpha-ketoglutarate to succinate ratio	Inverse variance weighted	14.7685	16	0.541651
6paNPl	SOC	SOC	3-hydroxypyridine glucuronide levels	MR Egger	12.5133	22	0.945855
6paNPl	SOC	SOC	3-hydroxypyridine glucuronide levels	Inverse variance weighted	12.5766	23	0.960582
6Pjp1D	SOC	SOC	Aspartate to phosphate ratio	MR Egger	14.0933	16	0.591766
6Pjp1D	SOC	SOC	Aspartate to phosphate ratio	Inverse variance weighted	15.5716	17	0.554383
6RhO1I	SOC	SOC	Adenosine 5'-diphosphate (ADP) to fructose ratio	MR Egger	20.8931	24	0.645023
6RhO1I	SOC	SOC	Adenosine 5'-diphosphate (ADP) to fructose ratio	Inverse variance weighted	21.3537	25	0.672731
6tswst	SOC	SOC	Adenosine 5'-monophosphate (AMP) to cysteine ratio	MR Egger	31.657	24	0.135728
6tswst	SOC	SOC	Adenosine 5'-monophosphate (AMP) to cysteine ratio	Inverse variance weighted	34.3931	25	0.0997694
6whXjc	SOC	SOC	X-11381 levels	MR Egger	42.4496	24	0.0114864
6whXjc	SOC	SOC	X-11381 levels	Inverse variance weighted	42.8414	25	0.0145679
6Y2bLX	SOC	SOC	3-hydroxydodecanedioate levels	MR Egger	9.85883	19	0.956343
6Y2bLX	SOC	SOC	3-hydroxydodecanedioate levels	Inverse variance weighted	10.2089	20	0.964224
6yzy8o	SOC	SOC	Arginine levels	MR Egger	17.4364	20	0.624479
6yzy8o	SOC	SOC	Arginine levels	Inverse variance weighted	20.737	21	0.475102
6zaUuM	SOC	SOC	Linolenoylcarnitine (C18:3) levels	MR Egger	31.5065	22	0.0862085
6zaUuM	SOC	SOC	Linolenoylcarnitine (C18:3) levels	Inverse variance weighted	32.5218	23	0.0897686
70xG2s	SOC	SOC	3-carboxy-4-methyl-5-propyl-2-furanpropanoate (cmpf) levels	MR Egger	15.1611	14	0.367232
70xG2s	SOC	SOC	3-carboxy-4-methyl-5-propyl-2-furanpropanoate (cmpf) levels	Inverse variance weighted	15.7282	15	0.400342
716tle	SOC	SOC	Taurodeoxycholate levels	MR Egger	14.3953	18	0.702982
716tle	SOC	SOC	Taurodeoxycholate levels	Inverse variance weighted	14.4438	19	0.757231
73Z1ro	SOC	SOC	2-hydroxy-4-(methylthio)butanoic acid levels	MR Egger	12.0617	25	0.986064
73Z1ro	SOC	SOC	2-hydroxy-4-(methylthio)butanoic acid levels	Inverse variance weighted	14.1432	26	0.971065
7BR4NF	SOC	SOC	3-methoxycatechol sulfate (2) levels	MR Egger	20.2757	17	0.260373
7BR4NF	SOC	SOC	3-methoxycatechol sulfate (2) levels	Inverse variance weighted	26.1284	18	0.096859
7DAzrE	SOC	SOC	Adenosine 5'-diphosphate (ADP) to choline ratio	MR Egger	15.8273	17	0.536107
7DAzrE	SOC	SOC	Adenosine 5'-diphosphate (ADP) to choline ratio	Inverse variance weighted	15.8367	18	0.603946
7eLkYz	SOC	SOC	3-hydroxyisobutyrate to phosphate ratio	MR Egger	22.3197	22	0.440953
7eLkYz	SOC	SOC	3-hydroxyisobutyrate to phosphate ratio	Inverse variance weighted	22.3197	23	0.501026
7FKPoB	SOC	SOC	Phenylpyruvate to citrate ratio	MR Egger	32.8675	27	0.201478
7FKPoB	SOC	SOC	Phenylpyruvate to citrate ratio	Inverse variance weighted	33.4396	28	0.219936
7J2ce1	SOC	SOC	Phosphate to threonine ratio	MR Egger	28.203	27	0.400562
7J2ce1	SOC	SOC	Phosphate to threonine ratio	Inverse variance weighted	30.7204	28	0.329634
7Lbym2	SOC	SOC	Pro-hydroxy-pro levels	MR Egger	17.3773	24	0.832129
7Lbym2	SOC	SOC	Pro-hydroxy-pro levels	Inverse variance weighted	18.1186	25	0.837313
7LVmvh	SOC	SOC	3-aminoisobutyrate levels	MR Egger	29.1247	27	0.354878
7LVmvh	SOC	SOC	3-aminoisobutyrate levels	Inverse variance weighted	30.2858	28	0.349686
7lvy9T	SOC	SOC	1-stearoyl-2-oleoyl-GPS (18:0/18:1) levels	MR Egger	18.1554	18	0.445463
7lvy9T	SOC	SOC	1-stearoyl-2-oleoyl-GPS (18:0/18:1) levels	Inverse variance weighted	18.3661	19	0.498121
7Nvvod	SOC	SOC	Bilirubin degradation product,C17H20N2O5 (2) levels	MR Egger	34.9983	21	0.0282474
7Nvvod	SOC	SOC	Bilirubin degradation product,C17H20N2O5 (2) levels	Inverse variance weighted	36.3616	22	0.0277634
7OgPxs	SOC	SOC	2-butenoylglycine levels	MR Egger	23.27	26	0.617632
7OgPxs	SOC	SOC	2-butenoylglycine levels	Inverse variance weighted	23.2702	27	0.670415
7PktnV	SOC	SOC	X-12844 levels	MR Egger	26.0012	32	0.763554
7PktnV	SOC	SOC	X-12844 levels	Inverse variance weighted	26.0047	33	0.801509
7pr7fb	SOC	SOC	Glycine to phosphate ratio	MR Egger	12.3319	21	0.93022
7pr7fb	SOC	SOC	Glycine to phosphate ratio	Inverse variance weighted	12.9948	22	0.933306
7prMLB	SOC	SOC	Sphingomyelin (d17:1/16:0,d18:1/15:0,d16:1/17:0) levels	MR Egger	31.936	31	0.41985
7prMLB	SOC	SOC	Sphingomyelin (d17:1/16:0,d18:1/15:0,d16:1/17:0) levels	Inverse variance weighted	32.1366	32	0.459983
7qWn1p	SOC	SOC	N-delta-acetylornithine levels	MR Egger	18.1722	22	0.695734
7qWn1p	SOC	SOC	N-delta-acetylornithine levels	Inverse variance weighted	18.5146	23	0.729009
7R4WXo	SOC	SOC	Adenosine 5'-diphosphate (ADP) to glycerol 3-phosphate ratio	MR Egger	18.5252	22	0.674438
7R4WXo	SOC	SOC	Adenosine 5'-diphosphate (ADP) to glycerol 3-phosphate ratio	Inverse variance weighted	18.8186	23	0.7117
7rc2hu	SOC	SOC	1-dihomo-linolenylglycerol (20:3) levels	MR Egger	23.106	21	0.338352
7rc2hu	SOC	SOC	1-dihomo-linolenylglycerol (20:3) levels	Inverse variance weighted	23.1092	22	0.395584
7Rd0Jj	SOC	SOC	Adenosine 5'-diphosphate (ADP) to glutamine ratio	MR Egger	24.5156	18	0.138851
7Rd0Jj	SOC	SOC	Adenosine 5'-diphosphate (ADP) to glutamine ratio	Inverse variance weighted	24.5176	19	0.177042
7txLZF	SOC	SOC	Uridine to pseudouridine ratio	MR Egger	16.1235	22	0.809708
7txLZF	SOC	SOC	Uridine to pseudouridine ratio	Inverse variance weighted	22.3427	23	0.49965
7vJF7q	SOC	SOC	X-21733 levels	MR Egger	12.8897	26	0.984935
7vJF7q	SOC	SOC	X-21733 levels	Inverse variance weighted	16.6539	27	0.939313
7W1iLn	SOC	SOC	X-12680 levels	MR Egger	7.82326	16	0.953955
7W1iLn	SOC	SOC	X-12680 levels	Inverse variance weighted	8.23343	17	0.961297
7wBUcV	SOC	SOC	X-23641 levels	MR Egger	36.7895	24	0.0459219
7wBUcV	SOC	SOC	X-23641 levels	Inverse variance weighted	36.8422	25	0.0597566
83iaSn	SOC	SOC	Glycosyl ceramide (d18:1/23:1,d17:1/24:1) levels	MR Egger	19.0818	18	0.386802
83iaSn	SOC	SOC	Glycosyl ceramide (d18:1/23:1,d17:1/24:1) levels	Inverse variance weighted	19.1496	19	0.447274
85KCZv	SOC	SOC	N2-acetyl,N6-methyllysine levels	MR Egger	53.3649	36	0.0312233
85KCZv	SOC	SOC	N2-acetyl,N6-methyllysine levels	Inverse variance weighted	53.384	37	0.039683
871Lcu	SOC	SOC	2,4-di-tert-butylphenol levels	MR Egger	12.3679	15	0.650993
871Lcu	SOC	SOC	2,4-di-tert-butylphenol levels	Inverse variance weighted	16.0442	16	0.44988
87APaj	SOC	SOC	Adenosine 5'-diphosphate (ADP) to mannitol to sorbitol ratio	MR Egger	15.0479	17	0.592028
87APaj	SOC	SOC	Adenosine 5'-diphosphate (ADP) to mannitol to sorbitol ratio	Inverse variance weighted	15.2177	18	0.64697
89D7iv	SOC	SOC	1-linoleoyl-GPI (18:2) levels	MR Egger	13.2649	19	0.824737
89D7iv	SOC	SOC	1-linoleoyl-GPI (18:2) levels	Inverse variance weighted	14.1098	20	0.824887
8ADtuz	SOC	SOC	Urate levels	MR Egger	26.7638	27	0.476591
8ADtuz	SOC	SOC	Urate levels	Inverse variance weighted	26.7782	28	0.530348
8AkIoq	SOC	SOC	X-16964 levels	MR Egger	5.59481	13	0.959666
8AkIoq	SOC	SOC	X-16964 levels	Inverse variance weighted	8.15997	14	0.880826
8AOx1u	SOC	SOC	Kynurenine levels	MR Egger	28.324	25	0.293154
8AOx1u	SOC	SOC	Kynurenine levels	Inverse variance weighted	28.8297	26	0.318881
8eQDjP	SOC	SOC	2-furoylcarnitine levels	MR Egger	15.1359	17	0.585691
8eQDjP	SOC	SOC	2-furoylcarnitine levels	Inverse variance weighted	16.3852	18	0.565682
8hIFsm	SOC	SOC	Spermidine to ergothioneine ratio	MR Egger	10.8889	17	0.86228
8hIFsm	SOC	SOC	Spermidine to ergothioneine ratio	Inverse variance weighted	13.3819	18	0.768406
8lJk4o	SOC	SOC	1-palmitoyl-GPC (16:0) levels	MR Egger	35.7848	22	0.0320174
8lJk4o	SOC	SOC	1-palmitoyl-GPC (16:0) levels	Inverse variance weighted	36.8458	23	0.0337427
8lxF3c	SOC	SOC	3-ethylcatechol sulfate (2) levels	MR Egger	14.3292	15	0.50072
8lxF3c	SOC	SOC	3-ethylcatechol sulfate (2) levels	Inverse variance weighted	15.5026	16	0.48818
8M72di	SOC	SOC	Iminodiacetate (IDA) levels	MR Egger	11.7047	15	0.701227
8M72di	SOC	SOC	Iminodiacetate (IDA) levels	Inverse variance weighted	17.7814	16	0.336855
8OaKyv	SOC	SOC	Isoleucine to phosphate ratio	MR Egger	19.2677	21	0.567974
8OaKyv	SOC	SOC	Isoleucine to phosphate ratio	Inverse variance weighted	20.1188	22	0.575607
8PcpG5	SOC	SOC	Linoleoyl-arachidonoyl-glycerol (18:2/20:4) [1] levels	MR Egger	12.9913	17	0.736766
8PcpG5	SOC	SOC	Linoleoyl-arachidonoyl-glycerol (18:2/20:4) [1] levels	Inverse variance weighted	21.1653	18	0.271158
8ShE0A	SOC	SOC	Octadecenedioylcarnitine (C18:1-DC) levels	MR Egger	13.0089	15	0.601612
8ShE0A	SOC	SOC	Octadecenedioylcarnitine (C18:1-DC) levels	Inverse variance weighted	13.3675	16	0.64572
8TblCS	SOC	SOC	N-lactoyl valine levels	MR Egger	13.1028	10	0.217981
8TblCS	SOC	SOC	N-lactoyl valine levels	Inverse variance weighted	13.2344	11	0.278281
8UB57y	SOC	SOC	Stearate (18:0) levels	MR Egger	18.3805	15	0.243188
8UB57y	SOC	SOC	Stearate (18:0) levels	Inverse variance weighted	18.3968	16	0.301179
8v1wa6	SOC	SOC	Cytidine levels	MR Egger	33.047	25	0.129896
8v1wa6	SOC	SOC	Cytidine levels	Inverse variance weighted	33.2762	26	0.154235
8w2VwS	SOC	SOC	Indoleacetoylcarnitine levels	MR Egger	25.299	29	0.662645
8w2VwS	SOC	SOC	Indoleacetoylcarnitine levels	Inverse variance weighted	28.0196	30	0.569396
8X8xwq	SOC	SOC	Stearoylcarnitine levels	MR Egger	21.7816	20	0.352476
8X8xwq	SOC	SOC	Stearoylcarnitine levels	Inverse variance weighted	21.8142	21	0.410285
8xRvIM	SOC	SOC	X-26054 levels	MR Egger	23.5561	26	0.601333
8xRvIM	SOC	SOC	X-26054 levels	Inverse variance weighted	24.8981	27	0.580175
90ciPX	SOC	SOC	Sphingomyelin (d18:1/14:0,d16:1/16:0) levels	MR Egger	19.3973	25	0.777682
90ciPX	SOC	SOC	Sphingomyelin (d18:1/14:0,d16:1/16:0) levels	Inverse variance weighted	21.5443	26	0.713354
95HElb	SOC	SOC	Erythritol levels in elite athletes	MR Egger	26.7365	24	0.316886
95HElb	SOC	SOC	Erythritol levels in elite athletes	Inverse variance weighted	28.9702	25	0.265164
97KIsa	SOC	SOC	X-17690 levels	MR Egger	29.2748	33	0.65323
97KIsa	SOC	SOC	X-17690 levels	Inverse variance weighted	29.3359	34	0.695619
9AVV8z	SOC	SOC	Epiandrosterone sulfate levels	MR Egger	26.0258	25	0.406224
9AVV8z	SOC	SOC	Epiandrosterone sulfate levels	Inverse variance weighted	32.7901	26	0.168276
9fwAqK	SOC	SOC	X-12216 levels	MR Egger	27.2707	20	0.127818
9fwAqK	SOC	SOC	X-12216 levels	Inverse variance weighted	27.9149	21	0.14258
9IyhtZ	SOC	SOC	Galactonate levels	MR Egger	10.2632	14	0.742698
9IyhtZ	SOC	SOC	Galactonate levels	Inverse variance weighted	18.2832	15	0.24807
9JkqTx	SOC	SOC	Adenosine 5'-diphosphate (ADP) to 5-oxoproline ratio	MR Egger	21.1103	14	0.0988396
9JkqTx	SOC	SOC	Adenosine 5'-diphosphate (ADP) to 5-oxoproline ratio	Inverse variance weighted	21.1319	15	0.132669
9LoHXF	SOC	SOC	Bilirubin (Z,Z) to etiocholanolone glucuronide ratio	MR Egger	28.2652	28	0.450461
9LoHXF	SOC	SOC	Bilirubin (Z,Z) to etiocholanolone glucuronide ratio	Inverse variance weighted	30.4051	29	0.393992
9mWYLM	SOC	SOC	1-stearoyl-2-arachidonoyl-GPI (18:0/20:4) levels	MR Egger	11.6443	20	0.927776
9mWYLM	SOC	SOC	1-stearoyl-2-arachidonoyl-GPI (18:0/20:4) levels	Inverse variance weighted	12.1098	21	0.936607
9MZkFr	SOC	SOC	X-11843 levels	MR Egger	19.0543	20	0.5183
9MZkFr	SOC	SOC	X-11843 levels	Inverse variance weighted	19.8852	21	0.528541
9Q3qu2	SOC	SOC	Arachidonoylcarnitine (C20:4) levels	MR Egger	43.0172	39	0.303251
9Q3qu2	SOC	SOC	Arachidonoylcarnitine (C20:4) levels	Inverse variance weighted	44.6068	40	0.284185
9tRvZ9	SOC	SOC	Adenosine 5'-monophosphate (AMP) to proline ratio	MR Egger	26.2194	19	0.124192
9tRvZ9	SOC	SOC	Adenosine 5'-monophosphate (AMP) to proline ratio	Inverse variance weighted	29.8653	20	0.0720652
9vlsiE	SOC	SOC	Succinylcarnitine levels	MR Egger	26.2316	28	0.560318
9vlsiE	SOC	SOC	Succinylcarnitine levels	Inverse variance weighted	30.4555	29	0.391534
9wj4KP	SOC	SOC	X-18887 levels	MR Egger	15.0819	15	0.445534
9wj4KP	SOC	SOC	X-18887 levels	Inverse variance weighted	17.0254	16	0.383953
9Wkyd4	SOC	SOC	Threonate levels	MR Egger	31.5222	21	0.0653963
9Wkyd4	SOC	SOC	Threonate levels	Inverse variance weighted	32.9355	22	0.0627874
9wm7SZ	SOC	SOC	1-(1-enyl-palmitoyl)-2-oleoyl-gpc (p-16:0/18:1) levels	MR Egger	22.0699	21	0.395494
9wm7SZ	SOC	SOC	1-(1-enyl-palmitoyl)-2-oleoyl-gpc (p-16:0/18:1) levels	Inverse variance weighted	22.0897	22	0.454548
9WMpAO	SOC	SOC	(N(1) + N(8))-acetylspermidine levels	MR Egger	34.5604	29	0.219337
9WMpAO	SOC	SOC	(N(1) + N(8))-acetylspermidine levels	Inverse variance weighted	34.908	30	0.246004
9WR2Ka	SOC	SOC	Glucuronide of piperine metabolite C17H21NO3 (3) levels	MR Egger	8.71494	12	0.727066
9WR2Ka	SOC	SOC	Glucuronide of piperine metabolite C17H21NO3 (3) levels	Inverse variance weighted	8.96519	13	0.775567
9yEvYl	SOC	SOC	Leucine to N-palmitoyl-sphingosine (d18:1 to 16:0) ratio	MR Egger	22.095	22	0.454233
9yEvYl	SOC	SOC	Leucine to N-palmitoyl-sphingosine (d18:1 to 16:0) ratio	Inverse variance weighted	24.5683	23	0.372921
9ztrPs	SOC	SOC	1-(1-enyl-palmitoyl)-2-arachidonoyl-gpc (p-16:0/20:4) levels	MR Egger	47.2179	36	0.0999017
9ztrPs	SOC	SOC	1-(1-enyl-palmitoyl)-2-arachidonoyl-gpc (p-16:0/20:4) levels	Inverse variance weighted	47.5585	37	0.114523
a0IO5M	SOC	SOC	X-18345 levels	MR Egger	22.2665	26	0.674033
a0IO5M	SOC	SOC	X-18345 levels	Inverse variance weighted	23.791	27	0.641883
A2UnE4	SOC	SOC	X-24947 levels	MR Egger	34.8312	35	0.476231
A2UnE4	SOC	SOC	X-24947 levels	Inverse variance weighted	37.0262	36	0.421408
a7sfLy	SOC	SOC	Adenosine 5'-diphosphate (ADP) to gluconate ratio	MR Egger	17.2828	18	0.503751
a7sfLy	SOC	SOC	Adenosine 5'-diphosphate (ADP) to gluconate ratio	Inverse variance weighted	17.8704	19	0.531112
A86Dtp	SOC	SOC	Dihomo-linoleoylcarnitine (C20:2) levels	MR Egger	29.2731	27	0.347782
A86Dtp	SOC	SOC	Dihomo-linoleoylcarnitine (C20:2) levels	Inverse variance weighted	32.36	28	0.260108
a8sdFM	SOC	SOC	Histidine to trans-urocanate ratio	MR Egger	18.0571	22	0.702596
a8sdFM	SOC	SOC	Histidine to trans-urocanate ratio	Inverse variance weighted	23.2364	23	0.447042
A9PWQ8	SOC	SOC	Kynurenate levels	MR Egger	26.8934	24	0.309445
A9PWQ8	SOC	SOC	Kynurenate levels	Inverse variance weighted	26.9397	25	0.358905
a9tcgL	SOC	SOC	Cortisone levels	MR Egger	16.1609	14	0.30365
a9tcgL	SOC	SOC	Cortisone levels	Inverse variance weighted	16.4036	15	0.355745
a9VA0W	SOC	SOC	Phosphate levels (UKB data field 30810)	MR Egger	19.2385	21	0.569845
a9VA0W	SOC	SOC	Phosphate levels (UKB data field 30810)	Inverse variance weighted	19.5886	22	0.608754
aa6XIp	SOC	SOC	Spermidine to N-acetylputrescine ratio	MR Egger	20.0839	18	0.328114
aa6XIp	SOC	SOC	Spermidine to N-acetylputrescine ratio	Inverse variance weighted	22.3741	19	0.266035
AAcK84	SOC	SOC	Glucose-to-mannose ratio	MR Egger	10.2727	24	0.993328
AAcK84	SOC	SOC	Glucose-to-mannose ratio	Inverse variance weighted	11.83	25	0.987883
AahGQv	SOC	SOC	4-methylguaiacol sulfate levels	MR Egger	11.3497	11	0.414448
AahGQv	SOC	SOC	4-methylguaiacol sulfate levels	Inverse variance weighted	11.5125	12	0.485582
AcPVXY	SOC	SOC	Furaneol sulfate levels	MR Egger	14.7188	11	0.195735
AcPVXY	SOC	SOC	Furaneol sulfate levels	Inverse variance weighted	16.1265	12	0.185511
adG4ZM	SOC	SOC	1-(1-enyl-palmitoyl)-2-palmitoyl-GPC (P-16:0/16:0) levels	MR Egger	40.7147	35	0.233367
adG4ZM	SOC	SOC	1-(1-enyl-palmitoyl)-2-palmitoyl-GPC (P-16:0/16:0) levels	Inverse variance weighted	40.9235	36	0.263194
AdyErM	SOC	SOC	N-acetylkynurenine (2) levels	MR Egger	7.1494	16	0.970273
AdyErM	SOC	SOC	N-acetylkynurenine (2) levels	Inverse variance weighted	7.2485	17	0.980097
aDyLmW	SOC	SOC	Linoleate (18:2n6) levels	MR Egger	22.7721	17	0.156818
aDyLmW	SOC	SOC	Linoleate (18:2n6) levels	Inverse variance weighted	22.7734	18	0.19945
aEkGfJ	SOC	SOC	3-methylglutaconate levels	MR Egger	18.4586	19	0.492025
aEkGfJ	SOC	SOC	3-methylglutaconate levels	Inverse variance weighted	18.4712	20	0.556399
aFqsmZ	SOC	SOC	Cholesterol to taurocholate ratio	MR Egger	30.1346	22	0.115228
aFqsmZ	SOC	SOC	Cholesterol to taurocholate ratio	Inverse variance weighted	30.7222	23	0.129773
aG9v0l	SOC	SOC	Alpha-ketobutyrate to pyruvate ratio	MR Egger	12.5901	12	0.399527
aG9v0l	SOC	SOC	Alpha-ketobutyrate to pyruvate ratio	Inverse variance weighted	13.1349	13	0.437444
AGGeGB	SOC	SOC	3,4-dihydroxybutyrate levels	MR Egger	29.8988	26	0.271826
AGGeGB	SOC	SOC	3,4-dihydroxybutyrate levels	Inverse variance weighted	30.4664	27	0.293609
aiTq23	SOC	SOC	Behenoylcarnitine (C22) levels	MR Egger	33.9949	24	0.0847595
aiTq23	SOC	SOC	Behenoylcarnitine (C22) levels	Inverse variance weighted	36.9639	25	0.058194
aJ7deW	SOC	SOC	Propyl 4-hydroxybenzoate sulfate levels	MR Egger	31.5465	24	0.138641
aJ7deW	SOC	SOC	Propyl 4-hydroxybenzoate sulfate levels	Inverse variance weighted	31.7743	25	0.164647
AKfvXL	SOC	SOC	Phosphoethanolamine to choline ratio	MR Egger	19.3272	22	0.625048
AKfvXL	SOC	SOC	Phosphoethanolamine to choline ratio	Inverse variance weighted	19.6469	23	0.663109
AL079v	SOC	SOC	X-11849 levels	MR Egger	32.6872	29	0.290535
AL079v	SOC	SOC	X-11849 levels	Inverse variance weighted	32.7944	30	0.331535
alqrtK	SOC	SOC	Pantothenate levels	MR Egger	16.4498	23	0.835346
alqrtK	SOC	SOC	Pantothenate levels	Inverse variance weighted	16.987	24	0.849214
aLvVFE	SOC	SOC	Ornithine to glutamate ratio	MR Egger	21.5552	16	0.158143
aLvVFE	SOC	SOC	Ornithine to glutamate ratio	Inverse variance weighted	21.9933	17	0.184978
alzCK6	SOC	SOC	1-oleoyl-2-docosahexaenoyl-GPC (18:1/22:6) levels	MR Egger	31.2073	28	0.307952
alzCK6	SOC	SOC	1-oleoyl-2-docosahexaenoyl-GPC (18:1/22:6) levels	Inverse variance weighted	32.893	29	0.282074
aM8SdE	SOC	SOC	X-24588 levels	MR Egger	28.8206	32	0.628259
aM8SdE	SOC	SOC	X-24588 levels	Inverse variance weighted	28.896	33	0.671737
Amkbph	SOC	SOC	3b-hydroxy-5-cholenoic acid levels	MR Egger	33.529	28	0.216813
Amkbph	SOC	SOC	3b-hydroxy-5-cholenoic acid levels	Inverse variance weighted	43.7418	29	0.0388228
aMyHW0	SOC	SOC	Palmitoylcholine levels	MR Egger	24.4019	19	0.181185
aMyHW0	SOC	SOC	Palmitoylcholine levels	Inverse variance weighted	24.86	20	0.20684
arw7zZ	SOC	SOC	3-bromo-5-chloro-2,6-dihydroxybenzoic acid levels	MR Egger	20.1539	24	0.687994
arw7zZ	SOC	SOC	3-bromo-5-chloro-2,6-dihydroxybenzoic acid levels	Inverse variance weighted	20.1542	25	0.738688
ascDbP	SOC	SOC	2,3-dihydroxy-2-methylbutyrate levels	MR Egger	18.7539	11	0.0656559
ascDbP	SOC	SOC	2,3-dihydroxy-2-methylbutyrate levels	Inverse variance weighted	20.0745	12	0.0656905
aTvv1F	SOC	SOC	Androstenediol (3beta,17beta) disulfate (2) levels	MR Egger	34.2026	33	0.409746
aTvv1F	SOC	SOC	Androstenediol (3beta,17beta) disulfate (2) levels	Inverse variance weighted	34.8901	34	0.425519
aU8ZZk	SOC	SOC	X-21807 levels	MR Egger	16.8209	13	0.207622
aU8ZZk	SOC	SOC	X-21807 levels	Inverse variance weighted	17.0974	14	0.251025
AUGOTF	SOC	SOC	2'-o-methyluridine levels	MR Egger	28.6563	15	0.0178038
AUGOTF	SOC	SOC	2'-o-methyluridine levels	Inverse variance weighted	30.4333	16	0.0158807
AWWFDH	SOC	SOC	Paraxanthine to linoleate (18:2n6) ratio	MR Egger	11.8587	15	0.689689
AWWFDH	SOC	SOC	Paraxanthine to linoleate (18:2n6) ratio	Inverse variance weighted	12.3641	16	0.718562
AxgT1W	SOC	SOC	Picolinoylglycine levels	MR Egger	30.6818	21	0.0791186
AxgT1W	SOC	SOC	Picolinoylglycine levels	Inverse variance weighted	30.8094	22	0.100083
axoCfI	SOC	SOC	Catechol sulfate levels	MR Egger	19.718	24	0.712692
axoCfI	SOC	SOC	Catechol sulfate levels	Inverse variance weighted	24.3326	25	0.500227
AXz9uN	SOC	SOC	Sphingomyelin (d18:2/24:1,d18:1/24:2) levels	MR Egger	32.4439	31	0.395477
AXz9uN	SOC	SOC	Sphingomyelin (d18:2/24:1,d18:1/24:2) levels	Inverse variance weighted	33.6597	32	0.387022
ayjq2g	SOC	SOC	Plasma free proline levels	MR Egger	36.6609	30	0.187232
ayjq2g	SOC	SOC	Plasma free proline levels	Inverse variance weighted	41.119	31	0.105693
Ayjq7s	SOC	SOC	Alpha-ketoglutarate to kynurenine ratio	MR Egger	11.0912	21	0.960981
Ayjq7s	SOC	SOC	Alpha-ketoglutarate to kynurenine ratio	Inverse variance weighted	12.5911	22	0.943943
AZw2Ed	SOC	SOC	5-dodecenoylcarnitine (C12:1) levels	MR Egger	15.3455	20	0.756307
AZw2Ed	SOC	SOC	5-dodecenoylcarnitine (C12:1) levels	Inverse variance weighted	15.3455	21	0.805224
b1eqiF	SOC	SOC	1-(1-enyl-palmitoyl)-GPE (p-16:0) levels	MR Egger	18.8031	20	0.534655
b1eqiF	SOC	SOC	1-(1-enyl-palmitoyl)-GPE (p-16:0) levels	Inverse variance weighted	19.1875	21	0.573111
b2qEmK	SOC	SOC	Theobromine levels	MR Egger	33.7397	24	0.0894027
b2qEmK	SOC	SOC	Theobromine levels	Inverse variance weighted	33.7453	25	0.113465
b3yBJQ	SOC	SOC	3-ethylcatechol sulfate (1) levels	MR Egger	14.7411	15	0.470223
b3yBJQ	SOC	SOC	3-ethylcatechol sulfate (1) levels	Inverse variance weighted	16.0256	16	0.451176
B4pL6u	SOC	SOC	Arachidonoylcholine levels	MR Egger	13.0146	17	0.735207
B4pL6u	SOC	SOC	Arachidonoylcholine levels	Inverse variance weighted	13.6347	18	0.752573
B5iPdk	SOC	SOC	Hypotaurine to cysteine ratio	MR Egger	29.4689	31	0.544826
B5iPdk	SOC	SOC	Hypotaurine to cysteine ratio	Inverse variance weighted	31.0543	32	0.514252
b8LNaP	SOC	SOC	Umbelliferone sulfate levels	MR Egger	12.1931	17	0.788305
b8LNaP	SOC	SOC	Umbelliferone sulfate levels	Inverse variance weighted	12.2127	18	0.836066
b8zZdb	SOC	SOC	X-22520 levels	MR Egger	17.1549	16	0.375642
b8zZdb	SOC	SOC	X-22520 levels	Inverse variance weighted	17.3918	17	0.428144
BA2cqP	SOC	SOC	Pristanate levels	MR Egger	7.55111	11	0.752861
BA2cqP	SOC	SOC	Pristanate levels	Inverse variance weighted	8.34896	12	0.757301
BabAJF	SOC	SOC	X-17328 levels	MR Egger	18.768	17	0.342012
BabAJF	SOC	SOC	X-17328 levels	Inverse variance weighted	18.7798	18	0.405499
BaR7pN	SOC	SOC	Glycine conjugate of C10H14O2 (1) levels	MR Egger	19.7633	22	0.597842
BaR7pN	SOC	SOC	Glycine conjugate of C10H14O2 (1) levels	Inverse variance weighted	20.5589	23	0.608003
bbgMSh	SOC	SOC	Inosine 5'-monophosphate (IMP) to urate ratio	MR Egger	19.2277	17	0.315617
bbgMSh	SOC	SOC	Inosine 5'-monophosphate (IMP) to urate ratio	Inverse variance weighted	19.7979	18	0.344311
BBsPSq	SOC	SOC	Pyridoxal levels	MR Egger	34.4446	29	0.223358
BBsPSq	SOC	SOC	Pyridoxal levels	Inverse variance weighted	34.4766	30	0.262183
bCzw0Q	SOC	SOC	Beta-hydroxyisovalerate levels	MR Egger	30.1979	24	0.178281
bCzw0Q	SOC	SOC	Beta-hydroxyisovalerate levels	Inverse variance weighted	31.7395	25	0.165689
BdCjjB	SOC	SOC	2,3-dihydroxyisovalerate levels	MR Egger	16.7253	19	0.608475
BdCjjB	SOC	SOC	2,3-dihydroxyisovalerate levels	Inverse variance weighted	18.3471	20	0.564555
Beaeg0	SOC	SOC	Dopamine 3-o-sulfate levels	MR Egger	28.5471	19	0.0734509
Beaeg0	SOC	SOC	Dopamine 3-o-sulfate levels	Inverse variance weighted	30.1499	20	0.0674613
Bfa6es	SOC	SOC	Alpha-ketobutyrate to 3-methyl-2-oxobutyrate ratio	MR Egger	22.8721	19	0.243022
Bfa6es	SOC	SOC	Alpha-ketobutyrate to 3-methyl-2-oxobutyrate ratio	Inverse variance weighted	22.9192	20	0.292778
Bfvl0a	SOC	SOC	1-linoleoyl-GPE (18:2) levels	MR Egger	28.8252	28	0.421435
Bfvl0a	SOC	SOC	1-linoleoyl-GPE (18:2) levels	Inverse variance weighted	29.358	29	0.446539
BG5TGA	SOC	SOC	10-undecenoate (11:1n1) levels	MR Egger	18.5771	14	0.181744
BG5TGA	SOC	SOC	10-undecenoate (11:1n1) levels	Inverse variance weighted	18.7324	15	0.226117
Bg9Zhg	SOC	SOC	Margarate (17:0) levels	MR Egger	27.4546	22	0.194467
Bg9Zhg	SOC	SOC	Margarate (17:0) levels	Inverse variance weighted	27.5224	23	0.234382
Bgk02w	SOC	SOC	Octadecanedioate levels	MR Egger	18.857	24	0.759571
Bgk02w	SOC	SOC	Octadecanedioate levels	Inverse variance weighted	19.1738	25	0.78871
BgMhOO	SOC	SOC	Alpha-ketoglutarate levels	MR Egger	24.6909	23	0.366417
BgMhOO	SOC	SOC	Alpha-ketoglutarate levels	Inverse variance weighted	26.101	24	0.348059
Bh55PY	SOC	SOC	Eicosenedioate (C20:1-DC) levels	MR Egger	12.6826	17	0.757158
Bh55PY	SOC	SOC	Eicosenedioate (C20:1-DC) levels	Inverse variance weighted	13.3194	18	0.772262
bhIsnl	SOC	SOC	Alpha-ketobutyrate levels	MR Egger	8.18765	14	0.879322
bhIsnl	SOC	SOC	Alpha-ketobutyrate levels	Inverse variance weighted	8.19138	15	0.915881
BHrmHs	SOC	SOC	Nisinate (24:6n3) levels	MR Egger	22.1327	16	0.138959
BHrmHs	SOC	SOC	Nisinate (24:6n3) levels	Inverse variance weighted	30.4146	17	0.0235056
bjilUq	SOC	SOC	Carnitine C18:2 levels	MR Egger	32.7925	26	0.168205
bjilUq	SOC	SOC	Carnitine C18:2 levels	Inverse variance weighted	32.8395	27	0.202419
Bjvfba	SOC	SOC	X-25265 levels	MR Egger	40.1737	23	0.0146942
Bjvfba	SOC	SOC	X-25265 levels	Inverse variance weighted	40.3105	24	0.0198011
BjwPIc	SOC	SOC	1-oleoylglycerol (18:1) levels	MR Egger	23.5397	25	0.546081
BjwPIc	SOC	SOC	1-oleoylglycerol (18:1) levels	Inverse variance weighted	23.5926	26	0.599248
BK7yXt	SOC	SOC	X-17357 levels	MR Egger	27.163	28	0.509386
BK7yXt	SOC	SOC	X-17357 levels	Inverse variance weighted	27.3587	29	0.552357
bLMPI5	SOC	SOC	Alpha-ketoglutarate to alpha-ketobutyrate ratio	MR Egger	23.0923	18	0.187066
bLMPI5	SOC	SOC	Alpha-ketoglutarate to alpha-ketobutyrate ratio	Inverse variance weighted	24.5337	19	0.176469
bn8zfp	SOC	SOC	Glucose to N-stearoyl-sphingosine (d18:1 to 18:0) ratio	MR Egger	8.80838	14	0.843126
bn8zfp	SOC	SOC	Glucose to N-stearoyl-sphingosine (d18:1 to 18:0) ratio	Inverse variance weighted	9.23411	15	0.864962
bnBhgh	SOC	SOC	Phytanate levels	MR Egger	8.99237	19	0.973606
bnBhgh	SOC	SOC	Phytanate levels	Inverse variance weighted	9.20212	20	0.980446
BO6DHN	SOC	SOC	1-arachidonoyl-gpc (20:4n6) levels	MR Egger	27.3874	27	0.443052
BO6DHN	SOC	SOC	1-arachidonoyl-gpc (20:4n6) levels	Inverse variance weighted	29.7331	28	0.37609
boP9yl	SOC	SOC	Butyrate/isobutyrate (4:0) levels	MR Egger	17.8318	18	0.466784
boP9yl	SOC	SOC	Butyrate/isobutyrate (4:0) levels	Inverse variance weighted	18.9851	19	0.457789
bPtAJ8	SOC	SOC	X-21258 levels	MR Egger	18.7375	22	0.661476
bPtAJ8	SOC	SOC	X-21258 levels	Inverse variance weighted	18.9755	23	0.702645
BQtAXa	SOC	SOC	4-allylphenol sulfate levels	MR Egger	10.75	18	0.904663
BQtAXa	SOC	SOC	4-allylphenol sulfate levels	Inverse variance weighted	10.7599	19	0.931652
Br5zZb	SOC	SOC	9-hydroxystearate levels	MR Egger	18.8639	23	0.709098
Br5zZb	SOC	SOC	9-hydroxystearate levels	Inverse variance weighted	19.6501	24	0.716492
brHAyw	SOC	SOC	Phosphate to linoleoyl-arachidonoyl-glycerol (18:2 to 20:4) [2] ratio	MR Egger	13.7362	27	0.983699
brHAyw	SOC	SOC	Phosphate to linoleoyl-arachidonoyl-glycerol (18:2 to 20:4) [2] ratio	Inverse variance weighted	13.743	28	0.988914
BRRH4Y	SOC	SOC	Pyrraline levels	MR Egger	25.625	19	0.140981
BRRH4Y	SOC	SOC	Pyrraline levels	Inverse variance weighted	25.7768	20	0.173311
BRYuXJ	SOC	SOC	1,2-dilinoleoyl-GPE (18:2/18:2) levels	MR Egger	19.6492	25	0.764979
BRYuXJ	SOC	SOC	1,2-dilinoleoyl-GPE (18:2/18:2) levels	Inverse variance weighted	20.5333	26	0.765633
bsvfVl	SOC	SOC	Vanillic acid glycine levels	MR Egger	21.067	21	0.454859
bsvfVl	SOC	SOC	Vanillic acid glycine levels	Inverse variance weighted	21.0797	22	0.515816
BT8JG7	SOC	SOC	Hexanoylglutamine levels	MR Egger	13.7779	23	0.933054
BT8JG7	SOC	SOC	Hexanoylglutamine levels	Inverse variance weighted	14.2966	24	0.939665
btC2Af	SOC	SOC	Taurochenodeoxycholic acid 3-sulfate levels	MR Egger	37.3799	33	0.274825
btC2Af	SOC	SOC	Taurochenodeoxycholic acid 3-sulfate levels	Inverse variance weighted	37.564	34	0.30916
BWpZrQ	SOC	SOC	Pregnenediol disulfate (C21H34O8S2) levels	MR Egger	45.1281	35	0.117365
BWpZrQ	SOC	SOC	Pregnenediol disulfate (C21H34O8S2) levels	Inverse variance weighted	45.2771	36	0.138185
bWztTO	SOC	SOC	1-palmitoleoylglycerol (16:1) levels	MR Egger	44.4278	32	0.0708548
bWztTO	SOC	SOC	1-palmitoleoylglycerol (16:1) levels	Inverse variance weighted	44.4289	33	0.0883506
by5gdv	SOC	SOC	Gamma-glutamylglycine levels	MR Egger	27.1691	23	0.24884
by5gdv	SOC	SOC	Gamma-glutamylglycine levels	Inverse variance weighted	27.6517	24	0.275002
bYLtty	SOC	SOC	5,6-dihydrouridine levels	MR Egger	32.544	34	0.538997
bYLtty	SOC	SOC	5,6-dihydrouridine levels	Inverse variance weighted	32.6024	35	0.58439
bYskBC	SOC	SOC	Hydroxy-cmpf levels	MR Egger	15.194	16	0.510475
bYskBC	SOC	SOC	Hydroxy-cmpf levels	Inverse variance weighted	15.2954	17	0.574211
bzbdVi	SOC	SOC	Alpha-ketobutyrate to 4-methyl-2-oxopentanoate ratio	MR Egger	12.3198	11	0.340091
bzbdVi	SOC	SOC	Alpha-ketobutyrate to 4-methyl-2-oxopentanoate ratio	Inverse variance weighted	12.3705	12	0.416402
bZFdjB	SOC	SOC	Adenosine 5'-monophosphate (AMP) to citrate ratio	MR Egger	22.3659	21	0.378695
bZFdjB	SOC	SOC	Adenosine 5'-monophosphate (AMP) to citrate ratio	Inverse variance weighted	25.7255	22	0.263656
BZl1lC	SOC	SOC	N-acetylglutamate levels	MR Egger	20.9876	18	0.280039
BZl1lC	SOC	SOC	N-acetylglutamate levels	Inverse variance weighted	21.7471	19	0.297021
C0NiZI	SOC	SOC	EDTA levels	MR Egger	14.4118	13	0.345493
C0NiZI	SOC	SOC	EDTA levels	Inverse variance weighted	14.5356	14	0.410617
C188l7	SOC	SOC	Arachidonate (20:4n6) to paraxanthine ratio	MR Egger	7.18749	17	0.980988
C188l7	SOC	SOC	Arachidonate (20:4n6) to paraxanthine ratio	Inverse variance weighted	7.54025	18	0.984724
C3yABZ	SOC	SOC	X-12812 levels	MR Egger	45.2388	17	0.000224352
C3yABZ	SOC	SOC	X-12812 levels	Inverse variance weighted	45.2394	18	0.000382662
c4foMe	SOC	SOC	X-12544 levels	MR Egger	11.0447	17	0.854231
c4foMe	SOC	SOC	X-12544 levels	Inverse variance weighted	11.0449	18	0.892443
c5c9xt	SOC	SOC	3-(3-hydroxyphenyl)propionate levels	MR Egger	18.9341	15	0.216736
c5c9xt	SOC	SOC	3-(3-hydroxyphenyl)propionate levels	Inverse variance weighted	19.8244	16	0.228234
c5kyUS	SOC	SOC	Thymol sulfate levels	MR Egger	22.2244	18	0.222175
c5kyUS	SOC	SOC	Thymol sulfate levels	Inverse variance weighted	24.0804	19	0.193088
c769uV	SOC	SOC	4-hydroxyphenylacetoylcarnitine levels	MR Egger	22.7378	26	0.647737
c769uV	SOC	SOC	4-hydroxyphenylacetoylcarnitine levels	Inverse variance weighted	29.3027	27	0.346375
CCf4Lo	SOC	SOC	1-methylxanthine levels	MR Egger	17.6034	25	0.858755
CCf4Lo	SOC	SOC	1-methylxanthine levels	Inverse variance weighted	17.6142	26	0.889356
CcgN18	SOC	SOC	X-25433 levels	MR Egger	29.7624	25	0.233307
CcgN18	SOC	SOC	X-25433 levels	Inverse variance weighted	32.0329	26	0.192037
CEfGf1	SOC	SOC	X-12007 levels	MR Egger	22.2423	10	0.0139168
CEfGf1	SOC	SOC	X-12007 levels	Inverse variance weighted	22.8141	11	0.0187725
CEovzo	SOC	SOC	Retinol (Vitamin A) levels	MR Egger	24.2845	25	0.502988
CEovzo	SOC	SOC	Retinol (Vitamin A) levels	Inverse variance weighted	24.2891	26	0.559436
Cey9cG	SOC	SOC	Sarcosine levels	MR Egger	7.62918	16	0.959147
Cey9cG	SOC	SOC	Sarcosine levels	Inverse variance weighted	8.45964	17	0.955707
CflzsZ	SOC	SOC	Propionylcarnitine (c3) levels	MR Egger	25.8846	20	0.169656
CflzsZ	SOC	SOC	Propionylcarnitine (c3) levels	Inverse variance weighted	25.9154	21	0.209692
cFXMyV	SOC	SOC	X-21742 levels	MR Egger	9.52142	15	0.848717
cFXMyV	SOC	SOC	X-21742 levels	Inverse variance weighted	9.65299	16	0.884111
cHBesu	SOC	SOC	1-palmitoyl-2-docosahexaenoyl-GPE (16:0/22:6) levels	MR Egger	17.7076	17	0.407511
cHBesu	SOC	SOC	1-palmitoyl-2-docosahexaenoyl-GPE (16:0/22:6) levels	Inverse variance weighted	17.8152	18	0.467885
chFzjz	SOC	SOC	1-palmitoyl-2-linoleoyl-GPE (16:0/18:2) levels	MR Egger	22.496	21	0.371427
chFzjz	SOC	SOC	1-palmitoyl-2-linoleoyl-GPE (16:0/18:2) levels	Inverse variance weighted	23.3329	22	0.38314
cHMQwd	SOC	SOC	Alpha-ketobutyrate to 3-methyl-2-oxovalerate ratio	MR Egger	21.5046	13	0.0635299
cHMQwd	SOC	SOC	Alpha-ketobutyrate to 3-methyl-2-oxovalerate ratio	Inverse variance weighted	22.4658	14	0.0695371
ChO8i2	SOC	SOC	1-linoleoyl-2-arachidonoyl-GPC (18:2/20:4n6) levels	MR Egger	24.2494	25	0.505
ChO8i2	SOC	SOC	1-linoleoyl-2-arachidonoyl-GPC (18:2/20:4n6) levels	Inverse variance weighted	24.5689	26	0.543472
CHuOgV	SOC	SOC	Tetrahydrocortisol glucuronide levels	MR Egger	35.2521	23	0.0490927
CHuOgV	SOC	SOC	Tetrahydrocortisol glucuronide levels	Inverse variance weighted	35.2553	24	0.0647035
CjYwbe	SOC	SOC	Myristoleate (14:1n5) levels	MR Egger	22.9276	19	0.240545
CjYwbe	SOC	SOC	Myristoleate (14:1n5) levels	Inverse variance weighted	25.2398	20	0.192412
cKYSxM	SOC	SOC	N-acetylasparagine levels	MR Egger	27.8061	22	0.182197
cKYSxM	SOC	SOC	N-acetylasparagine levels	Inverse variance weighted	28.111	23	0.211614
Cl2Tni	SOC	SOC	Palmitoyl dihydrosphingomyelin (d18:0/16:0) levels	MR Egger	33.771	31	0.335006
Cl2Tni	SOC	SOC	Palmitoyl dihydrosphingomyelin (d18:0/16:0) levels	Inverse variance weighted	34.0695	32	0.368309
cmI30x	SOC	SOC	2,3-dihydroxy-5-methylthio-4-pentenoate (dmtpa) levels	MR Egger	18.2252	26	0.867427
cmI30x	SOC	SOC	2,3-dihydroxy-5-methylthio-4-pentenoate (dmtpa) levels	Inverse variance weighted	23.6341	27	0.650524
cNm3zB	SOC	SOC	X-12306 levels	MR Egger	29.1344	27	0.35441
cNm3zB	SOC	SOC	X-12306 levels	Inverse variance weighted	35.1838	28	0.16458
co7Fz8	SOC	SOC	Caffeine levels	MR Egger	21.9193	20	0.344905
co7Fz8	SOC	SOC	Caffeine levels	Inverse variance weighted	21.9489	21	0.40246
Cpc0OZ	SOC	SOC	X-12830 levels	MR Egger	36.6291	22	0.0259697
Cpc0OZ	SOC	SOC	X-12830 levels	Inverse variance weighted	38.3112	23	0.0235805
cPgzAD	SOC	SOC	Dihomo-linolenate (20:3n3 or n6) levels	MR Egger	26.7938	24	0.314155
cPgzAD	SOC	SOC	Dihomo-linolenate (20:3n3 or n6) levels	Inverse variance weighted	26.8103	25	0.365427
cqhGkS	SOC	SOC	1-oleoyl-2-linoleoyl-GPE (18:1/18:2) levels	MR Egger	26.6633	31	0.688978
cqhGkS	SOC	SOC	1-oleoyl-2-linoleoyl-GPE (18:1/18:2) levels	Inverse variance weighted	28.2404	32	0.657423
crFEsk	SOC	SOC	Quinolinate levels	MR Egger	10.0966	18	0.928706
crFEsk	SOC	SOC	Quinolinate levels	Inverse variance weighted	11.296	19	0.913478
CS3aOW	SOC	SOC	X-19438 levels	MR Egger	24.2018	20	0.23369
CS3aOW	SOC	SOC	X-19438 levels	Inverse variance weighted	24.2088	21	0.283053
cS8HVf	SOC	SOC	Theophylline levels	MR Egger	19.6468	22	0.605121
cS8HVf	SOC	SOC	Theophylline levels	Inverse variance weighted	19.9945	23	0.642246
csakRK	SOC	SOC	X-13507 levels	MR Egger	9.5025	13	0.734022
csakRK	SOC	SOC	X-13507 levels	Inverse variance weighted	9.7721	14	0.778649
csTySW	SOC	SOC	Carnitine to propionylcarnitine (C3) ratio	MR Egger	35.3936	22	0.0352274
csTySW	SOC	SOC	Carnitine to propionylcarnitine (C3) ratio	Inverse variance weighted	35.5377	23	0.0459565
cT9zCl	SOC	SOC	N-acetyl leucine levels	MR Egger	6.88995	14	0.938871
cT9zCl	SOC	SOC	N-acetyl leucine levels	Inverse variance weighted	6.91113	15	0.960069
ctUaIu	SOC	SOC	Pregnenolone sulfate levels	MR Egger	43.5197	31	0.0670959
ctUaIu	SOC	SOC	Pregnenolone sulfate levels	Inverse variance weighted	43.5942	32	0.0830096
CWyTaS	SOC	SOC	Deoxycholic acid glucuronide levels	MR Egger	26.3322	29	0.607685
CWyTaS	SOC	SOC	Deoxycholic acid glucuronide levels	Inverse variance weighted	26.5833	30	0.645056
CX6aTs	SOC	SOC	Hexanoylglycine levels	MR Egger	6.17073	18	0.995455
CX6aTs	SOC	SOC	Hexanoylglycine levels	Inverse variance weighted	6.69931	19	0.995652
cxj1f6	SOC	SOC	3-hydroxyisobutyrate levels	MR Egger	15.96	16	0.455753
cxj1f6	SOC	SOC	3-hydroxyisobutyrate levels	Inverse variance weighted	17.3429	17	0.431379
CYe9Gh	SOC	SOC	X-24328 levels	MR Egger	44.6846	37	0.180261
CYe9Gh	SOC	SOC	X-24328 levels	Inverse variance weighted	44.7466	38	0.209598
CyFuHa	SOC	SOC	Adenosine 5'-diphosphate (ADP) to phosphoethanolamine ratio	MR Egger	16.4745	19	0.625421
CyFuHa	SOC	SOC	Adenosine 5'-diphosphate (ADP) to phosphoethanolamine ratio	Inverse variance weighted	16.479	20	0.686498
cz23x0	SOC	SOC	Histidine to phosphate ratio	MR Egger	21.1955	25	0.681658
cz23x0	SOC	SOC	Histidine to phosphate ratio	Inverse variance weighted	21.6663	26	0.706811
D01TtL	SOC	SOC	X-24295 levels	MR Egger	17.3305	18	0.500502
D01TtL	SOC	SOC	X-24295 levels	Inverse variance weighted	17.7202	19	0.541195
d2b7Us	SOC	SOC	1-(1-enyl-oleoyl)-GPE (p-18:1) levels	MR Egger	25.582	14	0.029238
d2b7Us	SOC	SOC	1-(1-enyl-oleoyl)-GPE (p-18:1) levels	Inverse variance weighted	27.8653	15	0.0224278
d2v820	SOC	SOC	Adenosine 5'-monophosphate (AMP) to valine ratio	MR Egger	16.4362	17	0.49315
d2v820	SOC	SOC	Adenosine 5'-monophosphate (AMP) to valine ratio	Inverse variance weighted	24.1013	18	0.151738
d3HXtm	SOC	SOC	X-18921 levels	MR Egger	17.9629	15	0.264624
d3HXtm	SOC	SOC	X-18921 levels	Inverse variance weighted	20.2732	16	0.208165
d7GGaa	SOC	SOC	Eicosanedioate (C20-DC) levels	MR Egger	16.8434	11	0.112595
d7GGaa	SOC	SOC	Eicosanedioate (C20-DC) levels	Inverse variance weighted	16.9377	12	0.151956
D8gO6x	SOC	SOC	Spermidine to ornithine ratio	MR Egger	20.967	12	0.050866
D8gO6x	SOC	SOC	Spermidine to ornithine ratio	Inverse variance weighted	21.4566	13	0.0643743
daetbn	SOC	SOC	Bilirubin (z,z) levels	MR Egger	32.5046	28	0.254464
daetbn	SOC	SOC	Bilirubin (z,z) levels	Inverse variance weighted	40.0302	29	0.083444
dahV5C	SOC	SOC	Ornithine levels	MR Egger	27.4164	20	0.12395
dahV5C	SOC	SOC	Ornithine levels	Inverse variance weighted	27.6125	21	0.151486
dAvuW1	SOC	SOC	Alpha-ketoglutarate to aspartate ratio	MR Egger	13.0796	21	0.90581
dAvuW1	SOC	SOC	Alpha-ketoglutarate to aspartate ratio	Inverse variance weighted	13.3402	22	0.923237
dAZZrs	SOC	SOC	N-acetylarginine levels	MR Egger	23.5822	32	0.85914
dAZZrs	SOC	SOC	N-acetylarginine levels	Inverse variance weighted	23.6178	33	0.885466
dbuZsI	SOC	SOC	3-hydroxy-2-methylpyridine sulfate levels	MR Egger	29.7371	18	0.040082
dbuZsI	SOC	SOC	3-hydroxy-2-methylpyridine sulfate levels	Inverse variance weighted	29.7782	19	0.0546901
DDGpCi	SOC	SOC	X-24585 levels	MR Egger	20.2172	12	0.0630867
DDGpCi	SOC	SOC	X-24585 levels	Inverse variance weighted	20.6422	13	0.0803141
DdiQsS	SOC	SOC	Phenylalanine levels	MR Egger	19.4551	15	0.193846
DdiQsS	SOC	SOC	Phenylalanine levels	Inverse variance weighted	21.4313	16	0.162521
DdLSwj	SOC	SOC	Octadecadienedioate (C18:2-DC) levels	MR Egger	28.4411	29	0.494433
DdLSwj	SOC	SOC	Octadecadienedioate (C18:2-DC) levels	Inverse variance weighted	32.2406	30	0.356424
DDzsJG	SOC	SOC	X-24306 levels	MR Egger	12.3638	17	0.777623
DDzsJG	SOC	SOC	X-24306 levels	Inverse variance weighted	13.2996	18	0.773474
DEiLhe	SOC	SOC	C-glycosyltryptophan levels	MR Egger	26.8592	29	0.579304
DEiLhe	SOC	SOC	C-glycosyltryptophan levels	Inverse variance weighted	27.3896	30	0.60275
dELE6f	SOC	SOC	Nicotinamide levels	MR Egger	19.1005	21	0.578691
dELE6f	SOC	SOC	Nicotinamide levels	Inverse variance weighted	19.2073	22	0.632492
DEYDj2	SOC	SOC	Trans-urocanate levels	MR Egger	14.8104	17	0.609135
DEYDj2	SOC	SOC	Trans-urocanate levels	Inverse variance weighted	14.8379	18	0.673065
Dfi00U	SOC	SOC	Glycerol to sulfate ratio	MR Egger	15.3386	20	0.756717
Dfi00U	SOC	SOC	Glycerol to sulfate ratio	Inverse variance weighted	15.3437	21	0.80532
dHEgYx	SOC	SOC	X-15461 levels	MR Egger	17.2722	23	0.795684
dHEgYx	SOC	SOC	X-15461 levels	Inverse variance weighted	17.4799	24	0.827484
DIJVun	SOC	SOC	3-hydroxydecanoate levels	MR Egger	15.7554	11	0.150457
DIJVun	SOC	SOC	3-hydroxydecanoate levels	Inverse variance weighted	16.5392	12	0.167769
dKU7n3	SOC	SOC	X-26111 levels	MR Egger	14.7818	18	0.676889
dKU7n3	SOC	SOC	X-26111 levels	Inverse variance weighted	19.5298	19	0.423357
dllzCY	SOC	SOC	X-12411 levels	MR Egger	6.59411	13	0.921841
dllzCY	SOC	SOC	X-12411 levels	Inverse variance weighted	7.28965	14	0.922969
dly258	SOC	SOC	Cortolone glucuronide (1) levels	MR Egger	13.1645	20	0.870213
dly258	SOC	SOC	Cortolone glucuronide (1) levels	Inverse variance weighted	13.1662	21	0.90269
dMUBno	SOC	SOC	2-hydroxyarachidate levels	MR Egger	27.5265	21	0.154098
dMUBno	SOC	SOC	2-hydroxyarachidate levels	Inverse variance weighted	27.5275	22	0.191874
dOBMOE	SOC	SOC	Glycine to pyridoxal ratio	MR Egger	14.2796	12	0.28321
dOBMOE	SOC	SOC	Glycine to pyridoxal ratio	Inverse variance weighted	14.2928	13	0.35355
DoY6I7	SOC	SOC	Xanthurenate levels	MR Egger	19.5625	21	0.549104
DoY6I7	SOC	SOC	Xanthurenate levels	Inverse variance weighted	21.8396	22	0.469497
dpQstm	SOC	SOC	N-carbamoylalanine levels	MR Egger	18.8969	19	0.463466
dpQstm	SOC	SOC	N-carbamoylalanine levels	Inverse variance weighted	19.1419	20	0.512617
drmgO0	SOC	SOC	Xylose levels	MR Egger	24.3425	22	0.329535
drmgO0	SOC	SOC	Xylose levels	Inverse variance weighted	26.0645	23	0.297831
drPrtg	SOC	SOC	N-stearoyl-sphingadienine (d18:2/18:0) levels	MR Egger	20.8196	18	0.288613
drPrtg	SOC	SOC	N-stearoyl-sphingadienine (d18:2/18:0) levels	Inverse variance weighted	20.8212	19	0.346764
dSi3m8	SOC	SOC	Caffeine to theophylline ratio	MR Egger	21.5882	24	0.603833
dSi3m8	SOC	SOC	Caffeine to theophylline ratio	Inverse variance weighted	23.7036	25	0.536546
dSnxm3	SOC	SOC	Arginine to phosphate ratio	MR Egger	21.8785	19	0.290346
dSnxm3	SOC	SOC	Arginine to phosphate ratio	Inverse variance weighted	22.6729	20	0.305138
Dwc8rM	SOC	SOC	Caffeine to theobromine ratio	MR Egger	19.6701	18	0.351694
Dwc8rM	SOC	SOC	Caffeine to theobromine ratio	Inverse variance weighted	20.9898	19	0.337368
DWXmtZ	SOC	SOC	1-stearoyl-2-linoleoyl-GPE (18:0/18:2) levels	MR Egger	19.6806	27	0.843891
DWXmtZ	SOC	SOC	1-stearoyl-2-linoleoyl-GPE (18:0/18:2) levels	Inverse variance weighted	20.3819	28	0.850148
DyFWrJ	SOC	SOC	Sphingosine 1-phosphate levels	MR Egger	10.9276	14	0.691717
DyFWrJ	SOC	SOC	Sphingosine 1-phosphate levels	Inverse variance weighted	12.6285	15	0.630968
DysiT0	SOC	SOC	Acetylcarnitine levels (Biocrates platform)	MR Egger	23.779	18	0.162402
DysiT0	SOC	SOC	Acetylcarnitine levels (Biocrates platform)	Inverse variance weighted	25.7719	19	0.13667
DYvNoy	SOC	SOC	Linoleoyl-arachidonoyl-glycerol (18:2/20:4) [2] levels	MR Egger	35.7636	32	0.296032
DYvNoy	SOC	SOC	Linoleoyl-arachidonoyl-glycerol (18:2/20:4) [2] levels	Inverse variance weighted	35.8347	33	0.336873
e3Q4Ed	SOC	SOC	Ribitol levels	MR Egger	53.0496	33	0.0149117
e3Q4Ed	SOC	SOC	Ribitol levels	Inverse variance weighted	53.1537	34	0.0193161
E4GPa4	SOC	SOC	Adenosine 5'-monophosphate (AMP) to tryptophan ratio	MR Egger	17.5787	23	0.779923
E4GPa4	SOC	SOC	Adenosine 5'-monophosphate (AMP) to tryptophan ratio	Inverse variance weighted	17.8833	24	0.808631
e9IBLD	SOC	SOC	5-oxoproline to citrate ratio	MR Egger	16.5634	16	0.414375
e9IBLD	SOC	SOC	5-oxoproline to citrate ratio	Inverse variance weighted	16.7799	17	0.469373
e9nWxY	SOC	SOC	Homoarginine levels	MR Egger	18.9529	30	0.940988
e9nWxY	SOC	SOC	Homoarginine levels	Inverse variance weighted	18.9944	31	0.954984
EALvkK	SOC	SOC	3-phenylpropionate hydrocinnamate levels	MR Egger	35.8742	21	0.0225874
EALvkK	SOC	SOC	3-phenylpropionate hydrocinnamate levels	Inverse variance weighted	39.0667	22	0.0138658
eaui2P	SOC	SOC	1,3-dimethylurate levels	MR Egger	16.642	25	0.894366
eaui2P	SOC	SOC	1,3-dimethylurate levels	Inverse variance weighted	16.6613	26	0.918957
eAzaCS	SOC	SOC	1-stearoyl-2-arachidonoyl-gpc (18:0/20:4) levels	MR Egger	32.2417	30	0.356372
eAzaCS	SOC	SOC	1-stearoyl-2-arachidonoyl-gpc (18:0/20:4) levels	Inverse variance weighted	33.639	31	0.340791
EbYEgn	SOC	SOC	Campesterol levels	MR Egger	21.9712	18	0.233267
EbYEgn	SOC	SOC	Campesterol levels	Inverse variance weighted	22.7248	19	0.24968
EcYleq	SOC	SOC	1-(1-enyl-stearoyl)-2-linoleoyl-GPE (p-18:0/18:2) levels	MR Egger	13.3359	18	0.771246
EcYleq	SOC	SOC	1-(1-enyl-stearoyl)-2-linoleoyl-GPE (p-18:0/18:2) levels	Inverse variance weighted	16.3059	19	0.636779
eDEjPJ	SOC	SOC	Phosphate to citrate ratio	MR Egger	39.2138	31	0.147746
eDEjPJ	SOC	SOC	Phosphate to citrate ratio	Inverse variance weighted	39.2155	32	0.177778
egEoLP	SOC	SOC	Phenol glucuronide levels	MR Egger	16.0864	20	0.711248
egEoLP	SOC	SOC	Phenol glucuronide levels	Inverse variance weighted	19.1003	21	0.578708
ehFL8b	SOC	SOC	Threonine to alpha-ketobutyrate ratio	MR Egger	16.1516	19	0.647139
ehFL8b	SOC	SOC	Threonine to alpha-ketobutyrate ratio	Inverse variance weighted	16.5896	20	0.679437
ei8eBe	SOC	SOC	X-16397 levels	MR Egger	17.4255	14	0.234212
ei8eBe	SOC	SOC	X-16397 levels	Inverse variance weighted	17.4256	15	0.294063
EIaAqx	SOC	SOC	3-(3-amino-3-carboxypropyl)uridine levels	MR Egger	7.46754	14	0.915184
EIaAqx	SOC	SOC	3-(3-amino-3-carboxypropyl)uridine levels	Inverse variance weighted	7.93285	15	0.926447
EJk5n2	SOC	SOC	Carboxyethyl-gaba levels	MR Egger	19.5041	16	0.24339
EJk5n2	SOC	SOC	Carboxyethyl-gaba levels	Inverse variance weighted	20.9633	17	0.227936
ejpNOy	SOC	SOC	2-hydroxy-3-methylvalerate levels	MR Egger	21.8753	25	0.642933
ejpNOy	SOC	SOC	2-hydroxy-3-methylvalerate levels	Inverse variance weighted	22.1974	26	0.677847
EL77kb	SOC	SOC	2-methoxyhydroquinone sulfate (1) levels	MR Egger	6.07546	16	0.98726
EL77kb	SOC	SOC	2-methoxyhydroquinone sulfate (1) levels	Inverse variance weighted	9.01962	17	0.939644
ELbg3M	SOC	SOC	1-palmitoyl-GPE (16:0) levels	MR Egger	20.7939	18	0.28994
ELbg3M	SOC	SOC	1-palmitoyl-GPE (16:0) levels	Inverse variance weighted	20.8404	19	0.345688
eLDVSx	SOC	SOC	Sulfate of piperine metabolite C16H19NO3 (3) levels	MR Egger	17.5518	23	0.781328
eLDVSx	SOC	SOC	Sulfate of piperine metabolite C16H19NO3 (3) levels	Inverse variance weighted	17.6156	24	0.82125
Emqd2X	SOC	SOC	X-12851 levels	MR Egger	10.3807	20	0.960733
Emqd2X	SOC	SOC	X-12851 levels	Inverse variance weighted	10.4124	21	0.973044
ENtDXy	SOC	SOC	Maltotriose levels	MR Egger	24.5443	22	0.31936
ENtDXy	SOC	SOC	Maltotriose levels	Inverse variance weighted	24.5893	23	0.371805
Epck2w	SOC	SOC	Adenosine 5'-monophosphate (AMP) to phosphate ratio	MR Egger	20.7982	17	0.235448
Epck2w	SOC	SOC	Adenosine 5'-monophosphate (AMP) to phosphate ratio	Inverse variance weighted	20.8862	18	0.285195
epTDXC	SOC	SOC	Dodecadienoate (12:2) levels	MR Egger	30.3161	25	0.212671
epTDXC	SOC	SOC	Dodecadienoate (12:2) levels	Inverse variance weighted	35.6995	26	0.0973351
eQ0IUB	SOC	SOC	X-12849 levels	MR Egger	15.581	21	0.792712
eQ0IUB	SOC	SOC	X-12849 levels	Inverse variance weighted	16.7238	22	0.778414
Eq8vxv	SOC	SOC	Uridine to cytidine ratio	MR Egger	10.9092	18	0.898171
Eq8vxv	SOC	SOC	Uridine to cytidine ratio	Inverse variance weighted	10.916	19	0.926633
eQacfV	SOC	SOC	X-17351 levels	MR Egger	23.6214	17	0.130094
eQacfV	SOC	SOC	X-17351 levels	Inverse variance weighted	30.6197	18	0.0318399
EQhtKg	SOC	SOC	X-21283 levels	MR Egger	16.8418	14	0.264704
EQhtKg	SOC	SOC	X-21283 levels	Inverse variance weighted	17.1621	15	0.309267
EqM1OI	SOC	SOC	Glutamine conjugate of C6H10O2 (1) levels	MR Egger	17.8267	13	0.16421
EqM1OI	SOC	SOC	Glutamine conjugate of C6H10O2 (1) levels	Inverse variance weighted	22.0792	14	0.0770016
esx3bs	SOC	SOC	Phenylpyruvate to 4-hydroxyphenylpyruvate ratio	MR Egger	19.8205	22	0.594266
esx3bs	SOC	SOC	Phenylpyruvate to 4-hydroxyphenylpyruvate ratio	Inverse variance weighted	20.1187	23	0.634741
eTdKlL	SOC	SOC	Pyruvate to 3-methyl-2-oxobutyrate ratio	MR Egger	15.146	17	0.584967
eTdKlL	SOC	SOC	Pyruvate to 3-methyl-2-oxobutyrate ratio	Inverse variance weighted	16.0547	18	0.588732
eTRr79	SOC	SOC	N-acetyl-3-methylhistidine levels	MR Egger	18.2665	25	0.830869
eTRr79	SOC	SOC	N-acetyl-3-methylhistidine levels	Inverse variance weighted	21.9237	26	0.692862
ETYuLE	SOC	SOC	Homocitrulline levels	MR Egger	29.0577	25	0.261512
ETYuLE	SOC	SOC	Homocitrulline levels	Inverse variance weighted	29.3215	26	0.296665
EUVXQt	SOC	SOC	1-stearoyl-gpc (18:0) levels	MR Egger	34.4812	27	0.1525
EUVXQt	SOC	SOC	1-stearoyl-gpc (18:0) levels	Inverse variance weighted	35.0479	28	0.168478
ewSbmi	SOC	SOC	Alpha-ketoglutarate to trans-4-hydroxyproline ratio	MR Egger	13.3893	14	0.496121
ewSbmi	SOC	SOC	Alpha-ketoglutarate to trans-4-hydroxyproline ratio	Inverse variance weighted	13.4788	15	0.565363
eXMVgf	SOC	SOC	N-acetylisoleucine levels	MR Egger	18.8377	17	0.33793
eXMVgf	SOC	SOC	N-acetylisoleucine levels	Inverse variance weighted	18.9143	18	0.39712
ey5JMJ	SOC	SOC	Phosphate to phosphoethanolamine ratio	MR Egger	2.3752	11	0.996683
ey5JMJ	SOC	SOC	Phosphate to phosphoethanolamine ratio	Inverse variance weighted	2.37795	12	0.998567
EzHS92	SOC	SOC	X-12740 levels	MR Egger	11.6264	12	0.476132
EzHS92	SOC	SOC	X-12740 levels	Inverse variance weighted	12.1208	13	0.517763
eZJbP5	SOC	SOC	X-21736 levels	MR Egger	24.4181	29	0.70806
eZJbP5	SOC	SOC	X-21736 levels	Inverse variance weighted	26.2989	30	0.659793
eZPBm1	SOC	SOC	Dimethylglycine levels	MR Egger	31.4123	30	0.395344
eZPBm1	SOC	SOC	Dimethylglycine levels	Inverse variance weighted	34.5194	31	0.303237
f3ESw2	SOC	SOC	Ethylparaben sulfate levels	MR Egger	11.0927	14	0.678736
f3ESw2	SOC	SOC	Ethylparaben sulfate levels	Inverse variance weighted	14.2561	15	0.506203
f3EZ2F	SOC	SOC	4-hydroxy-2-oxoglutaric acid levels	MR Egger	22.1591	26	0.67996
f3EZ2F	SOC	SOC	4-hydroxy-2-oxoglutaric acid levels	Inverse variance weighted	22.5496	27	0.708955
F4MjQ2	SOC	SOC	Tauro-beta-muricholate levels	MR Egger	26.1204	23	0.295215
F4MjQ2	SOC	SOC	Tauro-beta-muricholate levels	Inverse variance weighted	27.152	24	0.297417
f9l8We	SOC	SOC	1-stearoyl-2-arachidonoyl-GPE (18:0/20:4) levels	MR Egger	29.809	30	0.475466
f9l8We	SOC	SOC	1-stearoyl-2-arachidonoyl-GPE (18:0/20:4) levels	Inverse variance weighted	30.0309	31	0.515701
fbLejL	SOC	SOC	4-vinylguaiacol sulfate levels	MR Egger	25.1714	19	0.154977
fbLejL	SOC	SOC	4-vinylguaiacol sulfate levels	Inverse variance weighted	25.6677	20	0.177068
FBrPY8	SOC	SOC	Adenosine 5'-monophosphate (AMP) to acetoacetate ratio	MR Egger	27.3286	22	0.199011
FBrPY8	SOC	SOC	Adenosine 5'-monophosphate (AMP) to acetoacetate ratio	Inverse variance weighted	27.3314	23	0.242125
FDFLOo	SOC	SOC	Catechol glucuronide levels	MR Egger	10.878	14	0.695589
FDFLOo	SOC	SOC	Catechol glucuronide levels	Inverse variance weighted	11.0418	15	0.749628
FEmeQn	SOC	SOC	Succinate to acetoacetate ratio	MR Egger	5.0149	7	0.658145
FEmeQn	SOC	SOC	Succinate to acetoacetate ratio	Inverse variance weighted	5.06226	8	0.750901
FfiGH0	SOC	SOC	Dihydroorotate levels	MR Egger	30.7072	31	0.481035
FfiGH0	SOC	SOC	Dihydroorotate levels	Inverse variance weighted	34.6496	32	0.342602
fftozN	SOC	SOC	Alpha-ketoglutarate to ornithine ratio	MR Egger	12.8559	16	0.683262
fftozN	SOC	SOC	Alpha-ketoglutarate to ornithine ratio	Inverse variance weighted	13.1521	17	0.725948
Fgz81P	SOC	SOC	X-11315 levels	MR Egger	22.6811	26	0.65092
Fgz81P	SOC	SOC	X-11315 levels	Inverse variance weighted	23.5069	27	0.657507
fHfLpq	SOC	SOC	N-palmitoyl-heptadecasphingosine (d17:1/16:0) levels	MR Egger	24.0309	25	0.517588
fHfLpq	SOC	SOC	N-palmitoyl-heptadecasphingosine (d17:1/16:0) levels	Inverse variance weighted	24.0436	26	0.573474
fhubhM	SOC	SOC	Trigonelline levels	MR Egger	28.8864	24	0.224436
fhubhM	SOC	SOC	Trigonelline levels	Inverse variance weighted	31.9847	25	0.158455
FhvHXe	SOC	SOC	X-24970 levels	MR Egger	17.9802	23	0.758564
FhvHXe	SOC	SOC	X-24970 levels	Inverse variance weighted	17.9802	24	0.803969
fkOzRF	SOC	SOC	Methionine sulfoxide levels	MR Egger	26.536	23	0.276219
fkOzRF	SOC	SOC	Methionine sulfoxide levels	Inverse variance weighted	27.4038	24	0.285986
FLCFuU	SOC	SOC	2-hydroxystearate levels	MR Egger	14.8971	19	0.729115
FLCFuU	SOC	SOC	2-hydroxystearate levels	Inverse variance weighted	14.9447	20	0.779564
fMCt8E	SOC	SOC	1-stearoyl-2-oleoyl-GPE (18:0/18:1) levels	MR Egger	17.1458	27	0.927464
fMCt8E	SOC	SOC	1-stearoyl-2-oleoyl-GPE (18:0/18:1) levels	Inverse variance weighted	17.4451	28	0.939271
fmo8Ka	SOC	SOC	X-12462 levels	MR Egger	8.76396	7	0.27005
fmo8Ka	SOC	SOC	X-12462 levels	Inverse variance weighted	8.76977	8	0.362089
FMzDN0	SOC	SOC	Mannonate levels	MR Egger	15.7891	20	0.729617
FMzDN0	SOC	SOC	Mannonate levels	Inverse variance weighted	16.6081	21	0.734573
FoAbdO	SOC	SOC	Oleoylcholine levels	MR Egger	14.7151	16	0.545594
FoAbdO	SOC	SOC	Oleoylcholine levels	Inverse variance weighted	16.7229	17	0.47329
FpfURv	SOC	SOC	5-methyluridine (ribothymidine) levels	MR Egger	16.3159	22	0.799906
FpfURv	SOC	SOC	5-methyluridine (ribothymidine) levels	Inverse variance weighted	16.8661	23	0.815768
fpKed2	SOC	SOC	1-(1-enyl-stearoyl)-GPE (p-18:0) levels	MR Egger	32.4816	23	0.0905353
fpKed2	SOC	SOC	1-(1-enyl-stearoyl)-GPE (p-18:0) levels	Inverse variance weighted	32.4823	24	0.115477
Fq24BJ	SOC	SOC	Levulinoylcarnitine levels	MR Egger	25.9413	18	0.101107
Fq24BJ	SOC	SOC	Levulinoylcarnitine levels	Inverse variance weighted	26.2517	19	0.123328
FQBSDu	SOC	SOC	16a-hydroxy DHEA 3-sulfate levels	MR Egger	41.0604	28	0.0530247
FQBSDu	SOC	SOC	16a-hydroxy DHEA 3-sulfate levels	Inverse variance weighted	43.9405	29	0.0371807
fQF3Yd	SOC	SOC	X-12193 levels	MR Egger	19.1429	19	0.447701
fQF3Yd	SOC	SOC	X-12193 levels	Inverse variance weighted	19.6325	20	0.481122
fQuY2W	SOC	SOC	Chiro-inositol levels	MR Egger	10.962	14	0.689022
fQuY2W	SOC	SOC	Chiro-inositol levels	Inverse variance weighted	10.9847	15	0.753675
FrGAxI	SOC	SOC	3-hydroxyhexanoylcarnitine (1) levels	MR Egger	21.4168	16	0.163039
FrGAxI	SOC	SOC	3-hydroxyhexanoylcarnitine (1) levels	Inverse variance weighted	21.9587	17	0.186314
fRMjKv	SOC	SOC	Phenylacetylcarnitine levels	MR Egger	29.7224	23	0.157537
fRMjKv	SOC	SOC	Phenylacetylcarnitine levels	Inverse variance weighted	31.6493	24	0.135929
fsxXI6	SOC	SOC	Cortisol to taurocholate ratio	MR Egger	19.9871	20	0.458735
fsxXI6	SOC	SOC	Cortisol to taurocholate ratio	Inverse variance weighted	20.3848	21	0.497019
fszR53	SOC	SOC	Blood sugar levels	MR Egger	15.7252	20	0.73352
fszR53	SOC	SOC	Blood sugar levels	Inverse variance weighted	16.4188	21	0.74568
ftYRkG	SOC	SOC	Butyrylglycine levels	MR Egger	25.7999	21	0.214182
ftYRkG	SOC	SOC	Butyrylglycine levels	Inverse variance weighted	29.7107	22	0.125667
fTZJe1	SOC	SOC	Tetradecadienedioate (C14:2-DC) levels	MR Egger	15.027	23	0.893662
fTZJe1	SOC	SOC	Tetradecadienedioate (C14:2-DC) levels	Inverse variance weighted	15.1694	24	0.915705
fvc3s8	SOC	SOC	Spermidine to 5-methylthioadenosine (MTA) ratio	MR Egger	17.2407	14	0.243579
fvc3s8	SOC	SOC	Spermidine to 5-methylthioadenosine (MTA) ratio	Inverse variance weighted	18.19	15	0.252807
fViDuQ	SOC	SOC	Spermidine to adenosine 5'-diphosphate (ADP) ratio	MR Egger	22.3578	21	0.37915
fViDuQ	SOC	SOC	Spermidine to adenosine 5'-diphosphate (ADP) ratio	Inverse variance weighted	23.2944	22	0.385266
FVIyqu	SOC	SOC	4-hydroxyphenylacetylglutamine levels	MR Egger	30.7821	20	0.0581337
FVIyqu	SOC	SOC	4-hydroxyphenylacetylglutamine levels	Inverse variance weighted	33.3393	21	0.0425877
FVleQ6	SOC	SOC	Bilirubin (E,E) levels	MR Egger	34.4384	28	0.18681
FVleQ6	SOC	SOC	Bilirubin (E,E) levels	Inverse variance weighted	35.3155	29	0.194366
FX01Es	SOC	SOC	5alpha-pregnan-3beta,20alpha-diol monosulfate (2) levels	MR Egger	33.9569	27	0.167303
FX01Es	SOC	SOC	5alpha-pregnan-3beta,20alpha-diol monosulfate (2) levels	Inverse variance weighted	33.9661	28	0.201991
fxooeD	SOC	SOC	Vanillic alcohol sulfate levels	MR Egger	26.4925	21	0.188288
fxooeD	SOC	SOC	Vanillic alcohol sulfate levels	Inverse variance weighted	28.4298	22	0.16187
FxpzUk	SOC	SOC	Phosphate to mannose ratio	MR Egger	20.526	24	0.666506
FxpzUk	SOC	SOC	Phosphate to mannose ratio	Inverse variance weighted	20.7808	25	0.704765
Fy9I7H	SOC	SOC	Adenosine 5'-monophosphate (AMP) to EDTA ratio	MR Egger	10.5706	11	0.479902
Fy9I7H	SOC	SOC	Adenosine 5'-monophosphate (AMP) to EDTA ratio	Inverse variance weighted	13.228	12	0.352689
fYSxhn	SOC	SOC	X-23648 levels	MR Egger	10.4231	15	0.792315
fYSxhn	SOC	SOC	X-23648 levels	Inverse variance weighted	11.6163	16	0.769947
FYW1ap	SOC	SOC	X-17438 levels	MR Egger	16.97	18	0.525171
FYW1ap	SOC	SOC	X-17438 levels	Inverse variance weighted	16.9805	19	0.591191
fZWw1h	SOC	SOC	Eicosenoate (20:1) levels	MR Egger	15.0749	18	0.656819
fZWw1h	SOC	SOC	Eicosenoate (20:1) levels	Inverse variance weighted	15.2037	19	0.709567
g0SDRg	SOC	SOC	Inosine to theophylline ratio	MR Egger	16.0889	19	0.65134
g0SDRg	SOC	SOC	Inosine to theophylline ratio	Inverse variance weighted	16.9625	20	0.655409
g0yGo7	SOC	SOC	S-methylmethionine levels	MR Egger	11.4438	16	0.781302
g0yGo7	SOC	SOC	S-methylmethionine levels	Inverse variance weighted	11.4813	17	0.83048
g2WutI	SOC	SOC	X-23974 levels	MR Egger	10.1496	18	0.926912
g2WutI	SOC	SOC	X-23974 levels	Inverse variance weighted	10.7711	19	0.931298
G4FHn3	SOC	SOC	3-hydroxypyridine sulfate levels	MR Egger	28.2652	21	0.13279
G4FHn3	SOC	SOC	3-hydroxypyridine sulfate levels	Inverse variance weighted	28.6467	22	0.155228
g5PZXB	SOC	SOC	5-acetylamino-6-amino-3-methyluracil levels	MR Egger	40.7024	30	0.0919616
g5PZXB	SOC	SOC	5-acetylamino-6-amino-3-methyluracil levels	Inverse variance weighted	41.0413	31	0.107194
g7mlrF	SOC	SOC	Taurine to cysteine ratio	MR Egger	20.6599	17	0.241873
g7mlrF	SOC	SOC	Taurine to cysteine ratio	Inverse variance weighted	21.0313	18	0.277839
g7RMg9	SOC	SOC	Methyl indole-3-acetate levels	MR Egger	9.79423	18	0.938416
g7RMg9	SOC	SOC	Methyl indole-3-acetate levels	Inverse variance weighted	9.89059	19	0.955593
gaEXCw	SOC	SOC	2R,3R-dihydroxybutyrate levels	MR Egger	31.7766	24	0.132631
gaEXCw	SOC	SOC	2R,3R-dihydroxybutyrate levels	Inverse variance weighted	33.1078	25	0.128396
GbbvEs	SOC	SOC	Docosadienoate (22:2n6) levels	MR Egger	20.9913	20	0.397645
GbbvEs	SOC	SOC	Docosadienoate (22:2n6) levels	Inverse variance weighted	23.2906	21	0.328681
gbqnAV	SOC	SOC	Adenosine 5'-diphosphate (ADP) to glutamate ratio	MR Egger	19.6164	24	0.718371
gbqnAV	SOC	SOC	Adenosine 5'-diphosphate (ADP) to glutamate ratio	Inverse variance weighted	19.734	25	0.760634
gbYtsw	SOC	SOC	Phosphate to urate ratio	MR Egger	26.7343	31	0.685454
gbYtsw	SOC	SOC	Phosphate to urate ratio	Inverse variance weighted	26.8544	32	0.724644
GcBVoP	SOC	SOC	Adenosine 5'-monophosphate (AMP) to leucine ratio	MR Egger	12.4455	16	0.712789
GcBVoP	SOC	SOC	Adenosine 5'-monophosphate (AMP) to leucine ratio	Inverse variance weighted	12.5996	17	0.762548
gci3yz	SOC	SOC	Mannose to fructose ratio	MR Egger	16.3238	16	0.430599
gci3yz	SOC	SOC	Mannose to fructose ratio	Inverse variance weighted	16.6531	17	0.478098
gCMbhM	SOC	SOC	Ursodeoxycholate levels	MR Egger	11.0604	17	0.853405
gCMbhM	SOC	SOC	Ursodeoxycholate levels	Inverse variance weighted	11.0727	18	0.891248
gd692V	SOC	SOC	Spermidine to carnitine ratio	MR Egger	16.403	15	0.355787
gd692V	SOC	SOC	Spermidine to carnitine ratio	Inverse variance weighted	16.5023	16	0.418487
gD6f1J	SOC	SOC	5-dodecenoate (12:1n7) levels	MR Egger	8.0208	12	0.783503
gD6f1J	SOC	SOC	5-dodecenoate (12:1n7) levels	Inverse variance weighted	8.47137	13	0.811595
Ge8LhB	SOC	SOC	Alpha-tocopherol levels	MR Egger	27.9732	25	0.309086
Ge8LhB	SOC	SOC	Alpha-tocopherol levels	Inverse variance weighted	28.5614	26	0.331399
gGd3uH	SOC	SOC	Undecenoylcarnitine (C11:1) levels	MR Egger	30.9772	28	0.318094
gGd3uH	SOC	SOC	Undecenoylcarnitine (C11:1) levels	Inverse variance weighted	31.1316	29	0.359248
GgnlZg	SOC	SOC	Sulfate levels	MR Egger	27.2599	28	0.504132
GgnlZg	SOC	SOC	Sulfate levels	Inverse variance weighted	31.6344	29	0.336147
gGpog5	SOC	SOC	5-hydroxy-2-methylpyridine sulfate levels	MR Egger	25.3157	16	0.0644499
gGpog5	SOC	SOC	5-hydroxy-2-methylpyridine sulfate levels	Inverse variance weighted	25.9986	17	0.0744857
GGRxU3	SOC	SOC	Threonine to pyruvate ratio	MR Egger	28.9242	26	0.314538
GGRxU3	SOC	SOC	Threonine to pyruvate ratio	Inverse variance weighted	28.9259	27	0.3645
GHqUEj	SOC	SOC	Gamma-glutamylleucine levels	MR Egger	29.6993	15	0.0130531
GHqUEj	SOC	SOC	Gamma-glutamylleucine levels	Inverse variance weighted	29.9644	16	0.0181875
GkdOEs	SOC	SOC	Leucine to phosphate ratio	MR Egger	27.4546	20	0.122951
GkdOEs	SOC	SOC	Leucine to phosphate ratio	Inverse variance weighted	27.8344	21	0.144909
gKoeWk	SOC	SOC	Dihydroferulic acid sulfate levels	MR Egger	9.65304	18	0.942644
gKoeWk	SOC	SOC	Dihydroferulic acid sulfate levels	Inverse variance weighted	12.3638	19	0.869493
GKrhVS	SOC	SOC	Laurylcarnitine levels	MR Egger	21.8807	21	0.406414
GKrhVS	SOC	SOC	Laurylcarnitine levels	Inverse variance weighted	24.4321	22	0.324996
GL2BYf	SOC	SOC	Alanine to pyruvate ratio	MR Egger	12.002	14	0.606139
GL2BYf	SOC	SOC	Alanine to pyruvate ratio	Inverse variance weighted	17.4893	15	0.290467
GluxT8	SOC	SOC	Serine to alpha-tocopherol ratio	MR Egger	36.0153	28	0.142209
GluxT8	SOC	SOC	Serine to alpha-tocopherol ratio	Inverse variance weighted	36.0153	29	0.173118
gm6Q0a	SOC	SOC	Oleoylcarnitine levels	MR Egger	15.8127	20	0.728176
gm6Q0a	SOC	SOC	Oleoylcarnitine levels	Inverse variance weighted	16.2896	21	0.753163
GMPKEf	SOC	SOC	X-23654 levels	MR Egger	43.6519	38	0.243724
GMPKEf	SOC	SOC	X-23654 levels	Inverse variance weighted	44.9507	39	0.236707
gmzW3m	SOC	SOC	Androstenediol (3beta,17beta) disulfate (1) levels	MR Egger	35.9306	28	0.144374
gmzW3m	SOC	SOC	Androstenediol (3beta,17beta) disulfate (1) levels	Inverse variance weighted	37.7279	29	0.128506
GOm4Q4	SOC	SOC	Glycosyl ceramide (d18:1/20:0,d16:1/22:0) levels	MR Egger	38.2626	29	0.116606
GOm4Q4	SOC	SOC	Glycosyl ceramide (d18:1/20:0,d16:1/22:0) levels	Inverse variance weighted	39.5239	30	0.114419
GPIVzx	SOC	SOC	5-methylthioadenosine (mta) levels	MR Egger	22.9524	21	0.34652
GPIVzx	SOC	SOC	5-methylthioadenosine (mta) levels	Inverse variance weighted	22.9676	22	0.403561
GPxtQ2	SOC	SOC	N-methyl-2-pyridone-5-carboxamide levels	MR Egger	14.8525	13	0.316648
GPxtQ2	SOC	SOC	N-methyl-2-pyridone-5-carboxamide levels	Inverse variance weighted	14.8898	14	0.385729
GQzpuO	SOC	SOC	Cysteine levels	MR Egger	3.58015	12	0.989878
GQzpuO	SOC	SOC	Cysteine levels	Inverse variance weighted	4.11518	13	0.989903
gR2IwL	SOC	SOC	Taurine levels	MR Egger	6.09145	13	0.942761
gR2IwL	SOC	SOC	Taurine levels	Inverse variance weighted	6.09346	14	0.964081
grlEJd	SOC	SOC	Carnitine to acetylcarnitine (C2) ratio	MR Egger	17.9089	17	0.39461
grlEJd	SOC	SOC	Carnitine to acetylcarnitine (C2) ratio	Inverse variance weighted	21.9719	18	0.233235
gSm3e6	SOC	SOC	N-stearoyl-sphingosine (d18:1/18:0) levels	MR Egger	6.82713	15	0.96227
gSm3e6	SOC	SOC	N-stearoyl-sphingosine (d18:1/18:0) levels	Inverse variance weighted	6.93146	16	0.97456
gT4TV7	SOC	SOC	3-hydroxymyristate levels	MR Egger	13.0318	18	0.789683
gT4TV7	SOC	SOC	3-hydroxymyristate levels	Inverse variance weighted	13.2135	19	0.827466
gtc4b7	SOC	SOC	X-23655 levels	MR Egger	31.1091	20	0.0537669
gtc4b7	SOC	SOC	X-23655 levels	Inverse variance weighted	32.3689	21	0.0537004
GtCYI2	SOC	SOC	Salicylate to citrate ratio	MR Egger	19.1509	18	0.382589
GtCYI2	SOC	SOC	Salicylate to citrate ratio	Inverse variance weighted	20.3771	19	0.372217
gW611O	SOC	SOC	Acisoga levels	MR Egger	24.2945	20	0.229766
gW611O	SOC	SOC	Acisoga levels	Inverse variance weighted	24.5688	21	0.266321
gW7pLC	SOC	SOC	Beta-hydroxyisovaleroylcarnitine levels	MR Egger	42.5877	37	0.243171
gW7pLC	SOC	SOC	Beta-hydroxyisovaleroylcarnitine levels	Inverse variance weighted	42.9152	38	0.268629
GXARp6	SOC	SOC	X-12410 levels	MR Egger	29.5871	24	0.198817
GXARp6	SOC	SOC	X-12410 levels	Inverse variance weighted	30.4003	25	0.209649
gYoS0V	SOC	SOC	Arginine to ornithine ratio	MR Egger	14.9846	28	0.978598
gYoS0V	SOC	SOC	Arginine to ornithine ratio	Inverse variance weighted	15.0565	29	0.98457
GyU5lJ	SOC	SOC	N-palmitoyl-sphingosine (d18:1 to 16:0) to N-stearoyl-sphingosine (d18:1 to 18:0) ratio	MR Egger	22.9854	19	0.237984
GyU5lJ	SOC	SOC	N-palmitoyl-sphingosine (d18:1 to 16:0) to N-stearoyl-sphingosine (d18:1 to 18:0) ratio	Inverse variance weighted	23.105	20	0.283667
H08CTU	SOC	SOC	Androsterone glucuronide to etiocholanolone glucuronide ratio	MR Egger	34.1329	29	0.23443
H08CTU	SOC	SOC	Androsterone glucuronide to etiocholanolone glucuronide ratio	Inverse variance weighted	35.3504	30	0.230113
H32XPC	SOC	SOC	2-aminobutyrate levels	MR Egger	6.17298	16	0.986117
H32XPC	SOC	SOC	2-aminobutyrate levels	Inverse variance weighted	6.56344	17	0.988529
h4UaNQ	SOC	SOC	10-heptadecenoate (17:1n7) levels	MR Egger	9.11584	18	0.956998
h4UaNQ	SOC	SOC	10-heptadecenoate (17:1n7) levels	Inverse variance weighted	11.7795	19	0.894833
H5Jo4I	SOC	SOC	X-07765 levels	MR Egger	25.2181	28	0.615938
H5Jo4I	SOC	SOC	X-07765 levels	Inverse variance weighted	25.8647	29	0.632714
H6rSBO	SOC	SOC	Theophylline to EDTA ratio	MR Egger	6.10155	12	0.910877
H6rSBO	SOC	SOC	Theophylline to EDTA ratio	Inverse variance weighted	6.21926	13	0.937808
h72Yop	SOC	SOC	Succinate to proline ratio	MR Egger	14.2802	12	0.283173
h72Yop	SOC	SOC	Succinate to proline ratio	Inverse variance weighted	18.3487	13	0.144723
h7ledj	SOC	SOC	X-11308 levels	MR Egger	34.229	26	0.129355
h7ledj	SOC	SOC	X-11308 levels	Inverse variance weighted	37.8665	27	0.0799957
H7Y2u8	SOC	SOC	Glutamine to asparagine ratio	MR Egger	18.0847	26	0.872669
H7Y2u8	SOC	SOC	Glutamine to asparagine ratio	Inverse variance weighted	21.7099	27	0.75197
h8mzU8	SOC	SOC	2-o-methylascorbic acid levels	MR Egger	34.8936	21	0.0290037
h8mzU8	SOC	SOC	2-o-methylascorbic acid levels	Inverse variance weighted	35.0838	22	0.0379712
H8Ue6M	SOC	SOC	Lysine levels	MR Egger	25.8649	30	0.682009
H8Ue6M	SOC	SOC	Lysine levels	Inverse variance weighted	26.0988	31	0.716579
hbcWVc	SOC	SOC	Adenosine 5'-monophosphate (AMP) to tyrosine ratio	MR Egger	11.3567	17	0.837432
hbcWVc	SOC	SOC	Adenosine 5'-monophosphate (AMP) to tyrosine ratio	Inverse variance weighted	11.3569	18	0.878601
HbRCff	SOC	SOC	X-24757 levels	MR Egger	13.7034	23	0.93505
HbRCff	SOC	SOC	X-24757 levels	Inverse variance weighted	13.7056	24	0.953023
HcNeUy	SOC	SOC	Palmitoleoylcarnitine (C16:1) levels	MR Egger	10.3637	15	0.796261
HcNeUy	SOC	SOC	Palmitoleoylcarnitine (C16:1) levels	Inverse variance weighted	10.455	16	0.841811
hCr6go	SOC	SOC	Stearidonate (18:4n3) levels	MR Egger	25.4802	20	0.183672
hCr6go	SOC	SOC	Stearidonate (18:4n3) levels	Inverse variance weighted	25.5748	21	0.223126
HdM5Hd	SOC	SOC	X-11795 levels	MR Egger	8.55401	13	0.805732
HdM5Hd	SOC	SOC	X-11795 levels	Inverse variance weighted	11.3222	14	0.660562
HDRebk	SOC	SOC	X-11847 levels	MR Egger	20.8006	16	0.186304
HDRebk	SOC	SOC	X-11847 levels	Inverse variance weighted	20.8348	17	0.233765
hE98mE	SOC	SOC	2-naphthol sulfate levels	MR Egger	21.2876	20	0.380381
hE98mE	SOC	SOC	2-naphthol sulfate levels	Inverse variance weighted	21.5976	21	0.423007
HeRp1C	SOC	SOC	1-(1-enyl-palmitoyl)-2-linoleoyl-GPC (p-16:0/18:2) levels	MR Egger	18.9688	18	0.393748
HeRp1C	SOC	SOC	1-(1-enyl-palmitoyl)-2-linoleoyl-GPC (p-16:0/18:2) levels	Inverse variance weighted	19.0363	19	0.454512
HFouFw	SOC	SOC	X-16935 levels	MR Egger	18.133	23	0.750238
HFouFw	SOC	SOC	X-16935 levels	Inverse variance weighted	18.1331	24	0.796504
hGuHwU	SOC	SOC	Glutamine degradant levels	MR Egger	40.3411	26	0.0361066
hGuHwU	SOC	SOC	Glutamine degradant levels	Inverse variance weighted	40.5219	27	0.0457515
HI8I7G	SOC	SOC	Inosine 5'-monophosphate (IMP) to phosphate ratio	MR Egger	15.4411	18	0.631487
HI8I7G	SOC	SOC	Inosine 5'-monophosphate (IMP) to phosphate ratio	Inverse variance weighted	15.9759	19	0.658886
hiGvMy	SOC	SOC	Urea levels	MR Egger	20.8742	21	0.466649
hiGvMy	SOC	SOC	Urea levels	Inverse variance weighted	21.1511	22	0.511418
hjirn5	SOC	SOC	Succinoyltaurine levels	MR Egger	22.0967	24	0.573492
hjirn5	SOC	SOC	Succinoyltaurine levels	Inverse variance weighted	23.2066	25	0.565501
HjKm4K	SOC	SOC	2-acetamidophenol sulfate levels	MR Egger	22.3107	19	0.269066
HjKm4K	SOC	SOC	2-acetamidophenol sulfate levels	Inverse variance weighted	22.3983	20	0.319294
hjNku2	SOC	SOC	X-21364 levels	MR Egger	39.8835	29	0.0858603
hjNku2	SOC	SOC	X-21364 levels	Inverse variance weighted	39.9524	30	0.10579
HmGjkE	SOC	SOC	1,5-anhydroglucitol (1,5-ag) levels	MR Egger	37.1905	32	0.242242
HmGjkE	SOC	SOC	1,5-anhydroglucitol (1,5-ag) levels	Inverse variance weighted	38.8611	33	0.222519
HpsmtM	SOC	SOC	2-hydroxyhippurate (salicylurate) levels	MR Egger	19.265	19	0.43996
HpsmtM	SOC	SOC	2-hydroxyhippurate (salicylurate) levels	Inverse variance weighted	20.1663	20	0.447572
HqLFtd	SOC	SOC	Glutamine levels	MR Egger	28.1381	31	0.614026
HqLFtd	SOC	SOC	Glutamine levels	Inverse variance weighted	28.6443	32	0.637165
hr0abD	SOC	SOC	Pyruvate to N-acetylneuraminate ratio	MR Egger	23.3119	27	0.668148
hr0abD	SOC	SOC	Pyruvate to N-acetylneuraminate ratio	Inverse variance weighted	23.3123	28	0.717257
htAfdR	SOC	SOC	Proline to glutamate ratio	MR Egger	38.2206	21	0.0121423
htAfdR	SOC	SOC	Proline to glutamate ratio	Inverse variance weighted	39.0732	22	0.0138421
HuflgB	SOC	SOC	Indole-3-carboxylate levels	MR Egger	7.65213	11	0.744085
HuflgB	SOC	SOC	Indole-3-carboxylate levels	Inverse variance weighted	7.66917	12	0.81042
hvFqEp	SOC	SOC	Phosphate to serine ratio	MR Egger	20.7885	22	0.533838
hvFqEp	SOC	SOC	Phosphate to serine ratio	Inverse variance weighted	22.4024	23	0.496086
Hyhfem	SOC	SOC	Orotidine levels	MR Egger	23.6567	24	0.481362
Hyhfem	SOC	SOC	Orotidine levels	Inverse variance weighted	24.6959	25	0.479513
hZaIU7	SOC	SOC	X-18888 levels	MR Egger	15.6298	20	0.739306
hZaIU7	SOC	SOC	X-18888 levels	Inverse variance weighted	16.4083	21	0.746291
HZMGsg	SOC	SOC	X-21607 levels	MR Egger	32.6514	26	0.172454
HZMGsg	SOC	SOC	X-21607 levels	Inverse variance weighted	33.0222	27	0.196338
I1z4ul	SOC	SOC	N-oleoylserine levels	MR Egger	28.6154	20	0.0956129
I1z4ul	SOC	SOC	N-oleoylserine levels	Inverse variance weighted	29.2484	21	0.108163
I25nRq	SOC	SOC	5alpha-androstan-3beta,17alpha-diol disulfate levels	MR Egger	16.4079	21	0.746312
I25nRq	SOC	SOC	5alpha-androstan-3beta,17alpha-diol disulfate levels	Inverse variance weighted	21.39	22	0.49676
i2KsQB	SOC	SOC	Adenosine 5'-monophosphate (AMP) to flavin adenine dinucleotide (FAD) ratio	MR Egger	5.45778	15	0.98749
i2KsQB	SOC	SOC	Adenosine 5'-monophosphate (AMP) to flavin adenine dinucleotide (FAD) ratio	Inverse variance weighted	8.04848	16	0.94741
I5s8E7	SOC	SOC	Hydroxypalmitoyl sphingomyelin (d18:1/16:0(OH)) levels	MR Egger	34.2282	30	0.2718
I5s8E7	SOC	SOC	Hydroxypalmitoyl sphingomyelin (d18:1/16:0(OH)) levels	Inverse variance weighted	34.749	31	0.293854
I6si3b	SOC	SOC	Stearoylcholine levels	MR Egger	20.8232	15	0.142574
I6si3b	SOC	SOC	Stearoylcholine levels	Inverse variance weighted	22.3841	16	0.131218
i9SfON	SOC	SOC	1-methyl-5-imidazoleacetate levels	MR Egger	29.3105	26	0.297151
i9SfON	SOC	SOC	1-methyl-5-imidazoleacetate levels	Inverse variance weighted	29.6841	27	0.328531
IALdKP	SOC	SOC	3-methoxytyrosine levels	MR Egger	24.3988	23	0.38201
IALdKP	SOC	SOC	3-methoxytyrosine levels	Inverse variance weighted	29.3596	24	0.206892
iARiqE	SOC	SOC	Histidine to pyruvate ratio	MR Egger	24.929	19	0.162894
iARiqE	SOC	SOC	Histidine to pyruvate ratio	Inverse variance weighted	25.6983	20	0.17601
IbDoQo	SOC	SOC	Dodecanedioate levels	MR Egger	28.3093	21	0.131596
IbDoQo	SOC	SOC	Dodecanedioate levels	Inverse variance weighted	29.2846	22	0.136913
id6Ww6	SOC	SOC	1-methylhistidine levels	MR Egger	26.8076	27	0.474213
id6Ww6	SOC	SOC	1-methylhistidine levels	Inverse variance weighted	28.9133	28	0.416937
iDDCba	SOC	SOC	N-stearoyl-sphinganine (d18:0/18:0) levels	MR Egger	8.55265	10	0.575018
iDDCba	SOC	SOC	N-stearoyl-sphinganine (d18:0/18:0) levels	Inverse variance weighted	9.433	11	0.58199
IDigHG	SOC	SOC	Cerotoylcarnitine (C26) levels	MR Egger	49.1501	30	0.0151732
IDigHG	SOC	SOC	Cerotoylcarnitine (C26) levels	Inverse variance weighted	60.0012	31	0.00134935
IDtLE7	SOC	SOC	Methylsuccinoylcarnitine levels	MR Egger	33.0923	29	0.274032
IDtLE7	SOC	SOC	Methylsuccinoylcarnitine levels	Inverse variance weighted	33.1121	30	0.317699
IeLnKd	SOC	SOC	X-21312 levels	MR Egger	22.5034	25	0.606535
IeLnKd	SOC	SOC	X-21312 levels	Inverse variance weighted	23.6224	26	0.597548
iflOG1	SOC	SOC	5alpha-androstan-3beta,17beta-diol disulfate levels	MR Egger	35.078	30	0.239813
iflOG1	SOC	SOC	5alpha-androstan-3beta,17beta-diol disulfate levels	Inverse variance weighted	41.8097	31	0.0930726
Iga4ZU	SOC	SOC	Bilirubin degradation product,C17H18N2O4 (3) levels	MR Egger	31.5788	22	0.0848662
Iga4ZU	SOC	SOC	Bilirubin degradation product,C17H18N2O4 (3) levels	Inverse variance weighted	35.706	23	0.044192
IgMJkp	SOC	SOC	Glutarate (C5-DC) to salicylate ratio	MR Egger	7.8376	13	0.854017
IgMJkp	SOC	SOC	Glutarate (C5-DC) to salicylate ratio	Inverse variance weighted	8.854	14	0.840288
iGoWJS	SOC	SOC	X-23678 levels	MR Egger	34.9085	18	0.00970615
iGoWJS	SOC	SOC	X-23678 levels	Inverse variance weighted	34.9365	19	0.0142147
iJ7gtU	SOC	SOC	Prolylglycine levels	MR Egger	19.9432	27	0.83313
iJ7gtU	SOC	SOC	Prolylglycine levels	Inverse variance weighted	20.3303	28	0.852127
IjxH22	SOC	SOC	Glucuronate to androsterone glucuronide ratio	MR Egger	30.7271	22	0.101837
IjxH22	SOC	SOC	Glucuronate to androsterone glucuronide ratio	Inverse variance weighted	31.3632	23	0.114128
ilHHzg	SOC	SOC	Proline to trans-4-hydroxyproline ratio	MR Egger	23.2021	22	0.390391
ilHHzg	SOC	SOC	Proline to trans-4-hydroxyproline ratio	Inverse variance weighted	23.3875	23	0.438344
iNf29k	SOC	SOC	Arachidoylcarnitine (C20) levels	MR Egger	33.1002	27	0.193784
iNf29k	SOC	SOC	Arachidoylcarnitine (C20) levels	Inverse variance weighted	33.8989	28	0.204222
iNGgeZ	SOC	SOC	X-21319 levels	MR Egger	4.19965	11	0.963708
iNGgeZ	SOC	SOC	X-21319 levels	Inverse variance weighted	6.63621	12	0.880689
io9vrW	SOC	SOC	4-hydroxyphenylpyruvate levels	MR Egger	15.0704	20	0.772366
io9vrW	SOC	SOC	4-hydroxyphenylpyruvate levels	Inverse variance weighted	16.0096	21	0.769113
IoJ1cC	SOC	SOC	5alpha-androstan-3alpha,17beta-diol disulfate levels	MR Egger	37.0405	25	0.0572281
IoJ1cC	SOC	SOC	5alpha-androstan-3alpha,17beta-diol disulfate levels	Inverse variance weighted	37.0441	26	0.0740726
IPdD1V	SOC	SOC	X-13695 levels	MR Egger	11.312	12	0.502387
IPdD1V	SOC	SOC	X-13695 levels	Inverse variance weighted	11.3998	13	0.577359
iR3gaK	SOC	SOC	Inosine 5'-monophosphate (IMP) levels	MR Egger	9.45423	19	0.965151
iR3gaK	SOC	SOC	Inosine 5'-monophosphate (IMP) levels	Inverse variance weighted	11.5173	20	0.931689
ISGPgs	SOC	SOC	Salicylate to taurocholate ratio	MR Egger	28.8064	24	0.227504
ISGPgs	SOC	SOC	Salicylate to taurocholate ratio	Inverse variance weighted	28.8168	25	0.271645
it50AQ	SOC	SOC	1-stearoyl-GPI (18:0) levels	MR Egger	26.9718	16	0.041798
it50AQ	SOC	SOC	1-stearoyl-GPI (18:0) levels	Inverse variance weighted	27.7533	17	0.0479052
Iu5Igz	SOC	SOC	Thyroxine to taurocholate ratio	MR Egger	23.5509	20	0.262558
Iu5Igz	SOC	SOC	Thyroxine to taurocholate ratio	Inverse variance weighted	29.7757	21	0.0965889
iuMM0k	SOC	SOC	X-24811 levels	MR Egger	28.3243	23	0.203765
iuMM0k	SOC	SOC	X-24811 levels	Inverse variance weighted	28.3522	24	0.245465
IURaBx	SOC	SOC	Plasma free asparagine levels	MR Egger	21.4529	19	0.312323
IURaBx	SOC	SOC	Plasma free asparagine levels	Inverse variance weighted	21.8441	20	0.349027
IvDlB2	SOC	SOC	Glycosyl ceramide (d18:2/24:1,d18:1/24:2) levels	MR Egger	49.7735	34	0.0395337
IvDlB2	SOC	SOC	Glycosyl ceramide (d18:2/24:1,d18:1/24:2) levels	Inverse variance weighted	50.1712	35	0.0465052
IVZv3j	SOC	SOC	N-acetyl-2-aminoadipate levels	MR Egger	21.2663	22	0.504335
IVZv3j	SOC	SOC	N-acetyl-2-aminoadipate levels	Inverse variance weighted	22.9674	23	0.462674
iXDWT5	SOC	SOC	1-palmitoyl-2-arachidonoyl-GPI (16:0/20:4) levels	MR Egger	23.3794	21	0.32409
iXDWT5	SOC	SOC	1-palmitoyl-2-arachidonoyl-GPI (16:0/20:4) levels	Inverse variance weighted	24.5697	22	0.318092
iXy3iw	SOC	SOC	1,3,7-trimethylurate levels	MR Egger	16.2461	20	0.701245
iXy3iw	SOC	SOC	1,3,7-trimethylurate levels	Inverse variance weighted	16.6211	21	0.733802
IYWw8P	SOC	SOC	X-12013 levels	MR Egger	27.2159	19	0.0997234
IYWw8P	SOC	SOC	X-12013 levels	Inverse variance weighted	27.2434	20	0.128554
izG2hH	SOC	SOC	Bilirubin degradation product,C17H18N2O4 (2) levels	MR Egger	29.6974	25	0.23582
izG2hH	SOC	SOC	Bilirubin degradation product,C17H18N2O4 (2) levels	Inverse variance weighted	31.3898	26	0.214072
j060oV	SOC	SOC	X-15523 levels	MR Egger	49.409	53	0.614783
j060oV	SOC	SOC	X-15523 levels	Inverse variance weighted	49.7463	54	0.639061
J0NZvj	SOC	SOC	5-(galactosylhydroxy)-L-lysine levels	MR Egger	5.46493	11	0.90658
J0NZvj	SOC	SOC	5-(galactosylhydroxy)-L-lysine levels	Inverse variance weighted	7.24413	12	0.841068
J2m9z9	SOC	SOC	Sphingomyelin (d18:1/22:2,d18:2/22:1,d16:1/24:2) levels	MR Egger	17.0934	17	0.448057
J2m9z9	SOC	SOC	Sphingomyelin (d18:1/22:2,d18:2/22:1,d16:1/24:2) levels	Inverse variance weighted	20.8602	18	0.286522
J2X6tx	SOC	SOC	1-palmitoyl-2-docosahexaenoyl-gpc (16:0/22:6) levels	MR Egger	10.7988	18	0.9027
J2X6tx	SOC	SOC	1-palmitoyl-2-docosahexaenoyl-gpc (16:0/22:6) levels	Inverse variance weighted	11.8289	19	0.89281
j48BVn	SOC	SOC	N-acetylglucosaminylasparagine levels	MR Egger	20.1994	19	0.382672
j48BVn	SOC	SOC	N-acetylglucosaminylasparagine levels	Inverse variance weighted	21.0594	20	0.393643
j8my1i	SOC	SOC	Glucose to mannitol to sorbitol ratio	MR Egger	16.9712	23	0.810663
j8my1i	SOC	SOC	Glucose to mannitol to sorbitol ratio	Inverse variance weighted	18.5875	24	0.773613
J8WiE4	SOC	SOC	Alanine to asparagine ratio	MR Egger	36.1432	32	0.28106
J8WiE4	SOC	SOC	Alanine to asparagine ratio	Inverse variance weighted	36.4191	33	0.312546
JBb4mf	SOC	SOC	Threonine levels	MR Egger	19.5847	30	0.926907
JBb4mf	SOC	SOC	Threonine levels	Inverse variance weighted	19.7338	31	0.94134
jbNCUP	SOC	SOC	Glycerol 3-phosphate levels	MR Egger	18.8959	26	0.840795
jbNCUP	SOC	SOC	Glycerol 3-phosphate levels	Inverse variance weighted	18.9332	27	0.872422
Jd3vfq	SOC	SOC	3-methyl-2-oxovalerate levels	MR Egger	4.82593	11	0.939302
Jd3vfq	SOC	SOC	3-methyl-2-oxovalerate levels	Inverse variance weighted	5.05302	12	0.956185
jeHpcZ	SOC	SOC	Glutarylcarnitine (c5-dc) levels	MR Egger	51.508	32	0.0158683
jeHpcZ	SOC	SOC	Glutarylcarnitine (c5-dc) levels	Inverse variance weighted	51.5602	33	0.0208251
JFQ4ac	SOC	SOC	N-methylproline levels	MR Egger	15.6584	19	0.679932
JFQ4ac	SOC	SOC	N-methylproline levels	Inverse variance weighted	18.6254	20	0.54628
jH8s4T	SOC	SOC	Cholesterol levels	MR Egger	19.405	13	0.111071
jH8s4T	SOC	SOC	Cholesterol levels	Inverse variance weighted	20.7562	14	0.108045
jhIqwf	SOC	SOC	X-24241 levels	MR Egger	29.6154	23	0.160765
jhIqwf	SOC	SOC	X-24241 levels	Inverse variance weighted	30.1156	24	0.180949
jiLnSJ	SOC	SOC	3,5-dichloro-2,6-dihydroxybenzoic acid levels	MR Egger	17.2652	18	0.504947
jiLnSJ	SOC	SOC	3,5-dichloro-2,6-dihydroxybenzoic acid levels	Inverse variance weighted	18.1276	19	0.51393
JipOdO	SOC	SOC	Glycocholenate sulfate levels	MR Egger	23.5862	30	0.790414
JipOdO	SOC	SOC	Glycocholenate sulfate levels	Inverse variance weighted	26.592	31	0.692503
jjdIEM	SOC	SOC	X-13723 levels	MR Egger	18.8587	12	0.091996
jjdIEM	SOC	SOC	X-13723 levels	Inverse variance weighted	18.8725	13	0.127111
JjUCZQ	SOC	SOC	Tetradecanedioate (C14-DC) levels	MR Egger	11.9284	15	0.684438
JjUCZQ	SOC	SOC	Tetradecanedioate (C14-DC) levels	Inverse variance weighted	12.9806	16	0.674176
jJznLF	SOC	SOC	Sphingomyelin (d18:0/20:0,d16:0/22:0) levels	MR Egger	60.4582	37	0.00879501
jJznLF	SOC	SOC	Sphingomyelin (d18:0/20:0,d16:0/22:0) levels	Inverse variance weighted	60.4849	38	0.0116244
jk3aTw	SOC	SOC	Adenosine 5'-diphosphate (ADP) to glucose ratio	MR Egger	14.8386	15	0.463101
jk3aTw	SOC	SOC	Adenosine 5'-diphosphate (ADP) to glucose ratio	Inverse variance weighted	15.1254	16	0.515477
JkcH3i	SOC	SOC	N2,N5-diacetylornithine levels	MR Egger	25.4524	26	0.493498
JkcH3i	SOC	SOC	N2,N5-diacetylornithine levels	Inverse variance weighted	28.1186	27	0.404879
jM75Lu	SOC	SOC	17alpha-hydroxypregnanolone glucuronide levels	MR Egger	22.1255	27	0.730973
jM75Lu	SOC	SOC	17alpha-hydroxypregnanolone glucuronide levels	Inverse variance weighted	24.5481	28	0.652305
jMEX4C	SOC	SOC	1H-indole-7-acetic acid levels	MR Egger	15.435	25	0.930618
jMEX4C	SOC	SOC	1H-indole-7-acetic acid levels	Inverse variance weighted	15.4371	26	0.948807
JNhlSU	SOC	SOC	Glutamate levels	MR Egger	18.0155	20	0.586385
JNhlSU	SOC	SOC	Glutamate levels	Inverse variance weighted	22.1054	21	0.393458
JpTezS	SOC	SOC	Succinate to trans-4-hydroxyproline ratio	MR Egger	14.099	13	0.366911
JpTezS	SOC	SOC	Succinate to trans-4-hydroxyproline ratio	Inverse variance weighted	15.1409	14	0.368594
JqfHvE	SOC	SOC	Phenylacetate levels	MR Egger	32.2725	19	0.0291157
JqfHvE	SOC	SOC	Phenylacetate levels	Inverse variance weighted	32.3406	20	0.0398012
jqwXvw	SOC	SOC	Cysteine-glutathione disulfide levels	MR Egger	28.9365	27	0.363987
jqwXvw	SOC	SOC	Cysteine-glutathione disulfide levels	Inverse variance weighted	39.4044	28	0.0746339
Jr9dHQ	SOC	SOC	X-15486 levels	MR Egger	17.8172	13	0.164585
Jr9dHQ	SOC	SOC	X-15486 levels	Inverse variance weighted	17.9988	14	0.206835
JRHcra	SOC	SOC	Bilirubin degradation product,C17H18N2O4 (1) levels	MR Egger	35.4297	25	0.0807092
JRHcra	SOC	SOC	Bilirubin degradation product,C17H18N2O4 (1) levels	Inverse variance weighted	35.4836	26	0.101582
jSGYXF	SOC	SOC	Cysteinylglycine disulfide levels	MR Egger	10.5603	15	0.783097
jSGYXF	SOC	SOC	Cysteinylglycine disulfide levels	Inverse variance weighted	11.6179	16	0.769836
jsW6gi	SOC	SOC	Retinol (Vitamin A) to oleoyl-linoleoyl-glycerol (18:1 to 18:2) [2] ratio	MR Egger	19.0771	30	0.938378
jsW6gi	SOC	SOC	Retinol (Vitamin A) to oleoyl-linoleoyl-glycerol (18:1 to 18:2) [2] ratio	Inverse variance weighted	20.1539	31	0.932448
judvqL	SOC	SOC	2-ketocaprylate levels	MR Egger	27.4883	24	0.282212
judvqL	SOC	SOC	2-ketocaprylate levels	Inverse variance weighted	32.0038	25	0.157903
JVua8A	SOC	SOC	Cholate to phosphate ratio	MR Egger	4.69758	12	0.967325
JVua8A	SOC	SOC	Cholate to phosphate ratio	Inverse variance weighted	5.39116	13	0.965543
JwNq3I	SOC	SOC	N-acetylaspartate (naa) levels	MR Egger	11.531	16	0.775584
JwNq3I	SOC	SOC	N-acetylaspartate (naa) levels	Inverse variance weighted	12.2738	17	0.783283
jXeKmI	SOC	SOC	Sphingomyelin (d17:2/16:0,d18:2/15:0) levels	MR Egger	37.9521	26	0.0611844
jXeKmI	SOC	SOC	Sphingomyelin (d17:2/16:0,d18:2/15:0) levels	Inverse variance weighted	38.1249	27	0.0759086
jyDmdY	SOC	SOC	S-1-pyrroline-5-carboxylate levels	MR Egger	9.00069	16	0.913385
jyDmdY	SOC	SOC	S-1-pyrroline-5-carboxylate levels	Inverse variance weighted	9.01637	17	0.939747
jykUsA	SOC	SOC	X-23276 levels	MR Egger	22.5917	22	0.425082
jykUsA	SOC	SOC	X-23276 levels	Inverse variance weighted	23.2264	23	0.447616
JynOXh	SOC	SOC	Glycosyl-N-behenoyl-sphingadienine (d18:2/22:0) levels	MR Egger	25.8377	23	0.308587
JynOXh	SOC	SOC	Glycosyl-N-behenoyl-sphingadienine (d18:2/22:0) levels	Inverse variance weighted	26.1954	24	0.343325
jyZCZT	SOC	SOC	N-acetylhistidine levels	MR Egger	28.2158	22	0.16864
jyZCZT	SOC	SOC	N-acetylhistidine levels	Inverse variance weighted	28.6164	23	0.193366
k1r6wO	SOC	SOC	4-methyl-2-oxopentanoate to 3-methyl-2-oxobutyrate ratio	MR Egger	16.0116	17	0.523009
k1r6wO	SOC	SOC	4-methyl-2-oxopentanoate to 3-methyl-2-oxobutyrate ratio	Inverse variance weighted	16.0616	18	0.588247
k1xv88	SOC	SOC	Spermidine to taurocholate ratio	MR Egger	22.7964	14	0.0636637
k1xv88	SOC	SOC	Spermidine to taurocholate ratio	Inverse variance weighted	22.8137	15	0.0881762
K2i3Ki	SOC	SOC	Adenosine 5'-diphosphate (ADP) to uridine ratio	MR Egger	3.92828	10	0.950525
K2i3Ki	SOC	SOC	Adenosine 5'-diphosphate (ADP) to uridine ratio	Inverse variance weighted	4.30719	11	0.960055
K3lLZd	SOC	SOC	3-methyl catechol sulfate (1) levels	MR Egger	33.9563	21	0.0366314
K3lLZd	SOC	SOC	3-methyl catechol sulfate (1) levels	Inverse variance weighted	35.129	22	0.0375593
k4Qx9h	SOC	SOC	3-hydroxylaurate levels	MR Egger	16.4362	7	0.0214165
k4Qx9h	SOC	SOC	3-hydroxylaurate levels	Inverse variance weighted	16.9674	8	0.0304508
k4zvmV	SOC	SOC	N-acetylglucosamine/n-acetylgalactosamine levels	MR Egger	8.52058	15	0.901223
k4zvmV	SOC	SOC	N-acetylglucosamine/n-acetylgalactosamine levels	Inverse variance weighted	10.7011	16	0.827546
K4ZZWi	SOC	SOC	Phenylalanine to phosphate ratio	MR Egger	23.7129	20	0.255157
K4ZZWi	SOC	SOC	Phenylalanine to phosphate ratio	Inverse variance weighted	23.7751	21	0.304083
K5J4va	SOC	SOC	X-17335 levels	MR Egger	10.7272	10	0.379159
K5J4va	SOC	SOC	X-17335 levels	Inverse variance weighted	11.3088	11	0.417764
K5VtNy	SOC	SOC	N-acetyltaurine levels	MR Egger	32.666	20	0.0366987
K5VtNy	SOC	SOC	N-acetyltaurine levels	Inverse variance weighted	33.8367	21	0.0377244
K6Nrky	SOC	SOC	Androstenediol (3beta,17beta) monosulfate (2) levels	MR Egger	34.948	26	0.112779
K6Nrky	SOC	SOC	Androstenediol (3beta,17beta) monosulfate (2) levels	Inverse variance weighted	37.9203	27	0.0791294
k7HlSX	SOC	SOC	N,N-dimethylalanine levels	MR Egger	16.6859	20	0.673263
k7HlSX	SOC	SOC	N,N-dimethylalanine levels	Inverse variance weighted	23.5478	21	0.31548
k7XC7E	SOC	SOC	Cortisone to cortisol ratio	MR Egger	21.4378	15	0.123414
k7XC7E	SOC	SOC	Cortisone to cortisol ratio	Inverse variance weighted	22.9649	16	0.114677
k7xSMJ	SOC	SOC	Bilirubin degradation product,C16H18N2O5 (3) levels	MR Egger	31.8594	25	0.162122
k7xSMJ	SOC	SOC	Bilirubin degradation product,C16H18N2O5 (3) levels	Inverse variance weighted	36.969	26	0.0752356
KazGak	SOC	SOC	Citrate levels	MR Egger	13.077	19	0.834605
KazGak	SOC	SOC	Citrate levels	Inverse variance weighted	15.416	20	0.752133
kcAQ1m	SOC	SOC	Pyridoxate levels	MR Egger	23.829	16	0.0933055
kcAQ1m	SOC	SOC	Pyridoxate levels	Inverse variance weighted	23.8389	17	0.12388
KCBJPi	SOC	SOC	Taurochenodeoxycholate levels	MR Egger	20.5132	18	0.304679
KCBJPi	SOC	SOC	Taurochenodeoxycholate levels	Inverse variance weighted	23.4292	19	0.218966
kDnoI8	SOC	SOC	3-hydroxy-2-ethylpropionate levels	MR Egger	28.4513	24	0.241467
kDnoI8	SOC	SOC	3-hydroxy-2-ethylpropionate levels	Inverse variance weighted	29.0266	25	0.262807
KEBedi	SOC	SOC	Glycerol levels	MR Egger	12.3132	20	0.904874
KEBedi	SOC	SOC	Glycerol levels	Inverse variance weighted	12.3159	21	0.930694
KFAmoe	SOC	SOC	1-(1-enyl-palmitoyl)-2-arachidonoyl-GPE (p-16:0/20:4) levels	MR Egger	21.8752	17	0.189567
KFAmoe	SOC	SOC	1-(1-enyl-palmitoyl)-2-arachidonoyl-GPE (p-16:0/20:4) levels	Inverse variance weighted	25.4565	18	0.112849
KfDP1U	SOC	SOC	Nonanoylcarnitine (C9) levels	MR Egger	19.0521	19	0.4535
KfDP1U	SOC	SOC	Nonanoylcarnitine (C9) levels	Inverse variance weighted	19.4322	20	0.493911
kFEBj4	SOC	SOC	Gamma-tocopherol/beta-tocopherol levels	MR Egger	15.2909	18	0.641902
kFEBj4	SOC	SOC	Gamma-tocopherol/beta-tocopherol levels	Inverse variance weighted	15.3173	19	0.702228
KfK6QK	SOC	SOC	Isoleucine levels	MR Egger	11.253	18	0.883312
KfK6QK	SOC	SOC	Isoleucine levels	Inverse variance weighted	14.4649	19	0.755946
kFLKgP	SOC	SOC	Choline phosphate to phosphoethanolamine ratio	MR Egger	22.4963	25	0.606949
kFLKgP	SOC	SOC	Choline phosphate to phosphoethanolamine ratio	Inverse variance weighted	22.5721	26	0.657029
kfqKqz	SOC	SOC	1-myristoyl-2-arachidonoyl-GPC (14:0/20:4) levels	MR Egger	34.5009	23	0.0582538
kfqKqz	SOC	SOC	1-myristoyl-2-arachidonoyl-GPC (14:0/20:4) levels	Inverse variance weighted	34.6476	24	0.0737998
kH6qaP	SOC	SOC	1-oleoyl-GPI (18:1) levels	MR Egger	24.2527	27	0.616265
kH6qaP	SOC	SOC	1-oleoyl-GPI (18:1) levels	Inverse variance weighted	24.2978	28	0.665721
kHt01h	SOC	SOC	Citrulline to dimethylarginine (SDMA + ADMA) ratio	MR Egger	19.1419	24	0.744379
kHt01h	SOC	SOC	Citrulline to dimethylarginine (SDMA + ADMA) ratio	Inverse variance weighted	20.0505	25	0.744172
KiTuGu	SOC	SOC	3-ureidopropionate levels	MR Egger	12.4688	19	0.864624
KiTuGu	SOC	SOC	3-ureidopropionate levels	Inverse variance weighted	13.0439	20	0.875493
kJ1MU3	SOC	SOC	Cis-4-decenoate (10:1n6) levels	MR Egger	22.5206	20	0.312941
kJ1MU3	SOC	SOC	Cis-4-decenoate (10:1n6) levels	Inverse variance weighted	22.5242	21	0.369862
KMA3Q3	SOC	SOC	Octadecenedioate (C18:1-DC) levels	MR Egger	18.7014	20	0.541302
KMA3Q3	SOC	SOC	Octadecenedioate (C18:1-DC) levels	Inverse variance weighted	19.6414	21	0.544065
KMDO01	SOC	SOC	Adenosine 5'-monophosphate (AMP) levels	MR Egger	12.8067	14	0.541796
KMDO01	SOC	SOC	Adenosine 5'-monophosphate (AMP) levels	Inverse variance weighted	13.2346	15	0.584186
KmK8lR	SOC	SOC	Ceramide (d18:1/24:1) levels	MR Egger	36.3023	27	0.108844
KmK8lR	SOC	SOC	Ceramide (d18:1/24:1) levels	Inverse variance weighted	37.091	28	0.116867
kMLYSo	SOC	SOC	Creatine levels	MR Egger	11.8477	20	0.921218
kMLYSo	SOC	SOC	Creatine levels	Inverse variance weighted	11.8895	21	0.942553
knXKEs	SOC	SOC	Bilirubin (Z,Z) to androsterone glucuronide ratio	MR Egger	44.7077	33	0.0839335
knXKEs	SOC	SOC	Bilirubin (Z,Z) to androsterone glucuronide ratio	Inverse variance weighted	44.7319	34	0.103066
koJ1ty	SOC	SOC	Tartarate levels	MR Egger	21.068	20	0.393139
koJ1ty	SOC	SOC	Tartarate levels	Inverse variance weighted	26.0442	21	0.20477
kPacSU	SOC	SOC	Homovanillate (hva) levels	MR Egger	28.5657	25	0.282478
kPacSU	SOC	SOC	Homovanillate (hva) levels	Inverse variance weighted	28.613	26	0.328974
KplG6n	SOC	SOC	X-24728 levels	MR Egger	28.4003	29	0.496596
KplG6n	SOC	SOC	X-24728 levels	Inverse variance weighted	28.4664	30	0.545736
KPlSzY	SOC	SOC	Formiminoglutamate levels	MR Egger	23.4205	23	0.436452
KPlSzY	SOC	SOC	Formiminoglutamate levels	Inverse variance weighted	24.3163	24	0.443634
kpsNhw	SOC	SOC	N-acetylputrescine to (N(1) + N(8))-acetylspermidine ratio	MR Egger	29.6615	23	0.159369
kpsNhw	SOC	SOC	N-acetylputrescine to (N(1) + N(8))-acetylspermidine ratio	Inverse variance weighted	29.7161	24	0.194341
kQc8Qa	SOC	SOC	Imidazole propionate levels	MR Egger	11.0372	18	0.892773
kQc8Qa	SOC	SOC	Imidazole propionate levels	Inverse variance weighted	12.0679	19	0.882704
KqjiFO	SOC	SOC	Uridine to 2'-deoxyuridine ratio	MR Egger	27.5131	24	0.28111
KqjiFO	SOC	SOC	Uridine to 2'-deoxyuridine ratio	Inverse variance weighted	27.6586	25	0.323805
kRbiMZ	SOC	SOC	Alpha-ketoglutarate to alanine ratio	MR Egger	17.4733	18	0.49082
kRbiMZ	SOC	SOC	Alpha-ketoglutarate to alanine ratio	Inverse variance weighted	17.9348	19	0.526801
kRfrfH	SOC	SOC	Alpha-hydroxyisocaproate levels	MR Egger	20.528	20	0.425368
kRfrfH	SOC	SOC	Alpha-hydroxyisocaproate levels	Inverse variance weighted	22.1775	21	0.389344
KRwfHR	SOC	SOC	X-21467 levels	MR Egger	23.5234	31	0.829499
KRwfHR	SOC	SOC	X-21467 levels	Inverse variance weighted	24.776	32	0.814996
ks19V8	SOC	SOC	Creatine to carnitine ratio	MR Egger	11.8615	17	0.808451
ks19V8	SOC	SOC	Creatine to carnitine ratio	Inverse variance weighted	12.2561	18	0.833735
KtxID7	SOC	SOC	Adenosine 5'-monophosphate (AMP) to threonine ratio	MR Egger	27.5578	18	0.0691116
KtxID7	SOC	SOC	Adenosine 5'-monophosphate (AMP) to threonine ratio	Inverse variance weighted	28.776	19	0.0695915
kUdi6c	SOC	SOC	Adrenate (22:4n6) levels	MR Egger	9.45294	22	0.990623
kUdi6c	SOC	SOC	Adrenate (22:4n6) levels	Inverse variance weighted	10.1762	23	0.990133
kuMjOG	SOC	SOC	Histidine betaine (hercynine) levels	MR Egger	17.1766	13	0.191358
kuMjOG	SOC	SOC	Histidine betaine (hercynine) levels	Inverse variance weighted	21.6106	14	0.0869766
KuTDLD	SOC	SOC	Cystine levels	MR Egger	7.69078	16	0.957543
KuTDLD	SOC	SOC	Cystine levels	Inverse variance weighted	7.93361	17	0.967946
kUWXOh	SOC	SOC	Gamma-glutamylthreonine levels	MR Egger	38.8157	31	0.15798
kUWXOh	SOC	SOC	Gamma-glutamylthreonine levels	Inverse variance weighted	38.8612	32	0.188051
KV0Ar2	SOC	SOC	Docosatrienoate (22:3n6) levels	MR Egger	6.37123	13	0.931593
KV0Ar2	SOC	SOC	Docosatrienoate (22:3n6) levels	Inverse variance weighted	6.3724	14	0.956215
KV0RYx	SOC	SOC	Glutamate to kynurenine ratio	MR Egger	36.0825	22	0.0297537
KV0RYx	SOC	SOC	Glutamate to kynurenine ratio	Inverse variance weighted	39.889	23	0.0158153
Kv8zGl	SOC	SOC	3-methyladipate levels	MR Egger	11.6511	14	0.634299
Kv8zGl	SOC	SOC	3-methyladipate levels	Inverse variance weighted	12.2069	15	0.663303
KWMYfV	SOC	SOC	Phosphate to sulfate ratio	MR Egger	21.2365	21	0.444586
KWMYfV	SOC	SOC	Phosphate to sulfate ratio	Inverse variance weighted	23.0091	22	0.401214
kXJRVp	SOC	SOC	3-(3-hydroxyphenyl)propionate sulfate levels	MR Egger	21.6632	17	0.198022
kXJRVp	SOC	SOC	3-(3-hydroxyphenyl)propionate sulfate levels	Inverse variance weighted	21.6652	18	0.247189
kxQIZi	SOC	SOC	Indoleacetylglutamine levels	MR Egger	13.3482	19	0.820276
kxQIZi	SOC	SOC	Indoleacetylglutamine levels	Inverse variance weighted	15.1427	20	0.768184
Kxu7EJ	SOC	SOC	Fructose to sucrose ratio	MR Egger	14.5878	23	0.908796
Kxu7EJ	SOC	SOC	Fructose to sucrose ratio	Inverse variance weighted	15.9644	24	0.889356
ky4Ha7	SOC	SOC	Maltose levels in coronary artery disease	MR Egger	21.8553	18	0.238475
ky4Ha7	SOC	SOC	Maltose levels in coronary artery disease	Inverse variance weighted	23.0165	19	0.236615
kyhlWz	SOC	SOC	5-hydroxyhexanoate levels	MR Egger	19.7123	16	0.233457
kyhlWz	SOC	SOC	5-hydroxyhexanoate levels	Inverse variance weighted	19.8311	17	0.282959
L5oEVv	SOC	SOC	Gamma-glutamylvaline levels	MR Egger	20.6014	24	0.662115
L5oEVv	SOC	SOC	Gamma-glutamylvaline levels	Inverse variance weighted	20.6274	25	0.713191
L70Lqq	SOC	SOC	2-hydroxypalmitate levels	MR Egger	17.3106	15	0.300639
L70Lqq	SOC	SOC	2-hydroxypalmitate levels	Inverse variance weighted	17.8649	16	0.331865
l73eYs	SOC	SOC	N-acetylmethionine levels	MR Egger	5.61217	9	0.778019
l73eYs	SOC	SOC	N-acetylmethionine levels	Inverse variance weighted	7.69031	10	0.659057
L8x9iK	SOC	SOC	Adenosine 5'-diphosphate (ADP) to oxalate (ethanedioate) ratio	MR Egger	11.9385	16	0.748202
L8x9iK	SOC	SOC	Adenosine 5'-diphosphate (ADP) to oxalate (ethanedioate) ratio	Inverse variance weighted	12.2724	17	0.783366
la96Bs	SOC	SOC	X-24801 levels	MR Egger	44.3032	32	0.0725711
la96Bs	SOC	SOC	X-24801 levels	Inverse variance weighted	44.3644	33	0.0893998
laEWyV	SOC	SOC	X-14056 levels	MR Egger	11.0328	14	0.683455
laEWyV	SOC	SOC	X-14056 levels	Inverse variance weighted	12.7608	15	0.620768
lBFPAs	SOC	SOC	1-linoleoylglycerol (18:2) levels	MR Egger	10.6417	16	0.831045
lBFPAs	SOC	SOC	1-linoleoylglycerol (18:2) levels	Inverse variance weighted	11.5521	17	0.826467
lBi2Sv	SOC	SOC	Caprate (10:0) levels	MR Egger	11.8225	10	0.29711
lBi2Sv	SOC	SOC	Caprate (10:0) levels	Inverse variance weighted	12.3422	11	0.338481
lbP1jl	SOC	SOC	X-24494 levels	MR Egger	15.6986	22	0.830559
lbP1jl	SOC	SOC	X-24494 levels	Inverse variance weighted	15.7238	23	0.866835
Lbvi1n	SOC	SOC	N-formylanthranilic acid levels	MR Egger	21.1683	21	0.448706
Lbvi1n	SOC	SOC	N-formylanthranilic acid levels	Inverse variance weighted	21.8182	22	0.470787
lBWiri	SOC	SOC	3-methoxytyramine sulfate levels	MR Egger	15.5289	15	0.414035
lBWiri	SOC	SOC	3-methoxytyramine sulfate levels	Inverse variance weighted	15.6438	16	0.478083
lCv2yd	SOC	SOC	Cinnamoylglycine levels	MR Egger	39.0067	28	0.0808158
lCv2yd	SOC	SOC	Cinnamoylglycine levels	Inverse variance weighted	39.116	29	0.0994616
LdvC7U	SOC	SOC	Cholesterol to benzoate ratio	MR Egger	12.0831	11	0.357431
LdvC7U	SOC	SOC	Cholesterol to benzoate ratio	Inverse variance weighted	12.4982	12	0.406541
lEO6mS	SOC	SOC	Cholesterol to linoleoyl-arachidonoyl-glycerol (18:2 to 20:4) [1] ratio	MR Egger	20.5179	17	0.248601
lEO6mS	SOC	SOC	Cholesterol to linoleoyl-arachidonoyl-glycerol (18:2 to 20:4) [1] ratio	Inverse variance weighted	23.0148	18	0.190022
lf4e10	SOC	SOC	X-21834 levels	MR Egger	25.4252	19	0.147017
lf4e10	SOC	SOC	X-21834 levels	Inverse variance weighted	26.2846	20	0.156617
LfHxvQ	SOC	SOC	Sphingomyelin (d18:1/17:0,d17:1/18:0,d19:1/16:0) levels	MR Egger	23.8573	26	0.584125
LfHxvQ	SOC	SOC	Sphingomyelin (d18:1/17:0,d17:1/18:0,d19:1/16:0) levels	Inverse variance weighted	34.9386	27	0.140427
LgZLFC	SOC	SOC	Glucuronide of piperine metabolite C17H21NO3 (5) levels	MR Egger	30.6679	18	0.0314371
LgZLFC	SOC	SOC	Glucuronide of piperine metabolite C17H21NO3 (5) levels	Inverse variance weighted	32.9101	19	0.0246205
LIIWDH	SOC	SOC	1-palmitoleoyl-2-linolenoyl-GPC (16:1/18:3) levels	MR Egger	21.6093	17	0.200216
LIIWDH	SOC	SOC	1-palmitoleoyl-2-linolenoyl-GPC (16:1/18:3) levels	Inverse variance weighted	21.8577	18	0.238364
lknPXC	SOC	SOC	Docosahexaenoylcarnitine (C22:6) levels	MR Egger	30.6806	27	0.284454
lknPXC	SOC	SOC	Docosahexaenoylcarnitine (C22:6) levels	Inverse variance weighted	30.8451	28	0.324002
LlI89I	SOC	SOC	N-methyltaurine levels	MR Egger	23.7058	22	0.362835
LlI89I	SOC	SOC	N-methyltaurine levels	Inverse variance weighted	23.8497	23	0.412169
lM4Msg	SOC	SOC	Caproate (6:0) levels	MR Egger	19.7897	19	0.407331
lM4Msg	SOC	SOC	Caproate (6:0) levels	Inverse variance weighted	19.869	20	0.466151
LN1AOh	SOC	SOC	Sphingomyelin (d18:2/23:1) levels	MR Egger	20.138	18	0.325103
LN1AOh	SOC	SOC	Sphingomyelin (d18:2/23:1) levels	Inverse variance weighted	20.1935	19	0.383022
lnNRv0	SOC	SOC	Phosphate to glutamate ratio	MR Egger	23.455	21	0.320209
lnNRv0	SOC	SOC	Phosphate to glutamate ratio	Inverse variance weighted	24.1261	22	0.340652
lnoI9A	SOC	SOC	1-(1-enyl-palmitoyl)-2-palmitoleoyl-GPC (P-16:0/16:1) levels	MR Egger	47.503	37	0.115583
lnoI9A	SOC	SOC	1-(1-enyl-palmitoyl)-2-palmitoleoyl-GPC (P-16:0/16:1) levels	Inverse variance weighted	47.5137	38	0.138592
lNpyO9	SOC	SOC	Methyl glucopyranoside (alpha + beta) levels	MR Egger	10.6245	20	0.955386
lNpyO9	SOC	SOC	Methyl glucopyranoside (alpha + beta) levels	Inverse variance weighted	11.4501	21	0.953289
lo1r69	SOC	SOC	Trans-4-hydroxyproline levels	MR Egger	30.8677	20	0.0569608
lo1r69	SOC	SOC	Trans-4-hydroxyproline levels	Inverse variance weighted	33.3364	21	0.0426174
lOzxNy	SOC	SOC	Glycocholate glucuronide (1) levels	MR Egger	13.8409	18	0.739403
lOzxNy	SOC	SOC	Glycocholate glucuronide (1) levels	Inverse variance weighted	15.7691	19	0.672621
lqU7s6	SOC	SOC	Adenosine 5'-diphosphate (ADP) to aspartate ratio	MR Egger	27.2072	22	0.203462
lqU7s6	SOC	SOC	Adenosine 5'-diphosphate (ADP) to aspartate ratio	Inverse variance weighted	27.3353	23	0.241966
LrG2m2	SOC	SOC	Salicyluric glucuronide levels	MR Egger	8.68418	12	0.729643
LrG2m2	SOC	SOC	Salicyluric glucuronide levels	Inverse variance weighted	9.40891	13	0.741407
Lrjmru	SOC	SOC	Adenosine 5'-diphosphate (ADP) to Adenosine 5'-monophosphate (AMP) ratio	MR Egger	31.1974	22	0.0921465
Lrjmru	SOC	SOC	Adenosine 5'-diphosphate (ADP) to Adenosine 5'-monophosphate (AMP) ratio	Inverse variance weighted	36.0035	23	0.041219
LRkTZW	SOC	SOC	Sphingomyelin (d18:1/20:1,d18:2/20:0) levels	MR Egger	20.059	20	0.454244
LRkTZW	SOC	SOC	Sphingomyelin (d18:1/20:1,d18:2/20:0) levels	Inverse variance weighted	20.0915	21	0.515473
lRn6Fe	SOC	SOC	1-oleoyl-GPG (18:1) levels	MR Egger	30.6838	22	0.102771
lRn6Fe	SOC	SOC	1-oleoyl-GPG (18:1) levels	Inverse variance weighted	31.9843	23	0.100469
lTrDv5	SOC	SOC	Linoleoylcholine levels	MR Egger	21.4008	18	0.259674
lTrDv5	SOC	SOC	Linoleoylcholine levels	Inverse variance weighted	21.6313	19	0.302988
LugzYH	SOC	SOC	S-adenosylhomocysteine (SAH) to leucine ratio	MR Egger	23.0426	23	0.458283
LugzYH	SOC	SOC	S-adenosylhomocysteine (SAH) to leucine ratio	Inverse variance weighted	23.5266	24	0.488919
Ly5vPX	SOC	SOC	Taurocholate to oxalate (ethanedioate) ratio	MR Egger	8.88531	17	0.943791
Ly5vPX	SOC	SOC	Taurocholate to oxalate (ethanedioate) ratio	Inverse variance weighted	10.7474	18	0.904767
lYmRdZ	SOC	SOC	Sphingomyelin (d18:2/23:0,d18:1/23:1,d17:1/24:1) levels	MR Egger	40.7958	23	0.012495
lYmRdZ	SOC	SOC	Sphingomyelin (d18:2/23:0,d18:1/23:1,d17:1/24:1) levels	Inverse variance weighted	41.1831	24	0.0159027
lYYmEp	SOC	SOC	Choline to taurocholate ratio	MR Egger	16.6842	22	0.780543
lYYmEp	SOC	SOC	Choline to taurocholate ratio	Inverse variance weighted	17.4749	23	0.785315
lZwv5w	SOC	SOC	Taurodeoxycholic acid 3-sulfate levels	MR Egger	16.2638	20	0.700128
lZwv5w	SOC	SOC	Taurodeoxycholic acid 3-sulfate levels	Inverse variance weighted	22.187	21	0.388804
M0waso	SOC	SOC	Sphingomyelin (d18:2/16:0,d18:1/16:1) levels	MR Egger	22.6873	20	0.304406
M0waso	SOC	SOC	Sphingomyelin (d18:2/16:0,d18:1/16:1) levels	Inverse variance weighted	23.0674	21	0.340395
m0ytb0	SOC	SOC	N-lactoyl tyrosine levels	MR Egger	11.4814	18	0.872824
m0ytb0	SOC	SOC	N-lactoyl tyrosine levels	Inverse variance weighted	12.8108	19	0.848115
M1YPxQ	SOC	SOC	Salicylate to caprylate (8:0) ratio	MR Egger	17.1564	18	0.512377
M1YPxQ	SOC	SOC	Salicylate to caprylate (8:0) ratio	Inverse variance weighted	17.4266	19	0.560988
M4inuL	SOC	SOC	N-acetylalliin levels	MR Egger	19.2775	24	0.737031
M4inuL	SOC	SOC	N-acetylalliin levels	Inverse variance weighted	20.1074	25	0.741168
m4uDkY	SOC	SOC	Plasma lactate levels	MR Egger	21.6932	15	0.116103
m4uDkY	SOC	SOC	Plasma lactate levels	Inverse variance weighted	25.3314	16	0.0641919
m51yaX	SOC	SOC	Pentadecanoate (15:0) levels	MR Egger	34.373	21	0.0330418
m51yaX	SOC	SOC	Pentadecanoate (15:0) levels	Inverse variance weighted	34.5824	22	0.042816
m7aFkn	SOC	SOC	2-hydroxysebacate levels	MR Egger	11.1141	17	0.850569
m7aFkn	SOC	SOC	2-hydroxysebacate levels	Inverse variance weighted	11.6905	18	0.862796
m9tic4	SOC	SOC	Arachidonate (20:4n6) to pyruvate ratio	MR Egger	15.5093	12	0.214756
m9tic4	SOC	SOC	Arachidonate (20:4n6) to pyruvate ratio	Inverse variance weighted	15.6639	13	0.267758
mBwutB	SOC	SOC	Docosapentaenoate n3 DPA; 22:5n3 levels	MR Egger	19.0061	21	0.584749
mBwutB	SOC	SOC	Docosapentaenoate n3 DPA; 22:5n3 levels	Inverse variance weighted	23.3897	22	0.380009
mCnUen	SOC	SOC	(R)-3-hydroxybutyrylcarnitine levels	MR Egger	12.4564	18	0.822802
mCnUen	SOC	SOC	(R)-3-hydroxybutyrylcarnitine levels	Inverse variance weighted	12.6634	19	0.855346
MdbNXj	SOC	SOC	1,7-dimethyluric acid levels	MR Egger	34.3329	29	0.227281
MdbNXj	SOC	SOC	1,7-dimethyluric acid levels	Inverse variance weighted	34.3897	30	0.265523
Mdhmuc	SOC	SOC	Palmitate (16:0) to myristate (14:0) ratio	MR Egger	24.0079	15	0.0649593
Mdhmuc	SOC	SOC	Palmitate (16:0) to myristate (14:0) ratio	Inverse variance weighted	24.5424	16	0.0783087
MEzZRP	SOC	SOC	Pseudouridine levels	MR Egger	29.9277	20	0.0710339
MEzZRP	SOC	SOC	Pseudouridine levels	Inverse variance weighted	30.1861	21	0.0883125
mfHm6U	SOC	SOC	Hexadecenedioate (C16:1-DC) levels	MR Egger	16.9229	26	0.911395
mfHm6U	SOC	SOC	Hexadecenedioate (C16:1-DC) levels	Inverse variance weighted	23.9407	27	0.633601
mFIxcY	SOC	SOC	Cholate to adenosine 5'-monophosphate (AMP) ratio	MR Egger	5.81442	15	0.982699
mFIxcY	SOC	SOC	Cholate to adenosine 5'-monophosphate (AMP) ratio	Inverse variance weighted	7.30244	16	0.966982
mH0z2F	SOC	SOC	Thyroxine levels	MR Egger	20.6464	18	0.297627
mH0z2F	SOC	SOC	Thyroxine levels	Inverse variance weighted	22.4242	19	0.263656
MjMKnz	SOC	SOC	Glycine conjugate of C10H12O2 levels	MR Egger	22.6848	24	0.538465
MjMKnz	SOC	SOC	Glycine conjugate of C10H12O2 levels	Inverse variance weighted	23.8647	25	0.527199
mKKRMv	SOC	SOC	Gamma-glutamylcitrulline levels	MR Egger	23.61	24	0.484068
mKKRMv	SOC	SOC	Gamma-glutamylcitrulline levels	Inverse variance weighted	24.025	25	0.51793
MkQUYI	SOC	SOC	2,6-dihydroxybenzoic acid levels	MR Egger	26.606	19	0.114169
MkQUYI	SOC	SOC	2,6-dihydroxybenzoic acid levels	Inverse variance weighted	28.5843	20	0.0962727
Mlf0M3	SOC	SOC	2-hydroxybutyrate/2-hydroxyisobutyrate levels	MR Egger	9.16238	14	0.82051
Mlf0M3	SOC	SOC	2-hydroxybutyrate/2-hydroxyisobutyrate levels	Inverse variance weighted	9.50115	15	0.849892
MLyg4F	SOC	SOC	Glycerol to carnitine ratio	MR Egger	20.6271	25	0.713205
MLyg4F	SOC	SOC	Glycerol to carnitine ratio	Inverse variance weighted	20.6387	26	0.760367
MnRqI7	SOC	SOC	Indolelactate levels	MR Egger	29.1992	25	0.255674
MnRqI7	SOC	SOC	Indolelactate levels	Inverse variance weighted	32.5469	26	0.175652
MpT73R	SOC	SOC	Linolenate [alpha or gamma; (18:3n3 or 6)] levels	MR Egger	21.0289	18	0.277955
MpT73R	SOC	SOC	Linolenate [alpha or gamma; (18:3n3 or 6)] levels	Inverse variance weighted	21.4003	19	0.31511
MPVJ3z	SOC	SOC	Serine to threonine ratio	MR Egger	19.2106	23	0.688938
MPVJ3z	SOC	SOC	Serine to threonine ratio	Inverse variance weighted	21.1405	24	0.63042
mq94lW	SOC	SOC	Serine to pyruvate ratio	MR Egger	27.833	18	0.0646421
mq94lW	SOC	SOC	Serine to pyruvate ratio	Inverse variance weighted	31.3351	19	0.037081
MQY7df	SOC	SOC	X-12906 levels	MR Egger	17.7433	17	0.405205
MQY7df	SOC	SOC	X-12906 levels	Inverse variance weighted	19.577	18	0.357133
mr7qTk	SOC	SOC	3-hydroxyoleoylcarnitine levels	MR Egger	14.4745	26	0.966203
mr7qTk	SOC	SOC	3-hydroxyoleoylcarnitine levels	Inverse variance weighted	14.4949	27	0.975936
MrJrzl	SOC	SOC	Ergothioneine levels	MR Egger	16.4371	24	0.871659
MrJrzl	SOC	SOC	Ergothioneine levels	Inverse variance weighted	16.9021	25	0.885315
msqYtU	SOC	SOC	N-palmitoylglycine levels	MR Egger	22.1924	18	0.223554
msqYtU	SOC	SOC	N-palmitoylglycine levels	Inverse variance weighted	22.2143	19	0.27372
MtymLE	SOC	SOC	4-hydroxyglutamate levels	MR Egger	24.8664	21	0.252998
MtymLE	SOC	SOC	4-hydroxyglutamate levels	Inverse variance weighted	32.6982	22	0.0662474
mU6hpG	SOC	SOC	Fructosyllysine levels	MR Egger	40.584	21	0.00630976
mU6hpG	SOC	SOC	Fructosyllysine levels	Inverse variance weighted	42.9502	22	0.00478619
mucrxN	SOC	SOC	4-allylcatechol sulfate levels	MR Egger	35.4547	18	0.00828108
mucrxN	SOC	SOC	4-allylcatechol sulfate levels	Inverse variance weighted	35.809	19	0.0111403
mULYmV	SOC	SOC	Suberate (C8-DC) levels	MR Egger	21.3562	24	0.617633
mULYmV	SOC	SOC	Suberate (C8-DC) levels	Inverse variance weighted	21.3812	25	0.67117
mUuBUT	SOC	SOC	Inosine to EDTA ratio	MR Egger	22.4923	23	0.490722
mUuBUT	SOC	SOC	Inosine to EDTA ratio	Inverse variance weighted	23.4605	24	0.492767
MvkT6s	SOC	SOC	X-13684 levels	MR Egger	19.9403	31	0.937075
MvkT6s	SOC	SOC	X-13684 levels	Inverse variance weighted	19.9466	32	0.95218
MwCbzO	SOC	SOC	X-24337 levels	MR Egger	30.3282	25	0.212234
MwCbzO	SOC	SOC	X-24337 levels	Inverse variance weighted	33.6364	26	0.144426
MWkFyi	SOC	SOC	Glycodeoxycholate levels	MR Egger	15.9518	16	0.456331
MWkFyi	SOC	SOC	Glycodeoxycholate levels	Inverse variance weighted	16.2694	17	0.504825
mwqxBl	SOC	SOC	N-acetylvaline levels	MR Egger	16.9838	15	0.319831
mwqxBl	SOC	SOC	N-acetylvaline levels	Inverse variance weighted	17.1604	16	0.375291
MWX1y6	SOC	SOC	1-(1-enyl-stearoyl)-2-oleoyl-GPE (p-18:0/18:1) levels	MR Egger	11.5371	16	0.775186
MWX1y6	SOC	SOC	1-(1-enyl-stearoyl)-2-oleoyl-GPE (p-18:0/18:1) levels	Inverse variance weighted	12.2536	17	0.784544
mxw3Um	SOC	SOC	2-palmitoyl-GPC (16:0) levels	MR Egger	14.8142	14	0.390973
mxw3Um	SOC	SOC	2-palmitoyl-GPC (16:0) levels	Inverse variance weighted	16.6044	15	0.343057
myk1lQ	SOC	SOC	X-23644 levels	MR Egger	12.4171	14	0.572846
myk1lQ	SOC	SOC	X-23644 levels	Inverse variance weighted	13.5493	15	0.559947
MylkQ9	SOC	SOC	1-linoleoyl-2-linolenoyl-GPC (18:2/18:3) levels	MR Egger	16.5114	17	0.487913
MylkQ9	SOC	SOC	1-linoleoyl-2-linolenoyl-GPC (18:2/18:3) levels	Inverse variance weighted	17.5643	18	0.484684
MyWyCq	SOC	SOC	12,13-DiHOME levels	MR Egger	30.6216	24	0.164994
MyWyCq	SOC	SOC	12,13-DiHOME levels	Inverse variance weighted	31.1059	25	0.185535
mywzAx	SOC	SOC	Andro steroid monosulfate C19H28O6S (1) levels	MR Egger	43.667	44	0.485802
mywzAx	SOC	SOC	Andro steroid monosulfate C19H28O6S (1) levels	Inverse variance weighted	43.7437	45	0.525183
MZj71G	SOC	SOC	X-12816 levels	MR Egger	22.8314	26	0.64247
MZj71G	SOC	SOC	X-12816 levels	Inverse variance weighted	25.8698	27	0.525837
N06j1h	SOC	SOC	Bilirubin degradation product,C16H18N2O5 (4) levels	MR Egger	19.8579	14	0.134684
N06j1h	SOC	SOC	Bilirubin degradation product,C16H18N2O5 (4) levels	Inverse variance weighted	23.0231	15	0.0836515
N2nFaq	SOC	SOC	Octanoylcarnitine (c8) levels	MR Egger	27.9088	23	0.21925
N2nFaq	SOC	SOC	Octanoylcarnitine (c8) levels	Inverse variance weighted	27.9155	24	0.263619
n3GQ9l	SOC	SOC	(S)-3-hydroxybutyrylcarnitine levels	MR Egger	13.5793	18	0.756077
n3GQ9l	SOC	SOC	(S)-3-hydroxybutyrylcarnitine levels	Inverse variance weighted	18.0665	19	0.518001
N5XL4P	SOC	SOC	Histidine to alanine ratio	MR Egger	21.9633	26	0.690702
N5XL4P	SOC	SOC	Histidine to alanine ratio	Inverse variance weighted	21.966	27	0.739104
NAKeRC	SOC	SOC	X-25217 levels	MR Egger	10.2866	13	0.67035
NAKeRC	SOC	SOC	X-25217 levels	Inverse variance weighted	10.3043	14	0.739616
NaWFGY	SOC	SOC	Palmitoleate (16:1n7) levels	MR Egger	17.2583	22	0.748948
NaWFGY	SOC	SOC	Palmitoleate (16:1n7) levels	Inverse variance weighted	17.6056	23	0.778517
nbeqD9	SOC	SOC	Gamma-glutamylalanine levels	MR Egger	19.7386	12	0.0721953
nbeqD9	SOC	SOC	Gamma-glutamylalanine levels	Inverse variance weighted	24.0323	13	0.0308345
ncg0MJ	SOC	SOC	3-hydroxyoctanoylcarnitine (1) levels	MR Egger	19.81	12	0.0707669
ncg0MJ	SOC	SOC	3-hydroxyoctanoylcarnitine (1) levels	Inverse variance weighted	20.7156	13	0.0787481
NcpwCI	SOC	SOC	X-12104 levels	MR Egger	9.96739	10	0.443359
NcpwCI	SOC	SOC	X-12104 levels	Inverse variance weighted	10.2412	11	0.508829
NE97EF	SOC	SOC	Dihomo-linoleate (20:2n6) levels	MR Egger	12.7326	15	0.622945
NE97EF	SOC	SOC	Dihomo-linoleate (20:2n6) levels	Inverse variance weighted	12.8107	16	0.686545
nEoSbA	SOC	SOC	Allantoin levels	MR Egger	22.6327	22	0.422714
nEoSbA	SOC	SOC	Allantoin levels	Inverse variance weighted	23.0446	23	0.458169
Nf1DhQ	SOC	SOC	Taurine to glutamate ratio	MR Egger	33.9975	17	0.00840242
Nf1DhQ	SOC	SOC	Taurine to glutamate ratio	Inverse variance weighted	34.0065	18	0.0125722
NgN7R0	SOC	SOC	Glycerate levels	MR Egger	23.3856	25	0.555055
NgN7R0	SOC	SOC	Glycerate levels	Inverse variance weighted	23.3909	26	0.610753
NHGdWE	SOC	SOC	Ceramide (d18:1/17:0,d17:1/18:0) levels	MR Egger	13.9552	17	0.67027
NHGdWE	SOC	SOC	Ceramide (d18:1/17:0,d17:1/18:0) levels	Inverse variance weighted	14.04	18	0.726477
NhsSYX	SOC	SOC	1-stearoyl-2-oleoyl-GPI (18:0/18:1) levels	MR Egger	10.4093	20	0.960129
NhsSYX	SOC	SOC	1-stearoyl-2-oleoyl-GPI (18:0/18:1) levels	Inverse variance weighted	10.6191	21	0.969702
nIGXxw	SOC	SOC	Decanoylcarnitine (C10) levels	MR Egger	27.0687	21	0.168589
nIGXxw	SOC	SOC	Decanoylcarnitine (C10) levels	Inverse variance weighted	27.9477	22	0.17742
NIJzQM	SOC	SOC	3-(4-hydroxyphenyl)lactate levels	MR Egger	37.3397	26	0.0696443
NIJzQM	SOC	SOC	3-(4-hydroxyphenyl)lactate levels	Inverse variance weighted	37.9017	27	0.0794285
NirE1u	SOC	SOC	Glutamate to glutamine ratio	MR Egger	26.0445	22	0.249778
NirE1u	SOC	SOC	Glutamate to glutamine ratio	Inverse variance weighted	33.6997	23	0.0696265
nmQNgZ	SOC	SOC	Aconitate [cis or trans] levels	MR Egger	14.5819	19	0.748775
nmQNgZ	SOC	SOC	Aconitate [cis or trans] levels	Inverse variance weighted	15.3365	20	0.756838
Nmxowm	SOC	SOC	Glycochenodeoxycholate 3-sulfate levels	MR Egger	34.6367	26	0.119732
Nmxowm	SOC	SOC	Glycochenodeoxycholate 3-sulfate levels	Inverse variance weighted	39.7796	27	0.0537198
NQG6xP	SOC	SOC	Orotate levels	MR Egger	25.348	33	0.827056
NQG6xP	SOC	SOC	Orotate levels	Inverse variance weighted	25.3676	34	0.85738
NquMlJ	SOC	SOC	Cholesterol to oleoyl-linoleoyl-glycerol (18:1 to 18:2) [2] ratio	MR Egger	39.6754	32	0.165067
NquMlJ	SOC	SOC	Cholesterol to oleoyl-linoleoyl-glycerol (18:1 to 18:2) [2] ratio	Inverse variance weighted	40.0889	33	0.184664
nrlLkM	SOC	SOC	N-methylhydroxyproline levels	MR Egger	7.51625	13	0.873627
nrlLkM	SOC	SOC	N-methylhydroxyproline levels	Inverse variance weighted	7.52783	14	0.912448
nRqxEg	SOC	SOC	Lignoceroylcarnitine (C24) levels	MR Egger	37.5986	26	0.0659529
nRqxEg	SOC	SOC	Lignoceroylcarnitine (C24) levels	Inverse variance weighted	43.8908	27	0.0212211
Ns1WAM	SOC	SOC	Alpha-tocopherol to glycerol ratio	MR Egger	15.2655	18	0.643666
Ns1WAM	SOC	SOC	Alpha-tocopherol to glycerol ratio	Inverse variance weighted	17.1444	19	0.580085
NSruf0	SOC	SOC	Carnitine C14 levels	MR Egger	15.1071	17	0.587768
NSruf0	SOC	SOC	Carnitine C14 levels	Inverse variance weighted	15.4809	18	0.628725
nTebBf	SOC	SOC	3-phosphoglycerate to glycerate ratio	MR Egger	25.6546	15	0.0418136
nTebBf	SOC	SOC	3-phosphoglycerate to glycerate ratio	Inverse variance weighted	25.8173	16	0.0566531
NuKPd4	SOC	SOC	Sphingomyelin (d17:1/14:0,d16:1/15:0) levels	MR Egger	22.5954	21	0.365924
NuKPd4	SOC	SOC	Sphingomyelin (d17:1/14:0,d16:1/15:0) levels	Inverse variance weighted	22.8011	22	0.413031
NVy6TT	SOC	SOC	Histidine levels	MR Egger	21.4588	18	0.256902
NVy6TT	SOC	SOC	Histidine levels	Inverse variance weighted	22.3111	19	0.269047
nW94DF	SOC	SOC	Laurate (12:0) levels	MR Egger	16.9922	16	0.3861
nW94DF	SOC	SOC	Laurate (12:0) levels	Inverse variance weighted	17.5497	17	0.417767
nwI99B	SOC	SOC	1-stearoyl-2-linoleoyl-GPI (18:0/18:2) levels	MR Egger	20.5754	27	0.805765
nwI99B	SOC	SOC	1-stearoyl-2-linoleoyl-GPI (18:0/18:2) levels	Inverse variance weighted	21.8788	28	0.786873
nwLz6q	SOC	SOC	Sphingomyelin (d18:1/24:1,d18:2/24:0) levels	MR Egger	20.0803	18	0.328318
nwLz6q	SOC	SOC	Sphingomyelin (d18:1/24:1,d18:2/24:0) levels	Inverse variance weighted	20.3183	19	0.375661
nWmO5s	SOC	SOC	X-12822 levels	MR Egger	16.6982	16	0.405383
nWmO5s	SOC	SOC	X-12822 levels	Inverse variance weighted	18.3236	17	0.368709
nWOh3O	SOC	SOC	3-methylcytidine levels	MR Egger	15.2748	16	0.504608
nWOh3O	SOC	SOC	3-methylcytidine levels	Inverse variance weighted	17.9037	17	0.394944
nXATsE	SOC	SOC	X-21471 levels	MR Egger	30.8401	24	0.158448
nXATsE	SOC	SOC	X-21471 levels	Inverse variance weighted	31.405	25	0.175958
Nxk47g	SOC	SOC	Pregnenetriol disulfate levels	MR Egger	29.3215	20	0.0816187
Nxk47g	SOC	SOC	Pregnenetriol disulfate levels	Inverse variance weighted	30.9162	21	0.0750634
NXrE9n	SOC	SOC	Adenosine 5'-diphosphate (ADP) to 2'-deoxyuridine ratio	MR Egger	16.9328	18	0.527732
NXrE9n	SOC	SOC	Adenosine 5'-diphosphate (ADP) to 2'-deoxyuridine ratio	Inverse variance weighted	17.5074	19	0.555532
ny3Pj6	SOC	SOC	Adenosine 5'-diphosphate (ADP) to tyrosine ratio	MR Egger	18.8985	18	0.398102
ny3Pj6	SOC	SOC	Adenosine 5'-diphosphate (ADP) to tyrosine ratio	Inverse variance weighted	19.3305	19	0.435824
NydyZ2	SOC	SOC	Adenosine 5'-diphosphate (ADP) to pantothenate ratio	MR Egger	6.00451	11	0.873063
NydyZ2	SOC	SOC	Adenosine 5'-diphosphate (ADP) to pantothenate ratio	Inverse variance weighted	6.38268	12	0.895577
NZ3TOq	SOC	SOC	Indolebutyrate levels	MR Egger	10.571	21	0.970505
NZ3TOq	SOC	SOC	Indolebutyrate levels	Inverse variance weighted	10.9325	22	0.975698
NzoXrQ	SOC	SOC	Glycerol to glycerol 3-phosphate ratio	MR Egger	14.6564	20	0.795718
NzoXrQ	SOC	SOC	Glycerol to glycerol 3-phosphate ratio	Inverse variance weighted	15.3486	21	0.805061
o16yS0	SOC	SOC	Methionine levels	MR Egger	15.2992	19	0.703404
o16yS0	SOC	SOC	Methionine levels	Inverse variance weighted	15.3612	20	0.75538
O22I3Y	SOC	SOC	Pyruvate levels	MR Egger	23.3407	19	0.222669
O22I3Y	SOC	SOC	Pyruvate levels	Inverse variance weighted	23.8242	20	0.250154
o3TCQ8	SOC	SOC	X-12701 levels	MR Egger	8.35809	11	0.680913
o3TCQ8	SOC	SOC	X-12701 levels	Inverse variance weighted	8.3581	12	0.756558
O3TTee	SOC	SOC	Carnitine to ergothioneine ratio	MR Egger	15.0361	21	0.821134
O3TTee	SOC	SOC	Carnitine to ergothioneine ratio	Inverse variance weighted	15.3905	22	0.844943
O47wAS	SOC	SOC	Margaroylcarnitine (C17) levels	MR Egger	25.3113	20	0.189779
O47wAS	SOC	SOC	Margaroylcarnitine (C17) levels	Inverse variance weighted	25.7587	21	0.215798
O4nMZE	SOC	SOC	Phenylacetylglutamine levels	MR Egger	26.0595	18	0.0984041
O4nMZE	SOC	SOC	Phenylacetylglutamine levels	Inverse variance weighted	26.1116	19	0.127109
O4pQe6	SOC	SOC	1-lignoceroyl-GPC (24:0) levels	MR Egger	9.23142	15	0.86511
O4pQe6	SOC	SOC	1-lignoceroyl-GPC (24:0) levels	Inverse variance weighted	11.1735	16	0.798649
o5Yi7V	SOC	SOC	Cytosine levels	MR Egger	21.0594	15	0.134942
o5Yi7V	SOC	SOC	Cytosine levels	Inverse variance weighted	21.1982	16	0.171017
O6psIl	SOC	SOC	X-11444 levels	MR Egger	30.7108	32	0.531732
O6psIl	SOC	SOC	X-11444 levels	Inverse variance weighted	30.7238	33	0.580915
o74aeO	SOC	SOC	Arachidonate (20:4n6) to linoleate (18:2n6) ratio	MR Egger	20.1373	22	0.574452
o74aeO	SOC	SOC	Arachidonate (20:4n6) to linoleate (18:2n6) ratio	Inverse variance weighted	20.1396	23	0.633475
o9hBAp	SOC	SOC	X-12101 levels	MR Egger	28.7531	21	0.120056
o9hBAp	SOC	SOC	X-12101 levels	Inverse variance weighted	30.221	22	0.113191
oARd8U	SOC	SOC	5alpha-pregnan-3beta,20beta-diol monosulfate (1) levels	MR Egger	33.0488	27	0.195463
oARd8U	SOC	SOC	5alpha-pregnan-3beta,20beta-diol monosulfate (1) levels	Inverse variance weighted	34.2349	28	0.193245
oB6Ius	SOC	SOC	Glucuronide of C12H22O4 (1) levels	MR Egger	12.4734	15	0.6429
oB6Ius	SOC	SOC	Glucuronide of C12H22O4 (1) levels	Inverse variance weighted	12.5851	16	0.702815
obGSOo	SOC	SOC	Nonadecanoate (19:0) levels	MR Egger	33.887	22	0.0504391
obGSOo	SOC	SOC	Nonadecanoate (19:0) levels	Inverse variance weighted	34.5665	23	0.0573979
ObhtAj	SOC	SOC	Picolinate levels	MR Egger	18.4692	22	0.677834
ObhtAj	SOC	SOC	Picolinate levels	Inverse variance weighted	19.3791	23	0.679014
oBXuah	SOC	SOC	X-19141 levels	MR Egger	36.3824	34	0.35833
oBXuah	SOC	SOC	X-19141 levels	Inverse variance weighted	36.3907	35	0.403772
oeCAuN	SOC	SOC	X-17676 levels	MR Egger	28.8823	28	0.418514
oeCAuN	SOC	SOC	X-17676 levels	Inverse variance weighted	31.0616	29	0.362524
oeXxqM	SOC	SOC	X-11858 levels	MR Egger	16.524	25	0.898328
oeXxqM	SOC	SOC	X-11858 levels	Inverse variance weighted	16.6111	26	0.920363
OFSCoW	SOC	SOC	3-hydroxysebacate levels	MR Egger	31.5944	16	0.011287
OFSCoW	SOC	SOC	3-hydroxysebacate levels	Inverse variance weighted	32.7902	17	0.0119817
oFZKPs	SOC	SOC	Bilirubin (Z,Z) to taurocholate ratio	MR Egger	11.3056	17	0.840245
oFZKPs	SOC	SOC	Bilirubin (Z,Z) to taurocholate ratio	Inverse variance weighted	15.5856	18	0.621441
OHS77U	SOC	SOC	Deoxycarnitine levels	MR Egger	44.3785	32	0.0715304
OHS77U	SOC	SOC	Deoxycarnitine levels	Inverse variance weighted	48.0088	33	0.0442276
oHVUaN	SOC	SOC	Indolepropionate levels	MR Egger	14.49	18	0.696639
oHVUaN	SOC	SOC	Indolepropionate levels	Inverse variance weighted	32.1376	19	0.0301576
OIPZlw	SOC	SOC	X-26109 levels	MR Egger	34.927	33	0.376565
OIPZlw	SOC	SOC	X-26109 levels	Inverse variance weighted	37.0852	34	0.328614
ojVVNJ	SOC	SOC	Isovalerylcarnitine (C5) levels	MR Egger	31.393	24	0.142771
ojVVNJ	SOC	SOC	Isovalerylcarnitine (C5) levels	Inverse variance weighted	32.8029	25	0.136069
OjxNiH	SOC	SOC	3-methylglutarylcarnitine (2) levels	MR Egger	37.725	30	0.15694
OjxNiH	SOC	SOC	3-methylglutarylcarnitine (2) levels	Inverse variance weighted	38.1626	31	0.17592
okXJon	SOC	SOC	X-12407 levels	MR Egger	41.6795	21	0.00461558
okXJon	SOC	SOC	X-12407 levels	Inverse variance weighted	41.6895	22	0.00681451
Ol4AtC	SOC	SOC	N2-acetyl,N6,N6-dimethyllysine levels	MR Egger	34.8477	25	0.0909946
Ol4AtC	SOC	SOC	N2-acetyl,N6,N6-dimethyllysine levels	Inverse variance weighted	35.2644	26	0.106049
oLDyOX	SOC	SOC	X-25371 levels	MR Egger	22.5797	22	0.42578
oLDyOX	SOC	SOC	X-25371 levels	Inverse variance weighted	23.1434	23	0.452424
oLQGCj	SOC	SOC	N-acetyl-2-aminooctanoate levels	MR Egger	39.3328	26	0.0452987
oLQGCj	SOC	SOC	N-acetyl-2-aminooctanoate levels	Inverse variance weighted	40.755	27	0.0434734
OLwo5B	SOC	SOC	Succinate levels	MR Egger	4.91888	13	0.976936
OLwo5B	SOC	SOC	Succinate levels	Inverse variance weighted	9.593	14	0.791294
OmeFlC	SOC	SOC	phosphate to asparagine ratio	MR Egger	25.2301	26	0.505984
OmeFlC	SOC	SOC	phosphate to asparagine ratio	Inverse variance weighted	25.7586	27	0.532028
OpkInm	SOC	SOC	Glycolithocholate sulfate levels	MR Egger	30.7744	15	0.0094159
OpkInm	SOC	SOC	Glycolithocholate sulfate levels	Inverse variance weighted	30.8375	16	0.0141138
OPvwIR	SOC	SOC	Anthranilate levels	MR Egger	19.8355	21	0.531702
OPvwIR	SOC	SOC	Anthranilate levels	Inverse variance weighted	20.1444	22	0.574009
OqJrRf	SOC	SOC	N-acetylthreonine levels	MR Egger	21.9918	21	0.399984
OqJrRf	SOC	SOC	N-acetylthreonine levels	Inverse variance weighted	22.0281	22	0.458215
OqnjEp	SOC	SOC	Theophylline to theobromine ratio	MR Egger	11.248	12	0.50779
OqnjEp	SOC	SOC	Theophylline to theobromine ratio	Inverse variance weighted	11.7245	13	0.550354
oR7PBN	SOC	SOC	4-vinylphenol sulfate levels	MR Egger	16.1711	22	0.807303
oR7PBN	SOC	SOC	4-vinylphenol sulfate levels	Inverse variance weighted	16.8198	23	0.817999
orxJ8l	SOC	SOC	N-lactoyl isoleucine levels	MR Egger	11.7882	14	0.623311
orxJ8l	SOC	SOC	N-lactoyl isoleucine levels	Inverse variance weighted	12.1368	15	0.668648
OS6Xkl	SOC	SOC	Cortisol to 4-cholesten-3-one ratio	MR Egger	13.5921	16	0.629069
OS6Xkl	SOC	SOC	Cortisol to 4-cholesten-3-one ratio	Inverse variance weighted	15.8501	17	0.534489
Osk5Io	SOC	SOC	1-methyl-4-imidazoleacetate levels	MR Egger	17.2986	24	0.835652
Osk5Io	SOC	SOC	1-methyl-4-imidazoleacetate levels	Inverse variance weighted	17.2989	25	0.870669
otgh6E	SOC	SOC	Arachidonate (20:4n6) to caffeine ratio	MR Egger	19.8513	17	0.281907
otgh6E	SOC	SOC	Arachidonate (20:4n6) to caffeine ratio	Inverse variance weighted	21.2599	18	0.266506
oujFfX	SOC	SOC	Guanidinoacetate levels	MR Egger	20.2703	21	0.504204
oujFfX	SOC	SOC	Guanidinoacetate levels	Inverse variance weighted	21.0995	22	0.514598
oV712p	SOC	SOC	Docosahexaenoate DHA; 22:6n3 levels	MR Egger	11.8664	19	0.891258
oV712p	SOC	SOC	Docosahexaenoate DHA; 22:6n3 levels	Inverse variance weighted	14.6139	20	0.798058
Ova0sq	SOC	SOC	Glucose to N-palmitoyl-sphingosine (d18:1 to 16:0) ratio	MR Egger	16.8198	21	0.721971
Ova0sq	SOC	SOC	Glucose to N-palmitoyl-sphingosine (d18:1 to 16:0) ratio	Inverse variance weighted	17.4864	22	0.735968
OWIjt0	SOC	SOC	X-13844 levels	MR Egger	19.69	14	0.14022
OWIjt0	SOC	SOC	X-13844 levels	Inverse variance weighted	19.6954	15	0.183931
OWZCiV	SOC	SOC	Tartronate (hydroxymalonate) levels	MR Egger	24.1838	16	0.0855669
OWZCiV	SOC	SOC	Tartronate (hydroxymalonate) levels	Inverse variance weighted	24.6587	17	0.102614
OXOrBK	SOC	SOC	Uridine levels	MR Egger	11.2696	14	0.664736
OXOrBK	SOC	SOC	Uridine levels	Inverse variance weighted	11.3054	15	0.730657
oXPEio	SOC	SOC	Adenosine 5'-diphosphate (ADP) to glycerate ratio	MR Egger	7.96409	12	0.787931
oXPEio	SOC	SOC	Adenosine 5'-diphosphate (ADP) to glycerate ratio	Inverse variance weighted	8.02451	13	0.842
OzEZyJ	SOC	SOC	Serotonin levels	MR Egger	12.3195	19	0.871518
OzEZyJ	SOC	SOC	Serotonin levels	Inverse variance weighted	12.5148	20	0.897219
p0ARLP	SOC	SOC	3-hydroxyoctanoate levels	MR Egger	18.7974	16	0.27931
p0ARLP	SOC	SOC	3-hydroxyoctanoate levels	Inverse variance weighted	18.9234	17	0.332944
P1qZU7	SOC	SOC	X-18913 levels	MR Egger	18.2816	16	0.307665
P1qZU7	SOC	SOC	X-18913 levels	Inverse variance weighted	20.5167	17	0.248659
P2cnkq	SOC	SOC	X-12729 levels	MR Egger	17.424	18	0.494161
P2cnkq	SOC	SOC	X-12729 levels	Inverse variance weighted	17.5292	19	0.554059
p3d2Dg	SOC	SOC	Sulfate of piperine metabolite C18H21NO3 (1) levels	MR Egger	33.3707	20	0.0307105
p3d2Dg	SOC	SOC	Sulfate of piperine metabolite C18H21NO3 (1) levels	Inverse variance weighted	33.658	21	0.0394114
P4TftX	SOC	SOC	3-methylxanthine levels	MR Egger	28.399	17	0.0404864
P4TftX	SOC	SOC	3-methylxanthine levels	Inverse variance weighted	28.9441	18	0.0490663
P6VnL1	SOC	SOC	X-12839 levels	MR Egger	35.1336	26	0.108789
P6VnL1	SOC	SOC	X-12839 levels	Inverse variance weighted	37.1349	27	0.092576
p7P9bP	SOC	SOC	X-12707 levels	MR Egger	28.2699	28	0.450217
p7P9bP	SOC	SOC	X-12707 levels	Inverse variance weighted	29.1775	29	0.455851
P85yEm	SOC	SOC	X-21796 levels	MR Egger	23.0119	21	0.343342
P85yEm	SOC	SOC	X-21796 levels	Inverse variance weighted	23.0121	22	0.401049
P9UZI2	SOC	SOC	Spermidine to choline ratio	MR Egger	28.5662	15	0.0182821
P9UZI2	SOC	SOC	Spermidine to choline ratio	Inverse variance weighted	28.6092	16	0.0267085
P9ZK1w	SOC	SOC	(2 or 3)-decenoate (10:1n7 or n8) levels	MR Egger	34.8042	27	0.143895
P9ZK1w	SOC	SOC	(2 or 3)-decenoate (10:1n7 or n8) levels	Inverse variance weighted	37.4069	28	0.110156
pAeaA3	SOC	SOC	Carotene diol (3) levels	MR Egger	24.0349	24	0.4596
pAeaA3	SOC	SOC	Carotene diol (3) levels	Inverse variance weighted	24.0357	25	0.51731
PAohyx	SOC	SOC	Adenosine 5'-monophosphate (AMP) to urate ratio	MR Egger	19.1036	18	0.385472
PAohyx	SOC	SOC	Adenosine 5'-monophosphate (AMP) to urate ratio	Inverse variance weighted	19.2036	19	0.443848
PblQzj	SOC	SOC	Branched-chain,straight-chain,or cyclopropyl 12:1 fatty acid levels	MR Egger	36.4908	24	0.0491498
PblQzj	SOC	SOC	Branched-chain,straight-chain,or cyclopropyl 12:1 fatty acid levels	Inverse variance weighted	37.4005	25	0.0528735
pbrXIh	SOC	SOC	Leucine levels	MR Egger	9.42318	16	0.894968
pbrXIh	SOC	SOC	Leucine levels	Inverse variance weighted	10.3094	17	0.890139
pbUXrL	SOC	SOC	Glycerophosphoethanolamine levels	MR Egger	14.1532	18	0.719049
pbUXrL	SOC	SOC	Glycerophosphoethanolamine levels	Inverse variance weighted	14.1719	19	0.773581
pbUzPT	SOC	SOC	Phosphate to fructose ratio	MR Egger	11.4049	13	0.576939
pbUzPT	SOC	SOC	Phosphate to fructose ratio	Inverse variance weighted	12.5798	14	0.559847
pcjxGQ	SOC	SOC	Inosine levels	MR Egger	33.3526	19	0.0218832
pcjxGQ	SOC	SOC	Inosine levels	Inverse variance weighted	38.2939	20	0.00815108
pcMzgZ	SOC	SOC	X-25420 levels	MR Egger	7.99724	12	0.785346
pcMzgZ	SOC	SOC	X-25420 levels	Inverse variance weighted	8.03342	13	0.841416
PCP5sU	SOC	SOC	1-palmitoyl-2-linoleoyl-gpc (16:0/18:2) levels	MR Egger	44.1994	32	0.0740264
PCP5sU	SOC	SOC	1-palmitoyl-2-linoleoyl-gpc (16:0/18:2) levels	Inverse variance weighted	44.3648	33	0.089393
pdc5A6	SOC	SOC	Citrulline levels	MR Egger	32.3911	22	0.0709688
pdc5A6	SOC	SOC	Citrulline levels	Inverse variance weighted	37.5482	23	0.028462
pEjqIM	SOC	SOC	3-acetylphenol sulfate levels	MR Egger	15.2552	18	0.644376
pEjqIM	SOC	SOC	3-acetylphenol sulfate levels	Inverse variance weighted	15.7981	19	0.670701
pFnUey	SOC	SOC	Androstenediol (3beta,17beta) monosulfate (1) levels	MR Egger	28.5919	26	0.329965
pFnUey	SOC	SOC	Androstenediol (3beta,17beta) monosulfate (1) levels	Inverse variance weighted	31.2542	27	0.260829
Pg9NsO	SOC	SOC	Androstenediol (3alpha,17alpha) monosulfate (3) levels	MR Egger	25.5877	29	0.647426
Pg9NsO	SOC	SOC	Androstenediol (3alpha,17alpha) monosulfate (3) levels	Inverse variance weighted	27.5042	30	0.596692
PGJeHp	SOC	SOC	Adenosine 5'-monophosphate (AMP) to inosine 5'-monophosphate (IMP) ratio	MR Egger	20.5785	21	0.484929
PGJeHp	SOC	SOC	Adenosine 5'-monophosphate (AMP) to inosine 5'-monophosphate (IMP) ratio	Inverse variance weighted	20.723	22	0.537909
PgsR34	SOC	SOC	X-18886 levels	MR Egger	10.7867	13	0.628681
PgsR34	SOC	SOC	X-18886 levels	Inverse variance weighted	10.8457	14	0.698111
PhBMo6	SOC	SOC	Ceramide (d18:1/14:0,d16:1/16:0) levels	MR Egger	33.6609	31	0.339828
PhBMo6	SOC	SOC	Ceramide (d18:1/14:0,d16:1/16:0) levels	Inverse variance weighted	33.6625	32	0.386895
Pir9hO	SOC	SOC	Glycerol to mannitol to sorbitol ratio	MR Egger	24.1591	22	0.338944
Pir9hO	SOC	SOC	Glycerol to mannitol to sorbitol ratio	Inverse variance weighted	24.7784	23	0.361811
PjCPGl	SOC	SOC	X-11880 levels	MR Egger	14.9437	17	0.599539
PjCPGl	SOC	SOC	X-11880 levels	Inverse variance weighted	22.8452	18	0.196608
pJvGxR	SOC	SOC	Aspartate to citrate ratio	MR Egger	16.8433	18	0.5339
pJvGxR	SOC	SOC	Aspartate to citrate ratio	Inverse variance weighted	16.8767	19	0.598218
pko9y0	SOC	SOC	Palmitoyl-sphingosine-phosphoethanolamine (d18:1/16:0) levels	MR Egger	37.8189	26	0.0629449
pko9y0	SOC	SOC	Palmitoyl-sphingosine-phosphoethanolamine (d18:1/16:0) levels	Inverse variance weighted	37.8939	27	0.0795539
PKqdus	SOC	SOC	Cortisone to 4-cholesten-3-one ratio	MR Egger	24.259	25	0.504449
PKqdus	SOC	SOC	Cortisone to 4-cholesten-3-one ratio	Inverse variance weighted	24.2972	26	0.558977
pLR9By	SOC	SOC	Eugenol sulfate levels	MR Egger	36.5742	19	0.0089658
pLR9By	SOC	SOC	Eugenol sulfate levels	Inverse variance weighted	41.315	20	0.00339323
PmjnkV	SOC	SOC	X-17354 levels	MR Egger	10.5571	13	0.647867
PmjnkV	SOC	SOC	X-17354 levels	Inverse variance weighted	11.7624	14	0.625377
PmscrY	SOC	SOC	X-23665 levels	MR Egger	13.8367	12	0.31126
PmscrY	SOC	SOC	X-23665 levels	Inverse variance weighted	14.3384	13	0.350453
Pn2xmP	SOC	SOC	4-hydroxycoumarin levels	MR Egger	24.0417	19	0.194556
Pn2xmP	SOC	SOC	4-hydroxycoumarin levels	Inverse variance weighted	25.796	20	0.172655
PNG23C	SOC	SOC	1,2-dipalmitoyl-gpc (16:0/16:0) levels	MR Egger	28.2764	29	0.503175
PNG23C	SOC	SOC	1,2-dipalmitoyl-gpc (16:0/16:0) levels	Inverse variance weighted	28.6215	30	0.537539
poGyb4	SOC	SOC	X-21355 levels	MR Egger	7.76394	11	0.734281
poGyb4	SOC	SOC	X-21355 levels	Inverse variance weighted	11.5832	12	0.479703
POrINt	SOC	SOC	Sphingomyelin (d18:2/24:2) levels	MR Egger	21.2663	20	0.381609
POrINt	SOC	SOC	Sphingomyelin (d18:2/24:2) levels	Inverse variance weighted	21.4204	21	0.433543
pOVp9a	SOC	SOC	3-methyl-2-oxovalerate to 4-methyl-2-oxopentanoate ratio	MR Egger	16.937	19	0.594134
pOVp9a	SOC	SOC	3-methyl-2-oxovalerate to 4-methyl-2-oxopentanoate ratio	Inverse variance weighted	16.9658	20	0.655196
PoZ98i	SOC	SOC	Deoxycholic acid 12-sulfate levels	MR Egger	37.0775	20	0.011454
PoZ98i	SOC	SOC	Deoxycholic acid 12-sulfate levels	Inverse variance weighted	37.5068	21	0.014713
pq3bI0	SOC	SOC	X-24307 levels	MR Egger	28.4491	14	0.0123957
pq3bI0	SOC	SOC	X-24307 levels	Inverse variance weighted	28.4911	15	0.0186892
pq3CEH	SOC	SOC	X-24334 levels	MR Egger	11.8536	15	0.690074
pq3CEH	SOC	SOC	X-24334 levels	Inverse variance weighted	12.783	16	0.688552
pqRY0k	SOC	SOC	X-17146 levels	MR Egger	29.9386	16	0.0183231
pqRY0k	SOC	SOC	X-17146 levels	Inverse variance weighted	29.9451	17	0.0267435
pqTNyc	SOC	SOC	Sphingomyelin (d18:2/18:1) levels	MR Egger	8.88429	10	0.543119
pqTNyc	SOC	SOC	Sphingomyelin (d18:2/18:1) levels	Inverse variance weighted	9.61412	11	0.565394
PrqkcI	SOC	SOC	3-methyl-2-oxobutyrate levels	MR Egger	15.1151	18	0.654046
PrqkcI	SOC	SOC	3-methyl-2-oxobutyrate levels	Inverse variance weighted	18.6423	19	0.479992
PSk3ba	SOC	SOC	Arginine to glutamate ratio	MR Egger	26.1112	24	0.347546
PSk3ba	SOC	SOC	Arginine to glutamate ratio	Inverse variance weighted	33.6641	25	0.115284
PTBhi6	SOC	SOC	2-piperidinone levels	MR Egger	14.4331	17	0.636243
PTBhi6	SOC	SOC	2-piperidinone levels	Inverse variance weighted	15.482	18	0.628646
pTXt5Z	SOC	SOC	Bilirubin degradation product,C16H18N2O5 (2) levels	MR Egger	30.4455	24	0.17042
pTXt5Z	SOC	SOC	Bilirubin degradation product,C16H18N2O5 (2) levels	Inverse variance weighted	39.1768	25	0.0353643
puxSaV	SOC	SOC	Tyramine O-sulfate levels	MR Egger	15.6548	18	0.616623
puxSaV	SOC	SOC	Tyramine O-sulfate levels	Inverse variance weighted	15.7111	19	0.67646
PvRwdQ	SOC	SOC	Myo-inositol levels	MR Egger	33.4079	26	0.15059
PvRwdQ	SOC	SOC	Myo-inositol levels	Inverse variance weighted	34.775	27	0.144658
Py0P2S	SOC	SOC	4-methoxyphenol sulfate levels	MR Egger	12.777	15	0.619514
Py0P2S	SOC	SOC	4-methoxyphenol sulfate levels	Inverse variance weighted	14.0791	16	0.592822
PYgUMC	SOC	SOC	Phosphate to 5-oxoproline ratio	MR Egger	23.6648	20	0.257341
PYgUMC	SOC	SOC	Phosphate to 5-oxoproline ratio	Inverse variance weighted	23.6996	21	0.30784
PZfSBe	SOC	SOC	Lignoceroyl sphingomyelin (d18:1/24:0) levels	MR Egger	17.2864	23	0.794965
PZfSBe	SOC	SOC	Lignoceroyl sphingomyelin (d18:1/24:0) levels	Inverse variance weighted	17.7993	24	0.812636
q074oq	SOC	SOC	Behenoyl sphingomyelin (d18:1/22:0) levels	MR Egger	21.4963	14	0.0895747
q074oq	SOC	SOC	Behenoyl sphingomyelin (d18:1/22:0) levels	Inverse variance weighted	22.7563	15	0.0894519
Q0onck	SOC	SOC	N4-acetylcytidine levels	MR Egger	40.4104	35	0.243568
Q0onck	SOC	SOC	N4-acetylcytidine levels	Inverse variance weighted	41.8642	36	0.231339
q1XBGy	SOC	SOC	Caffeine to linoleate (18:2n6) ratio	MR Egger	3.79348	9	0.924472
q1XBGy	SOC	SOC	Caffeine to linoleate (18:2n6) ratio	Inverse variance weighted	3.8578	10	0.953534
q4g2Yd	SOC	SOC	Cis-3,4-methyleneheptanoylcarnitine levels	MR Egger	19.3701	19	0.433333
q4g2Yd	SOC	SOC	Cis-3,4-methyleneheptanoylcarnitine levels	Inverse variance weighted	20.6513	20	0.417906
q5RmJ4	SOC	SOC	2-methoxyhydroquinone sulfate (2) levels	MR Egger	17.9745	17	0.390454
q5RmJ4	SOC	SOC	2-methoxyhydroquinone sulfate (2) levels	Inverse variance weighted	21.1558	18	0.271624
Q6Cp2R	SOC	SOC	N-acetyl-L-alanine levels	MR Egger	28.8714	32	0.625685
Q6Cp2R	SOC	SOC	N-acetyl-L-alanine levels	Inverse variance weighted	33.5962	33	0.438409
q8zH8G	SOC	SOC	3-methyl-2-oxovalerate to 3-methyl-2-oxobutyrate ratio	MR Egger	26.2566	16	0.0505224
q8zH8G	SOC	SOC	3-methyl-2-oxovalerate to 3-methyl-2-oxobutyrate ratio	Inverse variance weighted	28.1248	17	0.0435011
q9W5TF	SOC	SOC	Glutamine conjugate of C7H12O2 levels	MR Egger	29.4296	27	0.340382
q9W5TF	SOC	SOC	Glutamine conjugate of C7H12O2 levels	Inverse variance weighted	34.0103	28	0.200535
qa4mJQ	SOC	SOC	Carnitine levels	MR Egger	23.4984	25	0.548484
qa4mJQ	SOC	SOC	Carnitine levels	Inverse variance weighted	25.6726	26	0.481208
QANtiD	SOC	SOC	X-25172 levels	MR Egger	20.3645	22	0.56025
QANtiD	SOC	SOC	X-25172 levels	Inverse variance weighted	21.8747	23	0.527825
qC8NEx	SOC	SOC	3,7-dimethylurate levels	MR Egger	30.1255	29	0.407757
qC8NEx	SOC	SOC	3,7-dimethylurate levels	Inverse variance weighted	31.4778	30	0.392198
QCth28	SOC	SOC	Glutamine to alanine ratio	MR Egger	39.5682	33	0.200108
QCth28	SOC	SOC	Glutamine to alanine ratio	Inverse variance weighted	44.7185	34	0.10331
qDdxnc	SOC	SOC	Glycodeoxycholate 3-sulfate levels	MR Egger	22.1586	27	0.729276
qDdxnc	SOC	SOC	Glycodeoxycholate 3-sulfate levels	Inverse variance weighted	30.1944	28	0.353988
QdtkD8	SOC	SOC	1-palmitoyl-2-dihomo-linolenoyl-GPC (16:0/20:3n3 or 6) levels	MR Egger	26.1954	24	0.343325
QdtkD8	SOC	SOC	1-palmitoyl-2-dihomo-linolenoyl-GPC (16:0/20:3n3 or 6) levels	Inverse variance weighted	26.5321	25	0.379658
QEpbx3	SOC	SOC	X-12112 levels	MR Egger	42.785	37	0.236698
QEpbx3	SOC	SOC	X-12112 levels	Inverse variance weighted	45.9782	38	0.175336
qEpvZy	SOC	SOC	Betaine levels	MR Egger	21.869	22	0.467731
qEpvZy	SOC	SOC	Betaine levels	Inverse variance weighted	22.0815	23	0.515338
qEsrJQ	SOC	SOC	Aspartate to citrulline ratio	MR Egger	23.0408	14	0.0596096
qEsrJQ	SOC	SOC	Aspartate to citrulline ratio	Inverse variance weighted	26.5336	15	0.0327745
qfnLaK	SOC	SOC	Hexadecadienoate (16:2n6) levels	MR Egger	6.70218	14	0.945584
qfnLaK	SOC	SOC	Hexadecadienoate (16:2n6) levels	Inverse variance weighted	9.36999	15	0.857391
qFxzkr	SOC	SOC	Quinate levels	MR Egger	11.6955	16	0.76466
qFxzkr	SOC	SOC	Quinate levels	Inverse variance weighted	11.7697	17	0.813877
qgQetF	SOC	SOC	3-hydroxy-3-methylglutarate levels	MR Egger	21.0693	19	0.332983
qgQetF	SOC	SOC	3-hydroxy-3-methylglutarate levels	Inverse variance weighted	22.0389	20	0.338405
qgRU38	SOC	SOC	2-hydroxyoctanoate levels	MR Egger	23.7302	15	0.0698188
qgRU38	SOC	SOC	2-hydroxyoctanoate levels	Inverse variance weighted	23.7572	16	0.0949434
qiC3Il	SOC	SOC	Oxalate (ethanedioate) levels	MR Egger	29.3233	18	0.044568
qiC3Il	SOC	SOC	Oxalate (ethanedioate) levels	Inverse variance weighted	30.831	19	0.0421299
QiPlrN	SOC	SOC	5-methylthioadenosine (MTA) to phosphate ratio	MR Egger	26.2772	23	0.287956
QiPlrN	SOC	SOC	5-methylthioadenosine (MTA) to phosphate ratio	Inverse variance weighted	26.3625	24	0.335031
Qiscqt	SOC	SOC	Cytidine to N-acetylglucosamine to N-acetylgalactosamine ratio	MR Egger	11.9386	17	0.803844
Qiscqt	SOC	SOC	Cytidine to N-acetylglucosamine to N-acetylgalactosamine ratio	Inverse variance weighted	11.9407	18	0.850285
qjvp4s	SOC	SOC	4-acetylphenol sulfate levels	MR Egger	15.0554	15	0.447436
qjvp4s	SOC	SOC	4-acetylphenol sulfate levels	Inverse variance weighted	15.1598	16	0.512968
qlCgyO	SOC	SOC	N-acetylproline levels	MR Egger	11.0413	16	0.80693
qlCgyO	SOC	SOC	N-acetylproline levels	Inverse variance weighted	11.9588	17	0.802624
QLjWIa	SOC	SOC	Tridecenedioate (C13:1-DC) levels	MR Egger	18.7078	18	0.410019
QLjWIa	SOC	SOC	Tridecenedioate (C13:1-DC) levels	Inverse variance weighted	20.123	19	0.387209
QlLAtj	SOC	SOC	Sphingomyelin (d18:1/22:1,d18:2/22:0,d16:1/24:1) levels	MR Egger	23.022	18	0.189747
QlLAtj	SOC	SOC	Sphingomyelin (d18:1/22:1,d18:2/22:0,d16:1/24:1) levels	Inverse variance weighted	23.0464	19	0.235304
qmy77y	SOC	SOC	Bilirubin degradation product,C16H18N2O5 (1) levels	MR Egger	23.442	19	0.218434
qmy77y	SOC	SOC	Bilirubin degradation product,C16H18N2O5 (1) levels	Inverse variance weighted	33.2085	20	0.0320045
qo39N7	SOC	SOC	1-linoleoyl-gpc (18:2) levels	MR Egger	29.1174	23	0.176448
qo39N7	SOC	SOC	1-linoleoyl-gpc (18:2) levels	Inverse variance weighted	29.8215	24	0.190739
qoMrIm	SOC	SOC	7-alpha-hydroxy-3-oxo-4-cholestenoate (7-hoca) levels	MR Egger	18.5551	23	0.72672
qoMrIm	SOC	SOC	7-alpha-hydroxy-3-oxo-4-cholestenoate (7-hoca) levels	Inverse variance weighted	18.8731	24	0.758721
qpUf7d	SOC	SOC	X-24546 levels	MR Egger	26.0615	20	0.163791
qpUf7d	SOC	SOC	X-24546 levels	Inverse variance weighted	26.1676	21	0.20013
qq6ka1	SOC	SOC	N-acetylserine levels	MR Egger	16.1335	23	0.849493
qq6ka1	SOC	SOC	N-acetylserine levels	Inverse variance weighted	16.144	24	0.88281
QqIA6h	SOC	SOC	Phosphate to valine ratio	MR Egger	18.1893	24	0.793732
QqIA6h	SOC	SOC	Phosphate to valine ratio	Inverse variance weighted	19.1229	25	0.791192
qqlWNW	SOC	SOC	Cortisol levels (plasma)	MR Egger	15.5336	18	0.625062
qqlWNW	SOC	SOC	Cortisol levels (plasma)	Inverse variance weighted	21.6432	19	0.302374
qRqfgy	SOC	SOC	Phosphate to glutamine ratio	MR Egger	35.5303	24	0.0609158
qRqfgy	SOC	SOC	Phosphate to glutamine ratio	Inverse variance weighted	37.1891	25	0.0553948
qRrnEP	SOC	SOC	Ethyl beta-glucopyranoside levels	MR Egger	8.47486	15	0.903339
qRrnEP	SOC	SOC	Ethyl beta-glucopyranoside levels	Inverse variance weighted	8.68257	16	0.925908
QRvX7C	SOC	SOC	N6,n6,n6-trimethyllysine levels	MR Egger	13.2431	19	0.825896
QRvX7C	SOC	SOC	N6,n6,n6-trimethyllysine levels	Inverse variance weighted	13.2672	20	0.865629
qSRJaX	SOC	SOC	1-(1-enyl-palmitoyl)-2-oleoyl-GPE (p-16:0/18:1) levels	MR Egger	28.9538	28	0.414873
qSRJaX	SOC	SOC	1-(1-enyl-palmitoyl)-2-oleoyl-GPE (p-16:0/18:1) levels	Inverse variance weighted	29.0645	29	0.461708
qTpJ31	SOC	SOC	Ceramide (d18:1/16:0) levels	MR Egger	12.7872	23	0.956454
qTpJ31	SOC	SOC	Ceramide (d18:1/16:0) levels	Inverse variance weighted	13.3266	24	0.960428
QTsYJB	SOC	SOC	Glutamate to 5-oxoproline ratio	MR Egger	32.0546	19	0.0308152
QTsYJB	SOC	SOC	Glutamate to 5-oxoproline ratio	Inverse variance weighted	32.8376	20	0.035151
QUFTqR	SOC	SOC	Ferulic acid 4-sulfate levels	MR Egger	41.9693	29	0.0565171
QUFTqR	SOC	SOC	Ferulic acid 4-sulfate levels	Inverse variance weighted	42.9117	30	0.0596543
QUHrkm	SOC	SOC	Erythronate levels	MR Egger	12.8025	16	0.687141
QUHrkm	SOC	SOC	Erythronate levels	Inverse variance weighted	13.117	17	0.728319
qVoxzj	SOC	SOC	Phosphate to linoleoyl-arachidonoyl-glycerol (18:2 to 20:4) [1] ratio	MR Egger	32.1841	22	0.0743109
qVoxzj	SOC	SOC	Phosphate to linoleoyl-arachidonoyl-glycerol (18:2 to 20:4) [1] ratio	Inverse variance weighted	36.1679	23	0.0396537
qvsGAC	SOC	SOC	X-25109 levels	MR Egger	43.2807	26	0.0180393
qvsGAC	SOC	SOC	X-25109 levels	Inverse variance weighted	43.2853	27	0.0244748
qVu7Y5	SOC	SOC	1-stearoyl-2-docosahexaenoyl-GPE (18:0/22:6) levels	MR Egger	39.281	30	0.119558
qVu7Y5	SOC	SOC	1-stearoyl-2-docosahexaenoyl-GPE (18:0/22:6) levels	Inverse variance weighted	41.22	31	0.103765
qw8AhA	SOC	SOC	Phosphate to glycerol ratio	MR Egger	9.99679	15	0.819942
qw8AhA	SOC	SOC	Phosphate to glycerol ratio	Inverse variance weighted	10.0523	16	0.863885
qWt6jG	SOC	SOC	X-18922 levels	MR Egger	39.4787	31	0.141224
qWt6jG	SOC	SOC	X-18922 levels	Inverse variance weighted	39.6813	32	0.164909
QxTbrG	SOC	SOC	Thioproline levels	MR Egger	29.9903	22	0.118701
QxTbrG	SOC	SOC	Thioproline levels	Inverse variance weighted	31.7059	23	0.106415
QY5pD1	SOC	SOC	3-carboxy-4-methyl-5-pentyl-2-furanpropionate (3-CMPFP) levels	MR Egger	24.3329	25	0.500212
QY5pD1	SOC	SOC	3-carboxy-4-methyl-5-pentyl-2-furanpropionate (3-CMPFP) levels	Inverse variance weighted	27.1142	26	0.403362
QYFphF	SOC	SOC	Docosatrienoate (22:3n3) levels	MR Egger	16.2558	20	0.700633
QYFphF	SOC	SOC	Docosatrienoate (22:3n3) levels	Inverse variance weighted	17.3005	21	0.692739
qyIZRd	SOC	SOC	5alpha-androstan-3alpha,17beta-diol monosulfate (2) levels	MR Egger	41.977	29	0.0564272
qyIZRd	SOC	SOC	5alpha-androstan-3alpha,17beta-diol monosulfate (2) levels	Inverse variance weighted	46.2003	30	0.0297344
QYJzMS	SOC	SOC	Arachidonate (20:4n6) levels	MR Egger	21.0616	27	0.783395
QYJzMS	SOC	SOC	Arachidonate (20:4n6) levels	Inverse variance weighted	21.4734	28	0.805067
qZSYBf	SOC	SOC	1-(1-enyl-palmitoyl)-2-linoleoyl-GPE (p-16:0/18:2) levels	MR Egger	21.3303	22	0.500411
qZSYBf	SOC	SOC	1-(1-enyl-palmitoyl)-2-linoleoyl-GPE (p-16:0/18:2) levels	Inverse variance weighted	24.1474	23	0.395686
R0MPhX	SOC	SOC	X-17653 levels	MR Egger	28.5848	22	0.157102
R0MPhX	SOC	SOC	X-17653 levels	Inverse variance weighted	28.623	23	0.193135
R2b3Xy	SOC	SOC	Sphingomyelin (d18:2/21:0,d16:2/23:0) levels	MR Egger	44.1973	30	0.0457638
R2b3Xy	SOC	SOC	Sphingomyelin (d18:2/21:0,d16:2/23:0) levels	Inverse variance weighted	44.2038	31	0.0585786
r3eqXT	SOC	SOC	X-24518 levels	MR Egger	26.6922	22	0.223152
r3eqXT	SOC	SOC	X-24518 levels	Inverse variance weighted	26.7828	23	0.26532
R3eZcx	SOC	SOC	Carotenoid levels (cryptoxanthin)	MR Egger	30.1696	22	0.114401
R3eZcx	SOC	SOC	Carotenoid levels (cryptoxanthin)	Inverse variance weighted	31.0052	23	0.122665
r4nSif	SOC	SOC	3-indoxyl sulfate levels	MR Egger	27.5694	18	0.0689173
r4nSif	SOC	SOC	3-indoxyl sulfate levels	Inverse variance weighted	28.9103	19	0.0674092
R7IIeF	SOC	SOC	Hyocholate levels	MR Egger	10.2255	13	0.675398
R7IIeF	SOC	SOC	Hyocholate levels	Inverse variance weighted	12.3385	14	0.57914
R7XhsX	SOC	SOC	X-21845 levels	MR Egger	11.3127	15	0.730132
R7XhsX	SOC	SOC	X-21845 levels	Inverse variance weighted	11.864	16	0.75329
RAbHjl	SOC	SOC	1-stearoyl-GPE (18:0) levels	MR Egger	33.7343	38	0.666988
RAbHjl	SOC	SOC	1-stearoyl-GPE (18:0) levels	Inverse variance weighted	33.7924	39	0.705988
RAGiDv	SOC	SOC	Sucrose levels	MR Egger	14.8315	13	0.317989
RAGiDv	SOC	SOC	Sucrose levels	Inverse variance weighted	14.9515	14	0.38148
raYARk	SOC	SOC	Adenosine 5'-monophosphate (AMP) to alanine ratio	MR Egger	30.8132	18	0.0302521
raYARk	SOC	SOC	Adenosine 5'-monophosphate (AMP) to alanine ratio	Inverse variance weighted	31.5125	19	0.0354381
Rcgb1K	SOC	SOC	Imidazole lactate levels	MR Egger	16.4116	27	0.944642
Rcgb1K	SOC	SOC	Imidazole lactate levels	Inverse variance weighted	16.4645	28	0.958431
RCJ38P	SOC	SOC	Glycine to alanine ratio	MR Egger	15.3353	13	0.286891
RCJ38P	SOC	SOC	Glycine to alanine ratio	Inverse variance weighted	15.9989	14	0.313439
Rd0emH	SOC	SOC	Pregnanediol-3-glucuronide levels	MR Egger	32.1439	32	0.459623
Rd0emH	SOC	SOC	Pregnanediol-3-glucuronide levels	Inverse variance weighted	32.1515	33	0.509173
rdCMDA	SOC	SOC	Oleoyl-linoleoyl-glycerol (18:1 to 18:2) [2] to linoleoyl-arachidonoyl-glycerol (18:2 to 20:4) [2] ratio	MR Egger	21.2778	23	0.564129
rdCMDA	SOC	SOC	Oleoyl-linoleoyl-glycerol (18:1 to 18:2) [2] to linoleoyl-arachidonoyl-glycerol (18:2 to 20:4) [2] ratio	Inverse variance weighted	21.3896	24	0.61565
RDkGjR	SOC	SOC	Citrate to taurocholate ratio	MR Egger	12.5409	14	0.562947
RDkGjR	SOC	SOC	Citrate to taurocholate ratio	Inverse variance weighted	15.2364	15	0.434528
rdm67T	SOC	SOC	Dodecenedioate (C12:1-DC) levels	MR Egger	15.5202	19	0.689012
rdm67T	SOC	SOC	Dodecenedioate (C12:1-DC) levels	Inverse variance weighted	15.5231	20	0.745733
REDGBt	SOC	SOC	Stachydrine levels	MR Egger	24.0841	21	0.289004
REDGBt	SOC	SOC	Stachydrine levels	Inverse variance weighted	25.5256	22	0.272607
RehAPz	SOC	SOC	Glycoursodeoxycholate levels	MR Egger	13.6911	20	0.845807
RehAPz	SOC	SOC	Glycoursodeoxycholate levels	Inverse variance weighted	13.7952	21	0.878236
Rgbohc	SOC	SOC	S-adenosylhomocysteine (SAH) to 5-methyluridine (ribothymidine) ratio	MR Egger	18.1592	19	0.511829
Rgbohc	SOC	SOC	S-adenosylhomocysteine (SAH) to 5-methyluridine (ribothymidine) ratio	Inverse variance weighted	19.3712	20	0.497827
rI34bu	SOC	SOC	Methyl vanillate sulfate levels	MR Egger	15.4199	20	0.751898
rI34bu	SOC	SOC	Methyl vanillate sulfate levels	Inverse variance weighted	19.171	21	0.574174
RiWZdl	SOC	SOC	Dimethyl sulfone levels	MR Egger	17.7594	19	0.538559
RiWZdl	SOC	SOC	Dimethyl sulfone levels	Inverse variance weighted	19.8017	20	0.470397
rKFpDm	SOC	SOC	Benzoate to oleoyl-linoleoyl-glycerol (18:1 to 18:2) [2] ratio	MR Egger	24.2251	27	0.617803
rKFpDm	SOC	SOC	Benzoate to oleoyl-linoleoyl-glycerol (18:1 to 18:2) [2] ratio	Inverse variance weighted	26.6374	28	0.53805
RlshH4	SOC	SOC	Caffeine to paraxanthine ratio	MR Egger	22.3103	22	0.441501
RlshH4	SOC	SOC	Caffeine to paraxanthine ratio	Inverse variance weighted	22.8191	23	0.471373
rlXnZ4	SOC	SOC	Perfluorooctanoate (PFOA) levels	MR Egger	19.1066	17	0.322447
rlXnZ4	SOC	SOC	Perfluorooctanoate (PFOA) levels	Inverse variance weighted	19.1075	18	0.385233
rmXQdf	SOC	SOC	Carnitine C5:1 levels	MR Egger	13.2112	21	0.901047
rmXQdf	SOC	SOC	Carnitine C5:1 levels	Inverse variance weighted	14.9729	22	0.863397
rMZyqS	SOC	SOC	Adenosine 5'-diphosphate (ADP) to sulfate ratio	MR Egger	26.2171	20	0.158761
rMZyqS	SOC	SOC	Adenosine 5'-diphosphate (ADP) to sulfate ratio	Inverse variance weighted	26.2235	21	0.198056
RnG0Yy	SOC	SOC	Pantoate levels	MR Egger	22.7569	24	0.534187
RnG0Yy	SOC	SOC	Pantoate levels	Inverse variance weighted	22.8863	25	0.584204
RqAkMW	SOC	SOC	N-oleoyltaurine levels	MR Egger	23.1328	22	0.394265
RqAkMW	SOC	SOC	N-oleoyltaurine levels	Inverse variance weighted	24.5025	23	0.376435
rrbUiy	SOC	SOC	Vanillactate levels	MR Egger	17.624	24	0.820858
rrbUiy	SOC	SOC	Vanillactate levels	Inverse variance weighted	17.6262	25	0.857839
rrekDD	SOC	SOC	X-23780 levels	MR Egger	29.0063	26	0.310794
rrekDD	SOC	SOC	X-23780 levels	Inverse variance weighted	30.8512	27	0.277293
RrHCxW	SOC	SOC	Heneicosapentaenoate (21:5n3) levels	MR Egger	14.2504	15	0.506632
RrHCxW	SOC	SOC	Heneicosapentaenoate (21:5n3) levels	Inverse variance weighted	15.773	16	0.468914
[truncated: 800 more rows]

## Sheet: pleiotropy
Pleiotropy: Metabolites to SOC
id.exposure	id.outcome	outcome	exposure	egger_intercept	se	pval
03J0hi	SOC	SOC	Adenosine 5'-diphosphate (ADP) to N-palmitoyl-sphingosine (d18:1 to 16:0) ratio	-0.0192206	0.042551	0.657191
04pqfz	SOC	SOC	1-palmitoyl-2-stearoyl-gpc (16:0/18:0) levels	0.0646564	0.0290672	0.0350162
0aCH9L	SOC	SOC	Mannitol/sorbitol levels	0.0675238	0.0426759	0.129279
0BEH79	SOC	SOC	Maltose to sucrose ratio	0.0715481	0.0428247	0.115504
0dpgNl	SOC	SOC	Octadecanedioylcarnitine (C18-DC) levels	-0.0470989	0.0239052	0.0609668
0Eqwou	SOC	SOC	Cysteine to alanine ratio	0.0179075	0.0367592	0.630392
0Fi4iT	SOC	SOC	Cysteinylglycine to glutamate ratio	-0.0162332	0.0393813	0.684006
0FtQ4j	SOC	SOC	Benzoate to linoleoyl-arachidonoyl-glycerol (18:2 to 20:4) [1] ratio	-0.0766016	0.0421639	0.0923718
0gklO7	SOC	SOC	Tryptophan betaine levels	-0.00772179	0.0261511	0.76969
0iKpzy	SOC	SOC	Pimeloylcarnitine/3-methyladipoylcarnitine (C7-DC) levels	0.020639	0.0322443	0.527322
0j2B9a	SOC	SOC	X-22509 levels	-0.0123922	0.0622858	0.844803
0jHPYy	SOC	SOC	Phosphate to tyrosine ratio	-0.015687	0.0428508	0.716871
0k0bn4	SOC	SOC	Argininate levels	-0.0318334	0.0404884	0.439424
0kf9kQ	SOC	SOC	Ximenoylcarnitine (C26:1) levels	-0.00371681	0.0404668	0.927429
0Ks2nE	SOC	SOC	5alpha-pregnan-diol disulfate levels	0.0167185	0.0448376	0.713601
0mhjvi	SOC	SOC	Spermidine to histidine ratio	-0.0656837	0.060301	0.294433
0o0zOo	SOC	SOC	Aspartate to mannose ratio	-0.012609	0.0436554	0.775683
0oqWDd	SOC	SOC	X-16580 levels	-0.122892	0.0692831	0.0978454
0oYiYX	SOC	SOC	X-14939 levels	0.0890401	0.0510533	0.100326
0qLTKU	SOC	SOC	Paraxanthine to 5-acetylamino-6-formylamino-3-methyluracil ratio	-0.0201321	0.0282407	0.483416
0Qzf7L	SOC	SOC	N6-acetyllysine levels	0.00859283	0.030343	0.780902
0T48SE	SOC	SOC	X-17346 levels	-0.0111944	0.0364777	0.761474
0WNAs8	SOC	SOC	Creatinine levels	0.0390319	0.0391648	0.33148
0wscI4	SOC	SOC	2-methoxyresorcinol sulfate levels	-0.0159107	0.0470926	0.738672
0xtevO	SOC	SOC	Cys-gly,oxidized levels	-0.021059	0.0237092	0.382564
1163nr	SOC	SOC	Taurolithocholate 3-sulfate levels	0.0335651	0.041871	0.433222
11tSGh	SOC	SOC	S-adenosylhomocysteine (SAH) levels	0.0461309	0.0325448	0.171016
12fjqt	SOC	SOC	Gamma-glutamyl-alpha-lysine levels	-0.00556353	0.0336978	0.870051
14a0kV	SOC	SOC	Serine levels	0.0578349	0.0272827	0.04079
179HNA	SOC	SOC	Pipecolate levels	0.00405338	0.038045	0.916118
17sw94	SOC	SOC	Adenosine 5'-diphosphate (ADP) to phosphate ratio	-0.0276129	0.0494157	0.585134
17ut8m	SOC	SOC	Isoursodeoxycholate levels	-0.024309	0.0564884	0.673503
1a83lG	SOC	SOC	Etiocholanolone glucuronide levels	-0.0297874	0.0277647	0.294466
1bCuyj	SOC	SOC	Lactosyl-N-palmitoyl-sphingosine (d18:1/16:0) levels	0.0380719	0.0527736	0.479001
1HkgF2	SOC	SOC	1-palmitoyl-2-linoleoyl-GPI (16:0/18:2) levels	0.0231158	0.0369448	0.538965
1hztlA	SOC	SOC	5alpha-pregnan-3beta,20alpha-diol disulfate levels	0.00723126	0.0324845	0.825457
1jc4J2	SOC	SOC	X-24418 levels	-0.0184641	0.0337354	0.589431
1ltZp4	SOC	SOC	Oleate/vaccenate (18:1) levels	0.00887975	0.0461283	0.849505
1m7UFW	SOC	SOC	10-nonadecenoate (19:1n9) levels	-0.0624548	0.0542586	0.27044
1p29M6	SOC	SOC	3beta-hydroxy-5-cholestenoate levels	-0.0348053	0.027857	0.22264
1Qgwma	SOC	SOC	Docosapentaenoate (n6 DPA; 22:5n6) levels	0.10143	0.0622577	0.129222
1rXHlf	SOC	SOC	Gamma-glutamylisoleucine levels	0.0587268	0.0476931	0.238477
1TbqaZ	SOC	SOC	N-acetyl-isoputreanine levels	-0.00589225	0.0258684	0.821417
1TC8Z3	SOC	SOC	(2,4 or 2,5)-dimethylphenol sulfate levels	0.0127021	0.0475293	0.792316
1UrMQz	SOC	SOC	X-17367 levels	-0.0461241	0.0450568	0.31884
1WfibA	SOC	SOC	N-acetylneuraminate levels	0.0160778	0.0284685	0.576439
1YgTVT	SOC	SOC	X-16124 levels	-0.0577089	0.0395736	0.1611
1Z1bAY	SOC	SOC	Adenosine 5'-monophosphate (AMP) to isoleucine ratio	0.0107249	0.041048	0.796691
207Say	SOC	SOC	1-linolenoyl-GPC (18:3) levels	0.0375431	0.0415099	0.374068
2280Bv	SOC	SOC	X-18901 levels	0.0378595	0.0367039	0.31304
25ZKGf	SOC	SOC	Glutamate to cysteine ratio	-0.0498997	0.0486188	0.314962
260fEC	SOC	SOC	X-12730 levels	0.0927736	0.0388317	0.0315185
2bbvFj	SOC	SOC	Glucose to fructose ratio	0.0647591	0.0712883	0.383132
2czLZP	SOC	SOC	Isobutyrylcarnitine (c4) levels	-0.0524188	0.0229474	0.0304378
2Ej1Vj	SOC	SOC	Hydroxyasparagine levels	-0.0178701	0.0577221	0.760243
2GAir8	SOC	SOC	X-23593 levels	-0.00780506	0.039917	0.847166
2j7nlw	SOC	SOC	2-aminophenol sulfate levels	-0.0263068	0.037755	0.492126
2jempj	SOC	SOC	Phosphate to N-palmitoyl-sphingosine (d18:1 to 16:0) ratio	-0.000305407	0.0462833	0.994795
2KcTCT	SOC	SOC	Glycosyl-N-(2-hydroxynervonoyl)-sphingosine (d18:1/24:1(2OH)) levels	-0.0467451	0.029403	0.126148
2ld44C	SOC	SOC	3-hydroxyhexanoate levels	0.0739117	0.0500171	0.161622
2lrzKr	SOC	SOC	Succinimide levels	-0.0154273	0.0505208	0.76532
2M1PCu	SOC	SOC	Glycine to serine ratio	0.00319444	0.0202084	0.875778
2Ni4RB	SOC	SOC	6-hydroxyindole sulfate levels	-0.0311509	0.0614469	0.620076
2Qkvkp	SOC	SOC	1-stearoyl-2-docosahexaenoyl-gpc (18:0/22:6) levels	0.0364427	0.0284969	0.210448
2R7l9X	SOC	SOC	Glycocholate levels	-0.00464908	0.0295188	0.875814
2upO7h	SOC	SOC	21-hydroxypregnenolone disulfate levels	-0.0249046	0.0300553	0.413096
2UWOsc	SOC	SOC	Glycoursodeoxycholic acid sulfate (1) levels	0.0382323	0.0403027	0.352265
2Vt7X7	SOC	SOC	Adenosine 5'-diphosphate (ADP) to EDTA ratio	0.0168868	0.0344115	0.628266
2WJ3WP	SOC	SOC	X-17654 levels	0.0135559	0.0305872	0.660917
2XHabi	SOC	SOC	Cholate levels	0.0241371	0.0611997	0.69792
2YKVRl	SOC	SOC	Arginine to citrulline ratio	-0.00240884	0.038926	0.951054
35TKel	SOC	SOC	4-ethylphenylsulfate levels	-0.0276119	0.0390779	0.489987
373A1o	SOC	SOC	Hypotaurine to taurine ratio	0.136775	0.057668	0.0273396
37x1CD	SOC	SOC	Mannose to trans-4-hydroxyproline ratio	-0.0153043	0.0380117	0.691498
3c3eVp	SOC	SOC	Aspartate to glutamate ratio	-0.0712379	0.0439185	0.119038
3EOn52	SOC	SOC	Adenosine 5'-monophosphate (AMP) to asparagine ratio	-0.0188435	0.0376987	0.622382
3F2x85	SOC	SOC	Phosphate to glucose ratio	-0.00407327	0.0487156	0.93447
3fVPQl	SOC	SOC	Phosphate to N-acetylneuraminate ratio	0.0189514	0.0426859	0.660881
3g7lw6	SOC	SOC	3-hydroxyisobutyrate to adenosine 5'-diphosphate (ADP) ratio	-0.018753	0.0331285	0.578338
3gCgXU	SOC	SOC	X-18779 levels	0.0290511	0.0412543	0.492099
3GFrp6	SOC	SOC	Sphingadienine levels	0.0712684	0.0500168	0.177753
3ISITX	SOC	SOC	Isovalerate (i5:0) levels	0.0119672	0.0526781	0.823571
3JAqcO	SOC	SOC	Methionine to phosphate ratio	-0.071142	0.0618706	0.276961
3MUYvs	SOC	SOC	tryptophan to tyrosine ratio	-0.0175438	0.0467623	0.711689
3NvjJw	SOC	SOC	Hydroquinone sulfate levels	0.00163253	0.0436974	0.970691
3O7bg5	SOC	SOC	Dibutyl sulfosuccinate levels	0.0184643	0.0359322	0.611526
3oeCXe	SOC	SOC	Sulfate of piperine metabolite C16H19NO3 (2) levels	-0.0197251	0.0426501	0.648079
3pOBYK	SOC	SOC	Glucuronate levels	-0.00466385	0.0407578	0.91079
3SzSBp	SOC	SOC	Glycerophosphorylcholine (GPC) levels	-0.0472127	0.0358922	0.19868
3WGX9L	SOC	SOC	Hippurate levels	-0.0452542	0.0461554	0.341447
3WOGG2	SOC	SOC	Mannose to N-acetylglucosamine to N-acetylgalactosamine ratio	0.0186226	0.03319	0.579937
3zmZYM	SOC	SOC	Sphingosine to phosphate ratio	-0.0266046	0.0522943	0.619453
42Fw7v	SOC	SOC	Glyco-beta-muricholate levels	-0.0168742	0.0263813	0.528474
4fkV4S	SOC	SOC	Salicylate levels	0.0408128	0.0413356	0.335878
4IBx93	SOC	SOC	3-Hydroxybutyrate levels	-0.0298339	0.0512287	0.570282
4iqPMN	SOC	SOC	Palmitate (16:0) levels	0.0217035	0.0466472	0.646528
4J5OmB	SOC	SOC	Bilirubin degradation product,C17H20N2O5 (1) levels	-0.0112145	0.0315384	0.725394
4luqC0	SOC	SOC	3-methyl catechol sulfate (2) levels	-0.0182284	0.0413203	0.663224
4MLALf	SOC	SOC	N-palmitoyl-sphingadienine (d18:2/16:0) levels	0.0244784	0.0520272	0.644353
4N9DPe	SOC	SOC	Arachidonate (20:4n6) to oleate to vaccenate (18:1) ratio	0.0161379	0.0300105	0.597724
4ndFt0	SOC	SOC	4-methylcatechol sulfate levels	0.0299719	0.0468281	0.53021
4RiQGI	SOC	SOC	3-methoxycatechol sulfate (1) levels	0.0115038	0.0388147	0.770157
4rzUz4	SOC	SOC	N6,N6-dimethyllysine levels	-0.0192628	0.03069	0.536156
4sUqIG	SOC	SOC	Hexanoylcarnitine levels (Biocrates platform)	0.0463826	0.0328432	0.17325
4Sw4vO	SOC	SOC	N-palmitoyl-sphinganine (d18:0/16:0) levels	0.0178608	0.0506593	0.728293
4teUXM	SOC	SOC	Acetoacetate levels	-0.0290812	0.037592	0.454138
4TNs5T	SOC	SOC	Hexadecanedioate (C16-DC) levels	-0.0388715	0.0195703	0.0616238
4UdSUo	SOC	SOC	Glycochenodeoxycholate levels	0.0169484	0.0337805	0.619526
4wGNuR	SOC	SOC	4-acetamidobutanoate levels	-0.0252247	0.0387069	0.523318
4XAG8c	SOC	SOC	Citraconate/glutaconate levels	-0.0238718	0.0337358	0.486617
53HALd	SOC	SOC	Fructose to maltose ratio	-0.0101277	0.0399797	0.802742
58Lnmg	SOC	SOC	Glycosyl-N-tricosanoyl-sphingadienine (d18:2/23:0) levels	0.0524121	0.03599	0.160101
58Oe7l	SOC	SOC	Gamma-glutamylhistidine levels	0.0383067	0.052701	0.476168
58S70W	SOC	SOC	Phosphate to alanine ratio	-0.015351	0.0515192	0.769563
594Ths	SOC	SOC	Methionine sulfone levels	0.0362526	0.0241121	0.14168
5BFDU1	SOC	SOC	1-oleoyl-GPE (18:1) levels	0.0108199	0.0466174	0.818211
5ddVmd	SOC	SOC	Phosphocholine levels	-0.047951	0.034758	0.177917
5FBX2Z	SOC	SOC	X-21383 levels	-0.00610287	0.0466731	0.897417
5j0dyt	SOC	SOC	2,2'-Methylenebis(6-tert-butyl-p-cresol) levels	0.0206485	0.0346991	0.560117
5MKRDT	SOC	SOC	X-24456 levels	0.0589084	0.0552758	0.300638
5N16kg	SOC	SOC	X-24243 levels	-0.0473728	0.0410602	0.261569
5nL7As	SOC	SOC	X-13553 levels	-0.0193796	0.0352834	0.588623
5nLq6T	SOC	SOC	1-oleoyl-GPC (18:1) levels	-0.16705	0.0640599	0.0216859
5OYAnN	SOC	SOC	Trans 3,4-methyleneheptanoate levels	-0.00901148	0.0506458	0.861745
5Q4nK6	SOC	SOC	4-hydroxyhippurate levels	0.0871383	0.0738298	0.255147
5q9d2l	SOC	SOC	3-phosphoglycerate to phosphate ratio	-0.0141082	0.043206	0.747254
5RA3sz	SOC	SOC	Alpha-ketoglutarate to pyruvate ratio	-0.0313931	0.0434332	0.481709
5UktcI	SOC	SOC	X-12714 levels	-0.0710954	0.0614712	0.271951
5UP0Az	SOC	SOC	Dihydrocaffeate sulfate (2) levels	-0.0289117	0.0353772	0.420691
5vRVKV	SOC	SOC	Adenosine 5'-diphosphate (ADP) to citrate ratio	0.03707	0.0467098	0.437752
5wgLP4	SOC	SOC	N,N,N-trimethyl-5-aminovalerate levels	0.03812	0.0360632	0.298664
5WZ8xV	SOC	SOC	2'-o-methylcytidine levels	-0.00880307	0.0230474	0.707521
5xShCr	SOC	SOC	Adenosine 3',5'-cyclic monophosphate (camp) levels	0.000637689	0.0333362	0.984884
5ZU0Fo	SOC	SOC	Dopamine 4-sulfate levels	-0.0400785	0.0306144	0.204632
61CWpv	SOC	SOC	Sphingomyelin (d18:1/20:2,d18:2/20:1,d16:1/22:2) levels	0.0178986	0.0364928	0.628448
62lt0p	SOC	SOC	N-formylmethionine levels	0.0291408	0.0633888	0.651545
68vGAq	SOC	SOC	1-stearoyl-GPG (18:0) levels	-0.0478695	0.0478522	0.327544
69e6Ye	SOC	SOC	N-acetylcitrulline levels	-0.0360952	0.026504	0.18838
6biiZN	SOC	SOC	Serine to alpha-ketobutyrate ratio	0.0189549	0.041021	0.650656
6DwgIB	SOC	SOC	X-21310 levels	0.0460282	0.0423283	0.289788
6e0PmE	SOC	SOC	Glucose to N-palmitoyl-sphinganine (d18:0 to 16:0) ratio	0.0809195	0.0599492	0.19216
6f9GoO	SOC	SOC	Isobutyrylglycine levels	0.0178954	0.0334336	0.596557
6Gwrm3	SOC	SOC	Benzoate levels	0.0138984	0.0658059	0.836273
6hjMbp	SOC	SOC	2-hydroxyglutarate levels	0.0484847	0.0354132	0.183641
6IxcVI	SOC	SOC	X-12026 levels	-0.0753549	0.0355905	0.0457764
6izY6e	SOC	SOC	1-oleoyl-2-arachidonoyl-GPE (18:1/20:4) levels	-0.00392854	0.0244138	0.873405
6KIV6j	SOC	SOC	N-lactoyl phenylalanine levels	-0.0235501	0.0581564	0.691234
6Kmb0p	SOC	SOC	P-cresol glucuronide levels	0.0035562	0.044547	0.937128
6OJHKI	SOC	SOC	Alpha-ketoglutarate to succinate ratio	0.033192	0.049907	0.516097
6paNPl	SOC	SOC	3-hydroxypyridine glucuronide levels	0.0110424	0.0438653	0.803584
6Pjp1D	SOC	SOC	Aspartate to phosphate ratio	-0.0520327	0.0427952	0.241675
6RhO1I	SOC	SOC	Adenosine 5'-diphosphate (ADP) to fructose ratio	-0.0250032	0.0368409	0.503833
6tswst	SOC	SOC	Adenosine 5'-monophosphate (AMP) to cysteine ratio	0.0574415	0.0398836	0.162721
6whXjc	SOC	SOC	X-11381 levels	0.0202971	0.0431274	0.642153
6Y2bLX	SOC	SOC	3-hydroxydodecanedioate levels	-0.0242749	0.0410291	0.561059
6yzy8o	SOC	SOC	Arginine levels	0.0884028	0.0486599	0.0842739
6zaUuM	SOC	SOC	Linolenoylcarnitine (C18:3) levels	-0.0407776	0.0484284	0.408838
70xG2s	SOC	SOC	3-carboxy-4-methyl-5-propyl-2-furanpropanoate (cmpf) levels	0.0365908	0.0505642	0.481198
716tle	SOC	SOC	Taurodeoxycholate levels	0.00894171	0.0405912	0.828127
73Z1ro	SOC	SOC	2-hydroxy-4-(methylthio)butanoic acid levels	-0.0476945	0.0330587	0.161511
7BR4NF	SOC	SOC	3-methoxycatechol sulfate (2) levels	0.109004	0.0492068	0.0406872
7DAzrE	SOC	SOC	Adenosine 5'-diphosphate (ADP) to choline ratio	-0.00515664	0.0534022	0.924203
7eLkYz	SOC	SOC	3-hydroxyisobutyrate to phosphate ratio	0.000303035	0.0359048	0.993342
7FKPoB	SOC	SOC	Phenylpyruvate to citrate ratio	0.0264462	0.0385776	0.498852
7J2ce1	SOC	SOC	Phosphate to threonine ratio	0.0629506	0.04055	0.132206
7Lbym2	SOC	SOC	Pro-hydroxy-pro levels	-0.0237254	0.0275559	0.397763
7LVmvh	SOC	SOC	3-aminoisobutyrate levels	0.0190059	0.0183188	0.308703
7lvy9T	SOC	SOC	1-stearoyl-2-oleoyl-GPS (18:0/18:1) levels	-0.0255937	0.0559916	0.653069
7Nvvod	SOC	SOC	Bilirubin degradation product,C17H20N2O5 (2) levels	-0.0345452	0.0381945	0.376015
7OgPxs	SOC	SOC	2-butenoylglycine levels	0.000585059	0.0416934	0.988911
7PktnV	SOC	SOC	X-12844 levels	0.00192992	0.0323923	0.952861
7pr7fb	SOC	SOC	Glycine to phosphate ratio	0.0163153	0.0200391	0.424683
7prMLB	SOC	SOC	Sphingomyelin (d17:1/16:0,d18:1/15:0,d16:1/17:0) levels	-0.0121377	0.0275034	0.662046
7qWn1p	SOC	SOC	N-delta-acetylornithine levels	0.0152165	0.0260022	0.564367
7R4WXo	SOC	SOC	Adenosine 5'-diphosphate (ADP) to glycerol 3-phosphate ratio	-0.020147	0.0371898	0.593446
7rc2hu	SOC	SOC	1-dihomo-linolenylglycerol (20:3) levels	0.00213062	0.0395046	0.957498
7Rd0Jj	SOC	SOC	Adenosine 5'-diphosphate (ADP) to glutamine ratio	-0.00191192	0.0503493	0.970127
7txLZF	SOC	SOC	Uridine to pseudouridine ratio	-0.112845	0.0452495	0.0206432
7vJF7q	SOC	SOC	X-21733 levels	0.0633532	0.0326535	0.0632781
7W1iLn	SOC	SOC	X-12680 levels	-0.0352385	0.0550219	0.530949
7wBUcV	SOC	SOC	X-23641 levels	0.00899162	0.04847	0.854389
83iaSn	SOC	SOC	Glycosyl ceramide (d18:1/23:1,d17:1/24:1) levels	0.0116242	0.045952	0.803163
85KCZv	SOC	SOC	N2-acetyl,N6-methyllysine levels	-0.00314657	0.027752	0.910358
871Lcu	SOC	SOC	2,4-di-tert-butylphenol levels	-0.0797779	0.0416081	0.0744381
87APaj	SOC	SOC	Adenosine 5'-diphosphate (ADP) to mannitol to sorbitol ratio	0.0193019	0.046849	0.685486
89D7iv	SOC	SOC	1-linoleoyl-GPI (18:2) levels	0.0311345	0.033873	0.369537
8ADtuz	SOC	SOC	Urate levels	0.00356625	0.0297344	0.905421
8AkIoq	SOC	SOC	X-16964 levels	-0.0550786	0.0343895	0.133251
8AOx1u	SOC	SOC	Kynurenine levels	0.0281441	0.042125	0.510185
8eQDjP	SOC	SOC	2-furoylcarnitine levels	-0.0401004	0.035877	0.279235
8hIFsm	SOC	SOC	Spermidine to ergothioneine ratio	0.0531972	0.0336923	0.132782
8lJk4o	SOC	SOC	1-palmitoyl-GPC (16:0) levels	0.0357107	0.044217	0.427954
8lxF3c	SOC	SOC	3-ethylcatechol sulfate (2) levels	0.0545923	0.050398	0.295815
8M72di	SOC	SOC	Iminodiacetate (IDA) levels	0.103839	0.0421239	0.0262515
8OaKyv	SOC	SOC	Isoleucine to phosphate ratio	0.0393412	0.0426427	0.366706
8PcpG5	SOC	SOC	Linoleoyl-arachidonoyl-glycerol (18:2/20:4) [1] levels	0.0829463	0.0290122	0.0108655
8ShE0A	SOC	SOC	Octadecenedioylcarnitine (C18:1-DC) levels	-0.0181486	0.0303047	0.558196
8TblCS	SOC	SOC	N-lactoyl valine levels	-0.0286708	0.0904643	0.757814
8UB57y	SOC	SOC	Stearate (18:0) levels	0.0076015	0.0660068	0.909844
8v1wa6	SOC	SOC	Cytidine levels	-0.0166274	0.0399355	0.680702
8w2VwS	SOC	SOC	Indoleacetoylcarnitine levels	-0.0445192	0.0269904	0.109848
8X8xwq	SOC	SOC	Stearoylcarnitine levels	-0.00732373	0.0423688	0.864501
8xRvIM	SOC	SOC	X-26054 levels	-0.0257205	0.0222027	0.257214
90ciPX	SOC	SOC	Sphingomyelin (d18:1/14:0,d16:1/16:0) levels	0.0420716	0.0287129	0.155316
95HElb	SOC	SOC	Erythritol levels in elite athletes	0.0444067	0.0313603	0.169619
97KIsa	SOC	SOC	X-17690 levels	-0.00756587	0.0306046	0.806275
9AVV8z	SOC	SOC	Epiandrosterone sulfate levels	0.0471491	0.0184967	0.0173182
9fwAqK	SOC	SOC	X-12216 levels	0.0369356	0.0537354	0.49975
9IyhtZ	SOC	SOC	Galactonate levels	-0.133801	0.0472469	0.0133153
9JkqTx	SOC	SOC	Adenosine 5'-diphosphate (ADP) to 5-oxoproline ratio	-0.00716559	0.0598903	0.906464
9LoHXF	SOC	SOC	Bilirubin (Z,Z) to etiocholanolone glucuronide ratio	-0.0365806	0.0251251	0.156531
9mWYLM	SOC	SOC	1-stearoyl-2-arachidonoyl-GPI (18:0/20:4) levels	0.0239853	0.0351545	0.502887
9MZkFr	SOC	SOC	X-11843 levels	-0.0323282	0.0354645	0.372855
9Q3qu2	SOC	SOC	Arachidonoylcarnitine (C20:4) levels	0.0241803	0.0201423	0.237195
9tRvZ9	SOC	SOC	Adenosine 5'-monophosphate (AMP) to proline ratio	-0.0735301	0.0452368	0.12054
9vlsiE	SOC	SOC	Succinylcarnitine levels	0.0656756	0.0319556	0.0492939
9wj4KP	SOC	SOC	X-18887 levels	-0.0652322	0.0469189	0.184719
9Wkyd4	SOC	SOC	Threonate levels	0.0470975	0.0485374	0.342924
9wm7SZ	SOC	SOC	1-(1-enyl-palmitoyl)-2-oleoyl-gpc (p-16:0/18:1) levels	-0.00401818	0.0292733	0.892129
9WMpAO	SOC	SOC	(N(1) + N(8))-acetylspermidine levels	-0.0148875	0.0275686	0.593308
9WR2Ka	SOC	SOC	Glucuronide of piperine metabolite C17H21NO3 (3) levels	0.02386	0.0476961	0.625947
9yEvYl	SOC	SOC	Leucine to N-palmitoyl-sphingosine (d18:1 to 16:0) ratio	-0.0640329	0.0408036	0.130851
9ztrPs	SOC	SOC	1-(1-enyl-palmitoyl)-2-arachidonoyl-gpc (p-16:0/20:4) levels	0.0106206	0.0208396	0.613417
a0IO5M	SOC	SOC	X-18345 levels	-0.0399353	0.0323437	0.227978
A2UnE4	SOC	SOC	X-24947 levels	-0.0317275	0.0214153	0.147411
a7sfLy	SOC	SOC	Adenosine 5'-diphosphate (ADP) to gluconate ratio	-0.0332833	0.0434196	0.453286
A86Dtp	SOC	SOC	Dihomo-linoleoylcarnitine (C20:2) levels	0.0499291	0.0295899	0.103054
a8sdFM	SOC	SOC	Histidine to trans-urocanate ratio	0.0724972	0.0318558	0.0329493
A9PWQ8	SOC	SOC	Kynurenate levels	-0.0064325	0.0316598	0.84071
a9tcgL	SOC	SOC	Cortisone levels	-0.0218873	0.0477267	0.653563
a9VA0W	SOC	SOC	Phosphate levels (UKB data field 30810)	-0.022994	0.0388584	0.560342
aa6XIp	SOC	SOC	Spermidine to N-acetylputrescine ratio	0.0533254	0.037221	0.169092
AAcK84	SOC	SOC	Glucose-to-mannose ratio	-0.0373256	0.0299095	0.224087
AahGQv	SOC	SOC	4-methylguaiacol sulfate levels	-0.0182776	0.0460167	0.698823
AcPVXY	SOC	SOC	Furaneol sulfate levels	0.0655531	0.0639119	0.32707
adG4ZM	SOC	SOC	1-(1-enyl-palmitoyl)-2-palmitoyl-GPC (P-16:0/16:0) levels	-0.00982785	0.0231963	0.674391
AdyErM	SOC	SOC	N-acetylkynurenine (2) levels	-0.00988048	0.0313865	0.756982
aDyLmW	SOC	SOC	Linoleate (18:2n6) levels	-0.00163674	0.0532884	0.975855
aEkGfJ	SOC	SOC	3-methylglutaconate levels	-0.00286213	0.0255307	0.911916
aFqsmZ	SOC	SOC	Cholesterol to taurocholate ratio	-0.0260854	0.0398298	0.519308
aG9v0l	SOC	SOC	Alpha-ketobutyrate to pyruvate ratio	0.0454552	0.0630749	0.484925
AGGeGB	SOC	SOC	3,4-dihydroxybutyrate levels	0.0280279	0.039893	0.488563
aiTq23	SOC	SOC	Behenoylcarnitine (C22) levels	0.0621461	0.0429252	0.160618
aJ7deW	SOC	SOC	Propyl 4-hydroxybenzoate sulfate levels	-0.0196033	0.0470943	0.680921
AKfvXL	SOC	SOC	Phosphoethanolamine to choline ratio	-0.0240378	0.0425135	0.577513
AL079v	SOC	SOC	X-11849 levels	0.011424	0.0370448	0.759994
alqrtK	SOC	SOC	Pantothenate levels	-0.027095	0.036968	0.471004
aLvVFE	SOC	SOC	Ornithine to glutamate ratio	0.0350214	0.0614157	0.576439
alzCK6	SOC	SOC	1-oleoyl-2-docosahexaenoyl-GPC (18:1/22:6) levels	0.0462263	0.0375876	0.228995
aM8SdE	SOC	SOC	X-24588 levels	0.00812509	0.029585	0.785362
Amkbph	SOC	SOC	3b-hydroxy-5-cholenoic acid levels	0.101318	0.0346934	0.00683345
aMyHW0	SOC	SOC	Palmitoylcholine levels	-0.0269502	0.0451247	0.5574
arw7zZ	SOC	SOC	3-bromo-5-chloro-2,6-dihydroxybenzoic acid levels	-0.000680075	0.0348055	0.984572
ascDbP	SOC	SOC	2,3-dihydroxy-2-methylbutyrate levels	0.0687588	0.0781279	0.397636
aTvv1F	SOC	SOC	Androstenediol (3beta,17beta) disulfate (2) levels	-0.0233255	0.0286391	0.421219
aU8ZZk	SOC	SOC	X-21807 levels	-0.0269714	0.0583453	0.651527
AUGOTF	SOC	SOC	2'-o-methyluridine levels	0.0342804	0.0355435	0.350107
AWWFDH	SOC	SOC	Paraxanthine to linoleate (18:2n6) ratio	-0.0327176	0.0460257	0.48808
AxgT1W	SOC	SOC	Picolinoylglycine levels	-0.0147405	0.0498911	0.770549
axoCfI	SOC	SOC	Catechol sulfate levels	-0.0742996	0.0345875	0.0420051
AXz9uN	SOC	SOC	Sphingomyelin (d18:2/24:1,d18:1/24:2) levels	-0.0354839	0.0329209	0.289415
ayjq2g	SOC	SOC	Plasma free proline levels	0.0647224	0.0338859	0.0657342
Ayjq7s	SOC	SOC	Alpha-ketoglutarate to kynurenine ratio	-0.0399864	0.0326501	0.234252
AZw2Ed	SOC	SOC	5-dodecenoylcarnitine (C12:1) levels	-7.71948e-05	0.0401386	0.998485
b1eqiF	SOC	SOC	1-(1-enyl-palmitoyl)-GPE (p-16:0) levels	-0.0283223	0.0456799	0.542247
b2qEmK	SOC	SOC	Theobromine levels	0.00277155	0.0439329	0.95022
b3yBJQ	SOC	SOC	3-ethylcatechol sulfate (1) levels	-0.0635422	0.0560651	0.274852
B4pL6u	SOC	SOC	Arachidonoylcholine levels	-0.0288541	0.0366409	0.441841
B5iPdk	SOC	SOC	Hypotaurine to cysteine ratio	-0.0495704	0.0393685	0.217379
b8LNaP	SOC	SOC	Umbelliferone sulfate levels	-0.00514029	0.0367533	0.890415
b8zZdb	SOC	SOC	X-22520 levels	-0.0270712	0.0575972	0.644691
BA2cqP	SOC	SOC	Pristanate levels	-0.031779	0.0355779	0.39086
BabAJF	SOC	SOC	X-17328 levels	0.00586582	0.0566332	0.918718
BaR7pN	SOC	SOC	Glycine conjugate of C10H14O2 (1) levels	0.027659	0.0310088	0.38206
bbgMSh	SOC	SOC	Inosine 5'-monophosphate (IMP) to urate ratio	0.0321276	0.0452495	0.487324
BBsPSq	SOC	SOC	Pyridoxal levels	0.00620613	0.037829	0.870824
bCzw0Q	SOC	SOC	Beta-hydroxyisovalerate levels	0.0403622	0.0364641	0.279308
BdCjjB	SOC	SOC	2,3-dihydroxyisovalerate levels	0.0430375	0.0337943	0.218196
Beaeg0	SOC	SOC	Dopamine 3-o-sulfate levels	-0.0510251	0.0494027	0.314647
Bfa6es	SOC	SOC	Alpha-ketobutyrate to 3-methyl-2-oxobutyrate ratio	-0.0108024	0.0546013	0.84527
Bfvl0a	SOC	SOC	1-linoleoyl-GPE (18:2) levels	0.0186558	0.0259307	0.477826
BG5TGA	SOC	SOC	10-undecenoate (11:1n1) levels	0.0115616	0.0337995	0.737384
Bg9Zhg	SOC	SOC	Margarate (17:0) levels	-0.00988565	0.0424	0.817799
Bgk02w	SOC	SOC	Octadecanedioate levels	0.0228149	0.0405334	0.578747
BgMhOO	SOC	SOC	Alpha-ketoglutarate levels	-0.0461734	0.0402875	0.263539
Bh55PY	SOC	SOC	Eicosenedioate (C20:1-DC) levels	-0.0416077	0.0521434	0.435906
bhIsnl	SOC	SOC	Alpha-ketobutyrate levels	0.0024719	0.0404951	0.952189
BHrmHs	SOC	SOC	Nisinate (24:6n3) levels	0.120025	0.0490526	0.0263381
bjilUq	SOC	SOC	Carnitine C18:2 levels	-0.00623989	0.0323203	0.848409
Bjvfba	SOC	SOC	X-25265 levels	-0.0114761	0.0410007	0.782056
BjwPIc	SOC	SOC	1-oleoylglycerol (18:1) levels	-0.00980465	0.0426159	0.819909
BK7yXt	SOC	SOC	X-17357 levels	-0.0151552	0.034252	0.661554
bLMPI5	SOC	SOC	Alpha-ketoglutarate to alpha-ketobutyrate ratio	-0.0458736	0.0432784	0.303178
bn8zfp	SOC	SOC	Glucose to N-stearoyl-sphingosine (d18:1 to 18:0) ratio	0.038648	0.0592321	0.524658
bnBhgh	SOC	SOC	Phytanate levels	0.0169522	0.0370151	0.652161
BO6DHN	SOC	SOC	1-arachidonoyl-gpc (20:4n6) levels	0.029023	0.0190853	0.139961
boP9yl	SOC	SOC	Butyrate/isobutyrate (4:0) levels	-0.0480543	0.0447457	0.297035
bPtAJ8	SOC	SOC	X-21258 levels	0.016099	0.0329997	0.63048
BQtAXa	SOC	SOC	4-allylphenol sulfate levels	-0.00393184	0.039599	0.922004
Br5zZb	SOC	SOC	9-hydroxystearate levels	-0.0426414	0.0480908	0.384426
brHAyw	SOC	SOC	Phosphate to linoleoyl-arachidonoyl-glycerol (18:2 to 20:4) [2] ratio	0.00218982	0.0265479	0.934869
BRRH4Y	SOC	SOC	Pyrraline levels	-0.0150362	0.044821	0.740945
BRYuXJ	SOC	SOC	1,2-dilinoleoyl-GPE (18:2/18:2) levels	-0.0303155	0.0322401	0.356058
bsvfVl	SOC	SOC	Vanillic acid glycine levels	0.00417046	0.0370361	0.911413
BT8JG7	SOC	SOC	Hexanoylglutamine levels	-0.0231262	0.0321111	0.478662
btC2Af	SOC	SOC	Taurochenodeoxycholic acid 3-sulfate levels	-0.0138414	0.0343396	0.689493
BWpZrQ	SOC	SOC	Pregnenediol disulfate (C21H34O8S2) levels	0.00774712	0.0227969	0.736014
bWztTO	SOC	SOC	1-palmitoleoylglycerol (16:1) levels	-0.000889119	0.0313412	0.977544
by5gdv	SOC	SOC	Gamma-glutamylglycine levels	0.0132226	0.0206851	0.528988
bYLtty	SOC	SOC	5,6-dihydrouridine levels	0.00634865	0.0262669	0.810467
bYskBC	SOC	SOC	Hydroxy-cmpf levels	-0.0145532	0.0457069	0.754299
bzbdVi	SOC	SOC	Alpha-ketobutyrate to 4-methyl-2-oxopentanoate ratio	-0.0166122	0.0780937	0.835435
[truncated: 1,087 more rows]

## Sheet: Presso
Presso: Metabolites to SOC
[truncated: 2,799 more rows]

## Sheet: SNP
SNP: Metabolites to SOC
[truncated: 32,076 more rows]

[truncated: 2 more sheets: FDR, reverse MR]
